# Supplementary material for: 2b-RAD Genotyping of the Seagrass Cymodocea nodosa Along a Latitudinal Cline Identifies Candidate Genes for Environmental Adaptation
Source: Front Genet. 2022 May 16;13:866758. doi: 10.3389/fgene.2022.866758 (PMC9149362; doi:10.3389/fgene.2022.866758)
Supplement: Supplementary file 4 [file DataSheet2.xlsx]

## Sheet: vcf_63samples_7562loci
VCF file including 63 individuals and 7,562 loci
##fileformat=VCFv4.2
##FILTER=<ID=LowQual,Description="Low quality">
##FILTER=<ID=VQSRTrancheSNP99.00to100.00+,Description="Truth sensitivity tranche level for SNP model at VQS Lod < -30.5326">
##FILTER=<ID=VQSRTrancheSNP99.00to100.00,Description="Truth sensitivity tranche level for SNP model at VQS Lod: -30.5326 <= x < 0.2902">
##FORMAT=<ID=AD,Number=R,Type=Integer,Description="Allelic depths for the ref and alt alleles in the order listed">
##FORMAT=<ID=DP,Number=1,Type=Integer,Description="Approximate read depth (reads with MQ=255 or with bad mates are filtered)">
##FORMAT=<ID=GQ,Number=1,Type=Integer,Description="Genotype Quality">
##FORMAT=<ID=GT,Number=1,Type=String,Description="Genotype">
##FORMAT=<ID=PL,Number=G,Type=Integer,Description="Normalized, Phred-scaled likelihoods for genotypes as defined in the VCF specification">
##GATKCommandLine.ApplyRecalibration=<ID=ApplyRecalibration,Version=3.8-1-0-gf15c1c3ef,Date="Fri Nov 27 15:37:05 UTC 2020",Epoch=1606491425074,CommandLineOptions="analysis_type=ApplyRecalibration input_file=[] showFullBamList=false read_buffer_size=null read_filter=[] disable_read_filter=[] intervals=null excludeIntervals=null interval_set_rule=UNION interval_merging=ALL interval_padding=0 refere…
##GATKCommandLine.UnifiedGenotyper=<ID=UnifiedGenotyper,Version=3.8-1-0-gf15c1c3ef,Date="Fri Nov 20 14:09:17 UTC 2020",Epoch=1605881357085,CommandLineOptions="analysis_type=UnifiedGenotyper input_file=[merged_recalibrated.bam] showFullBamList=false read_buffer_size=null read_filter=[] disable_read_filter=[] intervals=null excludeIntervals=null interval_set_rule=UNION interval_merging=ALL interval…
##INFO=<ID=AC,Number=A,Type=Integer,Description="Allele count in genotypes, for each ALT allele, in the same order as listed">
##INFO=<ID=AF,Number=A,Type=Float,Description="Allele Frequency, for each ALT allele, in the same order as listed">
##INFO=<ID=AN,Number=1,Type=Integer,Description="Total number of alleles in called genotypes">
##INFO=<ID=BaseQRankSum,Number=1,Type=Float,Description="Z-score from Wilcoxon rank sum test of Alt Vs. Ref base qualities">
##INFO=<ID=DP,Number=1,Type=Integer,Description="Approximate read depth; some reads may have been filtered">
##INFO=<ID=DS,Number=0,Type=Flag,Description="Were any of the samples downsampled?">
##INFO=<ID=Dels,Number=1,Type=Float,Description="Fraction of Reads Containing Spanning Deletions">
##INFO=<ID=END,Number=1,Type=Integer,Description="Stop position of the interval">
##INFO=<ID=ExcessHet,Number=1,Type=Float,Description="Phred-scaled p-value for exact test of excess heterozygosity">
##INFO=<ID=FS,Number=1,Type=Float,Description="Phred-scaled p-value using Fisher's exact test to detect strand bias">
##INFO=<ID=HaplotypeScore,Number=1,Type=Float,Description="Consistency of the site with at most two segregating haplotypes">
##INFO=<ID=InbreedingCoeff,Number=1,Type=Float,Description="Inbreeding coefficient as estimated from the genotype likelihoods per-sample when compared against the Hardy-Weinberg expectation">
##INFO=<ID=MLEAC,Number=A,Type=Integer,Description="Maximum likelihood expectation (MLE) for the allele counts (not necessarily the same as the AC), for each ALT allele, in the same order as listed">
##INFO=<ID=MLEAF,Number=A,Type=Float,Description="Maximum likelihood expectation (MLE) for the allele frequency (not necessarily the same as the AF), for each ALT allele, in the same order as listed">
##INFO=<ID=MQ,Number=1,Type=Float,Description="RMS Mapping Quality">
##INFO=<ID=MQ0,Number=1,Type=Integer,Description="Total Mapping Quality Zero Reads">
##INFO=<ID=MQRankSum,Number=1,Type=Float,Description="Z-score From Wilcoxon rank sum test of Alt vs. Ref read mapping qualities">
##INFO=<ID=NEGATIVE_TRAIN_SITE,Number=0,Type=Flag,Description="This variant was used to build the negative training set of bad variants">
##INFO=<ID=POSITIVE_TRAIN_SITE,Number=0,Type=Flag,Description="This variant was used to build the positive training set of good variants">
##INFO=<ID=QD,Number=1,Type=Float,Description="Variant Confidence/Quality by Depth">
##INFO=<ID=RPA,Number=.,Type=Integer,Description="Number of times tandem repeat unit is repeated, for each allele (including reference)">
##INFO=<ID=RU,Number=1,Type=String,Description="Tandem repeat unit (bases)">
##INFO=<ID=ReadPosRankSum,Number=1,Type=Float,Description="Z-score from Wilcoxon rank sum test of Alt vs. Ref read position bias">
##INFO=<ID=SOR,Number=1,Type=Float,Description="Symmetric Odds Ratio of 2x2 contingency table to detect strand bias">
##INFO=<ID=STR,Number=0,Type=Flag,Description="Variant is a short tandem repeat">
##INFO=<ID=VQSLOD,Number=1,Type=Float,Description="Log odds of being a true variant versus being false under the trained gaussian mixture model">
##INFO=<ID=culprit,Number=1,Type=String,Description="The annotation which was the worst performing in the Gaussian mixture model, likely the reason why the variant was filtered out">
##contig=<ID=chr1,length=691092>
##contig=<ID=chr2,length=691056>
##contig=<ID=chr3,length=691056>
##contig=<ID=chr4,length=691056>
##contig=<ID=chr5,length=691056>
##contig=<ID=chr6,length=691056>
##contig=<ID=chr7,length=691056>
##contig=<ID=chr8,length=691056>
##contig=<ID=chr9,length=691056>
##contig=<ID=chr10,length=691056>
##contig=<ID=chr11,length=691056>
##contig=<ID=chr12,length=691056>
##contig=<ID=chr13,length=691056>
##contig=<ID=chr14,length=691056>
##contig=<ID=chr15,length=691056>
##contig=<ID=chr16,length=691056>
##contig=<ID=chr17,length=691056>
##contig=<ID=chr18,length=691056>
##contig=<ID=chr19,length=691056>
##contig=<ID=chr20,length=691056>
##contig=<ID=chr21,length=691056>
##contig=<ID=chr22,length=691056>
##contig=<ID=chr23,length=691056>
##contig=<ID=chr24,length=691056>
##contig=<ID=chr25,length=691056>
##contig=<ID=chr26,length=691056>
##contig=<ID=chr27,length=691056>
##contig=<ID=chr28,length=691056>
##contig=<ID=chr29,length=691056>
##contig=<ID=chr30,length=690624>
##reference=file:///home/shared-data/circagrass/2bradcymo/ConcatReads/cdh_alltags_cc.fasta
#CHROM	POS	ID	REF	ALT	QUAL	FILTER	INFO	FORMAT	SE-2189-EB41_R1.fastq.trim	SE-2189-EB42_R1.fastq.trim	SE-2189-EB43_R1.fastq.trim	SE-2189-EB44_R1.fastq.trim	SE-2189-EB45_R1.fastq.trim	SE-2189-EB46_R1.fastq.trim	SE-2189-EB47_R1.fastq.trim	SE-2189-EB48_R1.fastq.trim	SE-2189-EB50_R1.fastq.trim	SE-2189-EB51_R1.fastq.trim	SE-2189-EB52_R1.fastq.trim	SE-2189-EB53_R1.fastq.trim	SE-2189-EB55_R1.fastq.trim	SE-2189-EB56_R1.fastq.trim	SE-2189-EB57_R1.fastq.trim	SE-2189-EB58_R1.fastq.trim	SE-2189-EB69_R1.fastq.trim	SE-2189-EB70_R1.fastq.trim	SE-2189-EB71_R1.fastq.trim	SE-2189-EB72_R1.fastq.trim	SE-2189-FA21_R1.fastq.trim	SE-2189-FA22_R1.fastq.trim	SE-2189-FA23_R1.fastq.trim	SE-2189-FA24_R1.fastq.trim	SE-2189-FA25_R1.fastq.trim	SE-2189-FA26_R1.fastq.trim	SE-2189-FA27_R1.fastq.trim	SE-2189-FA28_R1.fastq.trim	SE-2189-FA29_R1.fastq.trim	SE-2189-FA30_R1.fastq.trim	SE-2189-FA31_R1.fastq.trim	SE-2189-FA32_R1.fastq.trim	SE-2189-FA33_R1.fastq.trim	SE-2189-FA34_R1.fastq.trim	SE-2189-FA35_R1.fastq.trim	SE-2189-FA36_R1.fastq.trim	SE-2189-FA37_R1.fastq.trim	SE-2189-FA38_R1.fastq.trim	SE-2189-FA39_R1.fastq.trim	SE-2189-FA40_R1.fastq.trim	SE-2189-FA65_R1.fastq.trim
chr1	10	.	C	T	456.97	PASS	AC=4;AF=0.029;AN=140;BaseQRankSum=-19.072;DP=16604;Dels=0.00;ExcessHet=3.2012;FS=0.000;HaplotypeScore=99.9782;InbreedingCoeff=-0.0308;MLEAC=4;MLEAF=0.029;MQ=40.27;MQ0=2;MQRankSum=-13.580;POSITIVE_TRAIN_SITE;QD=0.46;ReadPosRankSum=-0.001;SOR=0.779;VQSLOD=10.44;culprit=MQ	GT:AD:DP:GQ:PL	0/0:247,0:250:99:0,742,7205	0/0:238,5:250:99:0,611,6675	0/0:246,1:250:99:0,714,6778	0/0:244,2:250:99:0,689,6700	0/0:238,5:250:99:0,592,6423	0/0:244,2:250:99:0,685,6933	0/0:245,2:250:99:0,689,7206	0/0:240,5:250:99:0,593,7075	0/0:243,4:250:99:0,625,7080	0/0:236,9:250:99:0,476,6861	0/0:239,4:250:99:0,623,6630	0/0:201,2:204:99:0,552,5805	0/0:245,2:250:99:0,686,6472	0/0:152,3:157:99:0,372,4623	0/0:164,1:165:99:0,466,4523	0/0:244,2:250:99:0,680,7053	0/0:245,1:250:99:0,707,7187	0/0:245,2:250:99:0,686,6968	0/0:243,1:250:99:0,706,6934	0/0:244,2:250:99:0,684,6697	0/0:243,5:250:99:0,597,7027	0/0:245,2:250:99:0,685,6960	0/0:242,5:250:99:0,604,6789	0/0:237,7:250:99:0,522,6918	0/0:202,3:206:99:0,524,5787	0/0:237,4:247:99:0,598,6518	0/0:219,4:228:99:0,549,6455	0/0:244,3:250:99:0,654,7135	0/0:222,5:232:99:0,529,6615	0/0:177,4:182:99:0,429,5018	0/0:219,5:227:99:0,532,6129	0/0:233,10:250:99:0,420,7006	0/0:237,8:250:99:0,504,6775	0/0:243,7:250:99:0,544,6936	0/0:244,1:250:99:0,708,7176	0/0:207,7:220:99:0,432,5915	0/0:238,9:250:99:0,484,6554	0/0:245,3:250:99:0,657,7131	0/0:244,4:250:99:0,628,7214	0/0:235,4:240:99:0,605,6496	0/0:169,1:172:99:0,481,4888
chr1	90	.	G	T	224.68	PASS	AC=2;AF=0.014;AN=140;BaseQRankSum=-28.889;DP=17117;Dels=0.00;ExcessHet=3.0417;FS=2.686;HaplotypeScore=93.9184;InbreedingCoeff=-0.0170;MLEAC=2;MLEAF=0.014;MQ=37.85;MQ0=729;MQRankSum=-3.908;QD=0.45;ReadPosRankSum=2.975;SOR=1.250;VQSLOD=7.04;culprit=MQ	GT:AD:DP:GQ:PL	0/0:234,16:250:99:0,222,6368	0/0:245,5:250:99:0,571,7250	0/0:211,15:226:99:0,188,5321	0/0:229,21:250:99:0,173,6168	0/0:240,10:250:99:0,432,6697	0/0:234,15:250:99:0,270,6312	0/0:236,13:250:99:0,374,6920	0/0:231,17:250:99:0,200,6331	0/0:238,9:250:99:0,398,6576	0/0:231,18:250:99:0,173,6688	0/0:235,15:250:99:0,317,6580	0/0:242,7:250:99:0,487,6715	0/0:239,10:250:99:0,398,6138	0/0:212,5:221:99:0,430,6214	0/0:216,6:222:99:0,478,6369	0/0:231,19:250:99:0,130,6046	0/0:235,15:250:99:0,245,6655	0/0:236,14:250:99:0,306,6764	0/0:236,12:250:99:0,395,6635	0/0:239,11:250:99:0,396,6678	0/0:233,14:250:99:0,145,5252	0/0:237,13:250:99:0,255,5818	0/0:240,9:250:99:0,320,5435	0/0:228,19:250:49:0,49,5512	0/0:243,5:250:99:0,425,5849	0/1:230,20:250:94:94,0,4759	0/0:242,7:250:99:0,431,6654	0/0:235,12:250:99:0,301,6576	0/0:235,15:250:99:0,233,6504	0/0:241,9:250:99:0,291,5263	0/0:234,16:250:99:0,179,5781	0/1:221,26:250:99:187,0,5615	0/0:237,11:250:99:0,235,5376	0/0:234,13:250:99:0,285,6431	0/0:230,16:250:99:0,214,6333	0/0:237,13:250:99:0,186,5373	0/0:237,11:250:99:0,241,5253	0/0:234,15:250:99:0,281,6585	0/0:240,10:250:99:0,432,7059	0/0:240,10:250:99:0,247,4987	0/0:241,8:250:99:0,331,5667
chr1	99	.	C	A	196.58	PASS	AC=2;AF=0.014;AN=140;BaseQRankSum=-41.388;DP=17117;Dels=0.00;ExcessHet=3.0417;FS=1.136;HaplotypeScore=85.2083;InbreedingCoeff=-0.0145;MLEAC=2;MLEAF=0.014;MQ=37.85;MQ0=729;MQRankSum=-5.333;QD=0.40;ReadPosRankSum=2.170;SOR=0.544;VQSLOD=7.93;culprit=MQ	GT:AD:DP:GQ:PL	0/0:230,15:250:99:0,265,6069	0/0:232,15:250:99:0,297,6047	0/0:211,11:226:99:0,322,5111	0/0:225,18:250:99:0,294,5770	0/0:230,18:250:99:0,255,5695	0/0:232,16:250:99:0,283,5746	0/0:228,18:250:99:0,269,6163	0/0:223,21:250:99:0,121,5716	0/0:229,18:250:99:0,158,5670	0/0:232,12:250:99:0,377,6486	0/0:228,14:250:99:0,345,5993	0/0:236,13:250:99:0,337,6056	0/0:235,13:250:99:0,328,5588	0/0:214,5:221:99:0,448,5846	0/0:210,10:222:99:0,369,5772	0/0:232,14:250:99:0,299,5934	0/0:237,8:250:99:0,462,6433	0/0:232,14:250:99:0,331,6159	0/0:229,14:250:99:0,356,6102	0/0:225,21:250:99:0,166,5505	0/0:236,9:250:99:0,322,5090	0/0:241,7:250:99:0,446,5774	0/0:236,8:250:99:0,351,5019	0/0:237,11:250:99:0,317,5767	0/0:234,11:250:99:0,242,5070	0/0:238,7:250:99:0,331,4903	0/0:225,15:250:99:0,187,5428	0/0:235,9:250:99:0,412,6107	0/0:232,10:250:99:0,385,6318	0/0:240,8:250:99:0,345,5034	0/0:236,10:250:99:0,375,5663	0/0:237,7:250:99:0,428,6281	0/0:233,11:250:99:0,258,4969	0/0:230,12:250:99:0,337,6067	0/0:229,16:250:99:0,243,5998	0/0:239,10:250:99:0,306,5305	0/0:235,12:250:99:0,242,4818	0/1:214,29:250:99:99,0,5337	0/0:230,14:250:99:0,314,6327	0/0:237,10:250:99:0,270,4585	0/0:236,9:250:99:0,303,5140
chr1	150	.	G	A	4792.61	PASS	AC=10;AF=0.071;AN=140;BaseQRankSum=-20.730;DP=8639;Dels=0.00;ExcessHet=4.5092;FS=1.345;HaplotypeScore=12.0493;InbreedingCoeff=-0.0766;MLEAC=9;MLEAF=0.064;MQ=41.41;MQ0=0;MQRankSum=-34.428;QD=2.74;ReadPosRankSum=-0.001;SOR=0.967;VQSLOD=9.60;culprit=QD	GT:AD:DP:GQ:PL	0/1:151,29:180:99:262,0,3721	0/0:133,14:147:54:0,54,3415	0/1:107,30:137:99:360,0,2395	0/0:198,6:204:99:0,464,5363	0/0:118,2:120:99:0,307,3205	0/1:147,35:183:99:353,0,3456	0/1:168,21:191:3:3,0,4406	0/0:148,0:149:99:0,442,4437	0/1:137,67:204:99:1265,0,3311	0/1:120,66:186:99:1316,0,3051	0/0:160,1:162:99:0,456,4555	0/0:105,0:105:99:0,315,2960	0/0:139,0:139:99:0,417,3708	0/0:123,0:124:99:0,370,3704	0/0:97,0:98:99:0,291,2680	0/1:109,34:143:99:510,0,2645	0/0:138,16:155:20:0,20,3505	0/0:134,10:144:99:0,156,3562	0/0:145,8:153:99:0,249,3930	0/0:120,3:123:99:0,289,3238	0/0:91,0:91:99:0,273,2564	0/0:109,0:111:99:0,327,3063	0/0:95,1:96:99:0,261,2647	0/0:109,0:109:99:0,328,3180	0/0:98,0:98:99:0,294,2854	0/0:89,0:89:99:0,267,2495	0/0:90,1:91:99:0,245,2590	0/0:104,0:105:99:0,313,3025	0/0:105,0:105:99:0,316,3104	0/0:81,0:81:99:0,243,2198	0/0:97,0:97:99:0,291,2636	0/0:102,0:102:99:0,307,3075	0/0:106,0:106:99:0,318,2988	0/0:93,0:93:99:0,279,2619	0/0:113,0:113:99:0,339,3230	0/0:95,0:95:99:0,285,2719	0/0:96,0:96:99:0,288,2700	0/0:103,1:105:99:0,285,2976	0/0:103,0:103:99:0,307,3060	0/0:101,0:101:99:0,303,2794	0/0:94,1:95:99:0,257,2662
chr1	173	.	A	G	1972.48	PASS	AC=9;AF=0.064;AN=140;BaseQRankSum=23.339;DP=8639;Dels=0.00;ExcessHet=4.2001;FS=0.000;HaplotypeScore=10.7811;InbreedingCoeff=-0.0712;MLEAC=9;MLEAF=0.064;MQ=41.41;MQ0=0;MQRankSum=-23.253;QD=1.43;ReadPosRankSum=-4.150;SOR=0.788;VQSLOD=12.15;culprit=QD	GT:AD:DP:GQ:PL	0/1:149,31:180:99:428,0,3726	0/1:125,22:147:99:231,0,3015	0/0:132,5:137:99:0,268,3377	0/0:204,0:204:99:0,610,4769	0/0:116,4:120:99:0,242,2865	0/1:163,20:183:33:33,0,3730	0/0:191,0:191:99:0,573,4834	0/0:149,0:149:99:0,444,4041	0/0:204,0:204:99:0,613,5841	0/0:186,0:186:99:0,559,5326	0/0:162,0:162:99:0,486,4111	0/0:105,0:105:99:0,315,2802	0/1:121,18:139:69:69,0,2694	0/1:99,24:124:99:396,0,2701	0/0:94,4:98:99:0,180,2481	0/0:143,0:143:99:0,429,3896	0/1:130,25:155:99:312,0,3256	0/1:120,24:144:99:299,0,2890	0/0:153,0:153:99:0,459,3870	0/0:118,5:123:99:0,224,2887	0/0:91,0:91:99:0,273,2562	0/0:111,0:111:99:0,333,3019	0/0:95,0:96:99:0,285,2585	0/0:109,0:109:99:0,327,3119	0/0:98,0:98:99:0,294,2807	0/0:89,0:89:99:0,267,2546	0/0:91,0:91:99:0,273,2690	0/0:105,0:105:99:0,315,3008	0/0:104,1:105:99:0,286,2847	0/0:80,1:81:99:0,214,2183	0/0:97,0:97:99:0,291,2683	0/0:102,0:102:99:0,306,2922	0/0:106,0:106:99:0,318,2828	0/0:93,0:93:99:0,279,2664	0/0:112,1:113:99:0,309,3066	0/0:95,0:95:99:0,285,2629	0/0:96,0:96:99:0,288,2656	0/0:104,0:105:99:0,312,2877	0/0:102,1:103:99:0,275,2862	0/0:101,0:101:99:0,303,2694	0/0:95,0:95:99:0,285,2768
chr1	179	.	T	G	65.08	PASS	AC=3;AF=0.021;AN=140;BaseQRankSum=9.427;DP=8639;Dels=0.00;ExcessHet=3.1051;FS=0.000;HaplotypeScore=9.5438;InbreedingCoeff=-0.0233;MLEAC=3;MLEAF=0.021;MQ=41.41;MQ0=0;MQRankSum=-11.492;POSITIVE_TRAIN_SITE;QD=0.13;ReadPosRankSum=-7.266;SOR=3.333;VQSLOD=13.59;culprit=FS	GT:AD:DP:GQ:PL	0/0:180,0:180:99:0,541,5000	0/0:147,0:147:99:0,441,4067	0/0:129,8:137:99:0,191,3162	0/1:180,23:204:88:88,0,4090	0/0:114,6:120:99:0,185,2869	0/0:183,0:183:99:0,549,4810	0/0:185,6:191:99:0,391,4935	0/0:147,0:149:99:0,442,4164	0/0:203,0:204:99:0,610,5727	0/0:186,0:186:99:0,559,5409	0/0:162,0:162:99:0,486,4420	0/0:105,0:105:99:0,315,2909	0/1:123,16:139:22:22,0,2658	0/0:124,0:124:99:0,373,3615	0/0:98,0:98:99:0,294,2579	0/0:143,0:143:99:0,429,3972	0/0:155,0:155:99:0,466,4368	0/0:144,0:144:99:0,432,3925	0/1:137,16:153:24:24,0,3111	0/0:118,4:123:99:0,249,3095	0/0:91,0:91:99:0,273,2559	0/0:111,0:111:99:0,333,3024	0/0:96,0:96:99:0,288,2613	0/0:109,0:109:99:0,327,3128	0/0:98,0:98:99:0,294,2686	0/0:89,0:89:99:0,267,2307	0/0:91,0:91:99:0,273,2591	0/0:105,0:105:99:0,315,2954	0/0:105,0:105:99:0,315,3018	0/0:81,0:81:99:0,243,2234	0/0:97,0:97:99:0,291,2638	0/0:102,0:102:99:0,307,3072	0/0:106,0:106:99:0,318,2936	0/0:93,0:93:99:0,279,2618	0/0:112,0:113:99:0,336,3151	0/0:95,0:95:99:0,285,2629	0/0:96,0:96:99:0,288,2608	0/0:105,0:105:99:0,315,3007	0/0:100,0:103:99:0,300,2816	0/0:101,0:101:99:0,303,2793	0/0:95,0:95:99:0,285,2671
chr1	217	.	C	A	144.4	PASS	AC=3;AF=0.021;AN=140;BaseQRankSum=-15.337;DP=8194;Dels=0.00;ExcessHet=3.1051;FS=14.093;HaplotypeScore=5.6684;InbreedingCoeff=-0.0232;MLEAC=3;MLEAF=0.021;MQ=41.45;MQ0=0;MQRankSum=-34.579;QD=0.35;ReadPosRankSum=-0.001;SOR=4.050;VQSLOD=5.09;culprit=FS	GT:AD:DP:GQ:PL	0/0:110,2:112:99:0,281,3037	0/0:94,2:96:99:0,233,2636	0/0:93,3:96:99:0,209,2447	0/0:134,16:150:26:0,26,3339	0/0:82,2:84:99:0,201,2202	0/0:103,7:110:99:0,144,2663	0/0:122,10:132:99:0,120,3313	0/0:114,5:119:99:0,214,3275	0/0:65,4:69:93:0,93,1758	0/0:103,2:105:99:0,258,3042	0/0:148,14:162:99:0,100,3841	0/0:123,3:126:99:0,295,3378	0/0:100,3:103:99:0,228,2395	0/0:94,1:95:99:0,257,2710	0/0:109,1:111:99:0,295,2716	0/0:94,5:99:99:0,160,2461	0/0:102,2:104:99:0,257,2851	0/0:103,4:107:99:0,211,2842	0/1:120,16:136:15:15,0,2944	0/0:92,3:95:99:0,205,2465	0/0:95,0:95:99:0,285,2672	0/0:98,3:101:99:0,217,2715	0/0:93,5:98:99:0,156,2521	0/0:84,4:88:99:0,150,2331	0/0:109,0:109:99:0,327,2868	0/0:103,1:104:99:0,284,2627	0/0:113,1:115:99:0,314,3259	0/0:122,2:124:99:0,315,3497	0/0:100,7:107:99:0,121,2704	0/0:104,1:105:99:0,288,2901	0/0:97,0:97:99:0,291,2726	0/0:124,6:130:99:0,213,3594	0/0:96,4:100:99:0,191,2596	0/0:108,2:110:99:0,273,3088	0/0:109,1:111:99:0,303,3105	0/0:99,0:99:99:0,297,2787	0/0:110,4:116:99:0,233,2931	0/0:114,11:125:62:0,62,3041	0/0:118,7:125:99:0,176,3292	0/0:100,2:102:99:0,252,2750	0/0:97,4:101:99:0,191,2617
chr1	287	.	A	C	334.73	PASS	AC=4;AF=0.029;AN=138;BaseQRankSum=2.863;DP=10048;Dels=0.00;ExcessHet=3.2041;FS=3.376;HaplotypeScore=23.6800;InbreedingCoeff=-0.0296;MLEAC=4;MLEAF=0.029;MQ=41.06;MQ0=43;MQRankSum=-13.712;QD=0.69;ReadPosRankSum=-16.955;SOR=6.781;VQSLOD=8.30;culprit=MQ	GT:AD:DP:GQ:PL	0/0:130,2:132:99:0,389,3186	0/0:128,0:128:99:0,383,3233	0/0:102,0:103:99:0,305,2460	0/0:167,1:168:99:0,253,2353	0/0:104,0:104:99:0,311,2456	0/0:140,0:140:99:0,210,1805	0/0:165,0:165:99:0,276,2535	0/0:120,0:120:99:0,359,3023	0/0:122,1:123:99:0,366,3158	0/0:125,3:128:99:0,375,3303	0/0:244,6:250:99:0,317,3932	0/0:146,3:150:99:0,438,3710	0/1:129,20:149:99:178,0,1881	0/0:100,0:100:99:0,300,2716	0/1:102,16:118:99:161,0,1463	0/0:108,2:110:99:0,274,2676	0/0:114,0:114:99:0,342,2912	0/0:122,1:124:99:0,365,3024	0/0:134,0:134:99:0,228,1948	0/0:108,0:108:99:0,323,2619	0/0:119,0:119:99:0,357,3112	0/0:123,1:124:99:0,368,3048	0/0:111,0:111:99:0,332,2724	0/0:113,0:113:99:0,339,2979	0/1:93,13:106:15:15,0,2047	0/1:98,12:110:61:61,0,1385	0/0:111,1:113:99:0,306,2861	0/0:133,1:134:99:0,399,3469	0/0:143,2:146:99:0,429,3749	0/0:100,1:101:99:0,300,2540	0/0:113,3:116:99:0,339,2860	0/0:160,2:162:99:0,480,4366	0/0:104,0:104:99:0,312,2630	0/0:126,2:128:99:0,378,3298	0/0:140,2:143:99:0,419,3541	0/0:106,0:106:99:0,318,2683	0/0:148,4:153:99:0,418,3709	0/0:133,1:134:99:0,399,3442	0/0:158,1:159:99:0,470,3972	0/0:102,0:102:99:0,305,2521	0/0:107,2:109:99:0,296,2768
chr1	359	.	T	G	229.63	PASS	AC=2;AF=0.014;AN=140;BaseQRankSum=-6.259;DP=9556;Dels=0.00;ExcessHet=3.0417;FS=0.000;HaplotypeScore=20.4229;InbreedingCoeff=-0.0160;MLEAC=2;MLEAF=0.014;MQ=41.18;MQ0=1;MQRankSum=-14.753;QD=1.21;ReadPosRankSum=-45.378;SOR=6.151;VQSLOD=11.83;culprit=FS	GT:AD:DP:GQ:PL	0/0:116,0:116:99:0,348,3137	0/0:99,0:99:99:0,297,2683	0/0:118,0:118:99:0,354,3025	0/0:136,0:136:99:0,407,3394	0/0:99,1:100:99:0,271,2514	0/0:117,0:117:99:0,351,2960	0/0:130,0:130:99:0,390,3496	0/0:109,0:109:99:0,327,2967	0/0:115,1:116:99:0,321,3155	0/0:121,0:121:99:0,363,3404	0/0:223,2:226:99:0,615,5827	0/0:119,1:120:99:0,332,3147	0/1:75,14:89:65:65,0,1570	0/0:106,0:106:99:0,319,3076	0/1:78,22:100:99:221,0,1720	0/0:107,1:108:99:0,296,2828	0/0:109,0:109:99:0,327,3010	0/0:104,0:104:99:0,312,2774	0/0:125,0:125:99:0,375,3169	0/0:100,0:100:99:0,300,2629	0/0:106,0:106:99:0,318,2925	0/0:98,0:98:99:0,294,2581	0/0:104,0:104:99:0,312,2776	0/0:115,0:115:99:0,345,3226	0/0:94,9:103:89:0,89,2268	0/0:88,13:101:36:0,36,1953	0/0:104,0:104:99:0,312,2920	0/0:137,1:139:99:0,387,3761	0/0:113,0:113:99:0,339,3133	0/0:105,0:105:99:0,315,2801	0/0:103,0:104:99:0,309,2748	0/0:121,0:121:99:0,364,3535	0/0:109,0:109:99:0,327,2909	0/0:115,0:115:99:0,345,3181	0/0:109,0:109:99:0,327,2963	0/0:107,0:107:99:0,321,2857	0/0:134,0:134:99:0,402,3567	0/0:126,0:126:99:0,378,3554	0/0:138,0:138:99:0,414,3819	0/0:100,0:100:99:0,300,2662	0/0:87,1:88:99:0,237,2365
chr1	451	.	G	A	2382.63	PASS	AC=11;AF=0.079;AN=140;BaseQRankSum=-9.943;DP=8344;Dels=0.00;ExcessHet=4.8568;FS=10.016;HaplotypeScore=10.8073;InbreedingCoeff=-0.0945;MLEAC=11;MLEAF=0.079;MQ=41.46;MQ0=0;MQRankSum=-43.816;QD=1.42;ReadPosRankSum=-0.799;SOR=1.883;VQSLOD=6.87;culprit=FS	GT:AD:DP:GQ:PL	0/0:100,11:114:2:0,2,2676	0/0:104,2:106:99:0,258,3168	0/0:94,5:99:99:0,150,2637	0/0:97,7:106:99:0,119,2681	0/0:80,4:84:99:0,137,2215	0/1:109,18:131:99:145,0,2953	0/0:116,2:123:99:0,299,3544	0/1:122,22:147:99:213,0,3358	0/1:154,43:200:99:723,0,4237	0/0:115,9:125:92:0,92,3394	0/0:122,9:135:99:0,145,3351	0/0:128,14:148:2:0,2,3416	0/1:114,15:136:48:48,0,2841	0/1:123,22:145:99:294,0,3608	0/0:108,7:117:99:0,135,2859	0/1:140,23:168:99:208,0,3716	0/0:104,10:114:29:0,29,3006	0/0:98,8:106:77:0,77,2799	0/0:99,6:105:99:0,150,2767	0/0:95,5:101:99:0,152,2666	0/0:108,7:116:99:0,127,3188	0/0:128,9:139:99:0,145,3626	0/0:116,5:122:99:0,216,3397	0/0:121,10:132:81:0,81,3439	0/0:111,6:117:99:0,161,3184	0/0:132,12:147:46:0,46,3597	0/0:128,8:137:99:0,150,3829	0/0:107,6:113:99:0,151,3229	0/0:136,4:145:99:0,296,4222	0/0:105,8:113:93:0,93,2962	0/0:102,5:108:99:0,170,2970	0/1:131,26:161:99:367,0,3787	0/0:118,8:127:99:0,128,3473	0/0:119,6:127:99:0,188,3566	0/0:113,11:127:38:0,38,3175	0/1:128,21:151:99:203,0,3531	0/0:113,3:116:99:0,258,3414	0/0:116,5:122:99:0,217,3398	0/0:121,2:124:99:0,310,3687	0/0:99,4:105:99:0,187,2852	0/0:107,8:115:90:0,90,3067
chr1	471	.	A	C	1580.01	PASS	AC=6;AF=0.043;AN=140;BaseQRankSum=-6.408;DP=8340;Dels=0.00;ExcessHet=3.4948;FS=12.075;HaplotypeScore=14.9350;InbreedingCoeff=-0.0467;MLEAC=6;MLEAF=0.043;MQ=41.42;MQ0=0;MQRankSum=-25.438;QD=1.75;ReadPosRankSum=-0.001;SOR=10.741;VQSLOD=5.81;culprit=FS	GT:AD:DP:GQ:PL	0/0:92,3:95:99:0,199,2361	0/0:100,0:101:99:0,300,2705	0/0:99,0:99:99:0,297,2515	0/0:133,1:136:99:0,372,3255	0/0:85,0:85:99:0,255,2157	0/0:112,0:112:99:0,336,2811	0/0:120,1:121:99:0,332,3173	0/0:110,0:110:99:0,330,2985	0/0:121,2:123:99:0,310,3270	0/0:112,0:112:99:0,336,3124	0/1:159,25:184:99:159,0,3537	0/0:114,2:116:99:0,293,2923	0/1:116,26:143:99:165,0,2302	0/0:99,0:99:99:0,297,2848	0/1:95,34:129:99:385,0,1959	0/0:123,1:125:99:0,344,3238	0/0:109,1:111:99:0,301,2927	0/0:103,0:104:99:0,309,2737	0/0:138,0:138:99:0,414,3480	0/0:93,0:93:99:0,279,2421	0/0:104,0:104:99:0,312,2764	0/0:106,0:106:99:0,318,2773	0/0:116,0:116:99:0,345,3063	0/0:101,0:101:99:0,303,2740	0/1:105,29:134:99:285,0,2346	0/1:95,35:130:99:385,0,1938	0/0:97,0:97:99:0,291,2673	0/0:121,1:124:99:0,337,3298	0/0:114,0:114:99:0,342,3148	0/0:96,0:97:99:0,288,2547	0/0:109,0:109:99:0,327,2888	0/0:128,1:129:99:0,356,3631	0/0:96,1:98:99:0,262,2517	0/0:114,0:115:99:0,342,3098	0/0:127,0:128:99:0,381,3444	0/0:114,0:114:99:0,342,3032	0/0:116,4:121:99:0,249,2969	0/0:125,1:126:99:0,349,3369	0/0:121,0:121:99:0,363,3335	0/0:70,0:70:99:0,210,1795	0/0:101,11:112:32:0,32,2470
chr1	505	.	T	G	15.17	PASS	AC=1;AF=7.143e-03;AN=140;BaseQRankSum=18.559;DP=17252;Dels=0.00;ExcessHet=3.0103;FS=13.751;HaplotypeScore=76.2109;InbreedingCoeff=-0.0090;MLEAC=1;MLEAF=7.143e-03;MQ=31.26;MQ0=1123;MQRankSum=10.466;QD=0.06;ReadPosRankSum=-0.001;SOR=5.049;VQSLOD=1.13;culprit=MQ	GT:AD:DP:GQ:PL	0/0:244,6:250:99:0,357,3938	0/0:246,4:250:99:0,440,4373	0/0:246,4:250:99:0,399,3921	0/0:246,4:250:99:0,131,1916	0/0:245,5:250:99:0,357,3613	0/0:245,4:250:99:0,372,3629	0/0:247,3:250:99:0,163,2090	0/0:248,1:250:99:0,481,4276	0/0:239,9:250:99:0,194,3424	0/0:244,6:250:99:0,326,3982	0/0:243,6:250:99:0,107,2171	0/0:244,4:250:99:0,402,4145	0/0:245,4:250:99:0,118,1787	0/0:249,1:250:99:0,476,4453	0/0:245,2:250:99:0,195,2251	0/0:245,2:250:99:0,469,4238	0/0:247,3:250:99:0,453,4366	0/0:247,3:250:99:0,444,4211	0/0:244,6:250:62:0,62,1652	0/0:248,2:250:99:0,509,4382	0/0:243,7:250:99:0,352,4337	0/0:244,5:250:99:0,348,3872	0/0:238,11:250:99:0,204,3598	0/0:248,2:250:99:0,477,4581	0/0:241,7:250:90:0,90,2259	0/0:241,7:250:14:0,14,1516	0/0:244,4:250:99:0,428,4541	0/0:240,10:250:99:0,265,4308	0/0:245,3:250:99:0,451,4509	0/0:238,7:250:99:0,271,3574	0/0:247,3:250:99:0,448,4362	0/0:247,2:250:99:0,412,4033	0/0:245,3:250:99:0,411,4029	0/0:242,7:250:99:0,321,4198	0/0:247,2:250:99:0,466,4227	0/0:247,2:250:99:0,460,4237	0/0:241,8:250:99:0,330,4192	0/0:247,3:250:99:0,453,4365	0/0:247,3:250:99:0,414,3825	0/0:244,6:250:99:0,367,4073	0/0:243,5:250:99:0,369,4016
chr1	509	.	T	G	179.05	PASS	AC=3;AF=0.021;AN=140;BaseQRankSum=20.742;DP=17252;Dels=0.00;ExcessHet=3.1051;FS=0.000;HaplotypeScore=76.2678;InbreedingCoeff=-0.0234;MLEAC=3;MLEAF=0.021;MQ=31.26;MQ0=1123;MQRankSum=3.221;QD=0.24;ReadPosRankSum=-0.001;SOR=0.690;VQSLOD=4.92;culprit=MQ	GT:AD:DP:GQ:PL	0/0:229,11:250:99:0,177,3806	0/0:228,15:250:99:0,99,3988	0/1:227,20:250:38:38,0,3209	0/1:230,19:250:42:42,0,3197	0/0:233,11:250:99:0,138,3216	0/0:237,9:250:99:0,218,3372	0/0:239,9:250:99:0,202,3599	0/0:238,6:250:99:0,312,4096	0/0:250,0:250:99:0,453,4203	0/0:250,0:250:99:0,498,4586	0/0:250,0:250:99:0,516,4475	0/0:243,7:250:99:0,318,4119	0/0:237,11:250:99:0,186,3381	0/0:232,12:250:99:0,171,4016	0/0:242,6:250:99:0,343,4089	0/0:241,9:250:99:0,274,4208	0/0:228,9:250:99:0,230,4056	0/1:215,23:250:99:169,0,3305	0/0:233,16:250:48:0,48,3384	0/0:230,10:250:99:0,241,4006	0/0:248,0:250:99:0,540,4862	0/0:243,0:250:99:0,471,4144	0/0:238,0:250:99:0,474,4111	0/0:235,0:250:99:0,489,4462	0/0:244,0:250:99:0,519,4733	0/0:245,0:250:99:0,492,4409	0/0:241,0:250:99:0,517,4899	0/0:241,0:250:99:0,525,4845	0/0:243,0:250:99:0,516,4704	0/0:244,0:250:99:0,447,4052	0/0:244,0:250:99:0,513,4590	0/0:247,0:250:99:0,463,4434	0/0:244,0:250:99:0,477,4166	0/0:241,0:250:99:0,495,4576	0/0:247,0:250:99:0,513,4561	0/0:240,0:250:99:0,486,4431	0/0:242,0:250:99:0,528,4749	0/0:240,0:250:99:0,510,4621	0/0:243,0:250:99:0,483,4482	0/0:242,0:250:99:0,510,4457	0/0:243,0:250:99:0,492,4562
chr1	514	.	C	G	501.23	PASS	AC=8;AF=0.057;AN=140;BaseQRankSum=-13.879;DP=17252;Dels=0.00;ExcessHet=3.9285;FS=1.106;HaplotypeScore=115.7233;InbreedingCoeff=-0.0602;MLEAC=7;MLEAF=0.050;MQ=31.26;MQ0=1123;MQRankSum=0.722;QD=0.26;ReadPosRankSum=-0.002;SOR=0.984;VQSLOD=4.68;culprit=MQ	GT:AD:DP:GQ:PL	0/1:226,19:250:23:23,0,4100	0/0:240,9:250:99:0,302,4903	0/0:240,9:250:99:0,262,4215	0/0:237,12:250:99:0,183,4138	0/0:239,10:250:99:0,221,4027	0/0:231,16:250:35:0,35,3632	0/0:244,2:250:99:0,443,4843	0/0:225,10:250:99:0,225,4593	0/0:227,15:250:24:0,24,3641	0/1:226,18:250:17:17,0,4016	0/0:226,18:250:24:0,24,4097	0/0:230,15:250:86:0,86,4120	0/0:237,12:250:99:0,217,3963	0/1:216,25:250:99:229,0,3863	0/0:237,9:250:99:0,256,4324	0/1:228,21:250:65:65,0,3990	0/0:228,18:250:20:0,20,4267	0/0:244,6:250:99:0,358,4830	0/0:238,10:250:99:0,245,4473	0/0:241,6:250:99:0,393,4869	0/0:236,14:250:99:0,150,4453	0/0:238,8:250:99:0,267,4308	0/0:233,14:250:99:0,120,4087	0/0:241,9:250:99:0,274,4785	0/1:228,20:250:39:39,0,4103	0/1:223,23:250:99:140,0,3803	0/0:234,14:250:99:0,136,4568	0/0:235,15:250:99:0,120,4625	0/0:234,14:250:99:0,165,4615	0/0:232,12:250:99:0,124,3744	0/0:238,12:250:99:0,194,4363	0/1:225,16:250:4:4,0,3894	0/0:229,17:250:14:0,14,3833	0/0:230,14:250:99:0,116,4301	0/0:241,8:250:99:0,297,4681	0/0:235,13:250:99:0,141,4374	0/0:234,12:250:99:0,217,4585	0/0:239,11:250:99:0,227,4618	0/0:235,12:250:99:0,170,4425	0/0:241,8:250:99:0,310,4634	0/0:236,12:250:99:0,163,4407
chr1	520	.	C	T	27.04	PASS	AC=1;AF=7.143e-03;AN=140;BaseQRankSum=-39.368;DP=17252;Dels=0.00;ExcessHet=3.0103;FS=0.000;HaplotypeScore=109.0717;InbreedingCoeff=-0.0087;MLEAC=1;MLEAF=7.143e-03;MQ=31.26;MQ0=1123;MQRankSum=14.748;QD=0.11;ReadPosRankSum=0.192;SOR=0.706;VQSLOD=4.94;culprit=MQ	GT:AD:DP:GQ:PL	0/0:235,15:250:99:0,106,4620	0/0:242,8:250:99:0,316,5190	0/0:245,5:250:99:0,372,4796	0/0:242,8:250:99:0,422,4974	0/0:246,4:250:99:0,384,4707	0/0:242,8:250:99:0,259,4415	0/0:247,3:250:99:0,428,5288	0/0:236,14:250:99:0,106,4757	0/0:239,11:250:99:0,123,4137	0/0:240,10:250:99:0,217,4614	0/0:237,13:250:99:0,186,4846	0/0:238,12:250:99:0,167,4526	0/0:243,7:250:99:0,292,4484	0/0:238,12:250:99:0,138,4583	0/0:237,13:250:99:0,147,4372	0/0:242,8:250:99:0,288,5030	0/0:239,11:250:99:0,222,4979	0/0:246,4:250:99:0,418,5192	0/0:235,15:250:99:0,144,4646	0/0:246,4:250:99:0,456,5464	0/0:243,7:250:99:0,339,5122	0/0:242,8:250:99:0,250,4582	0/0:246,4:250:99:0,402,5031	0/0:242,8:250:99:0,307,5096	0/0:241,9:250:99:0,253,4974	0/0:234,16:250:21:0,21,4277	0/0:240,10:250:99:0,248,5091	0/0:247,3:250:99:0,463,5648	0/0:238,12:250:99:0,182,4939	0/0:242,8:250:99:0,233,4274	0/0:241,9:250:99:0,274,4838	0/0:240,10:250:99:0,162,4439	0/0:242,8:250:99:0,263,4668	0/0:241,9:250:99:0,245,4928	0/0:242,8:250:99:0,288,4876	0/0:237,13:250:99:0,130,4539	0/0:239,10:250:99:0,250,5059	0/0:238,12:250:99:0,213,4830	0/0:244,6:250:99:0,351,4914	0/0:242,8:250:99:0,300,4850	0/0:243,7:250:99:0,317,4949
chr1	523	.	A	G	62.5	PASS	AC=3;AF=0.021;AN=140;BaseQRankSum=19.511;DP=17252;Dels=0.00;ExcessHet=3.1985;FS=0.000;HaplotypeScore=107.2282;InbreedingCoeff=-0.0281;MLEAC=1;MLEAF=7.143e-03;MQ=31.26;MQ0=1123;MQRankSum=14.031;QD=0.08;ReadPosRankSum=0.216;SOR=0.722;VQSLOD=4.95;culprit=MQ	GT:AD:DP:GQ:PL	0/0:236,14:250:99:0,106,4311	0/1:232,18:250:6:6,0,4279	0/0:237,13:250:99:0,123,4069	0/0:244,5:250:99:0,365,4255	0/0:240,10:250:99:0,202,3967	0/0:241,9:250:99:0,205,4032	0/0:244,6:250:99:0,300,4036	0/0:248,2:250:99:0,452,4752	0/0:245,5:250:99:0,299,4207	0/0:239,11:250:99:0,145,4199	0/0:240,10:250:99:0,223,4122	0/0:243,7:250:99:0,305,4607	0/0:245,5:250:99:0,345,4348	0/0:245,5:250:99:0,341,4946	0/0:246,4:250:99:0,397,4713	0/0:241,8:250:99:0,285,4664	0/1:230,20:250:99:102,0,4216	0/0:238,12:250:99:0,152,4409	0/0:234,16:250:48:0,48,3799	0/0:240,10:250:99:0,268,4697	0/0:233,17:250:11:0,11,4343	0/0:245,5:250:99:0,337,4447	0/0:242,8:250:99:0,266,4430	0/0:245,5:250:99:0,377,5048	0/0:241,9:250:99:0,265,4920	0/0:249,1:250:99:0,479,5122	0/0:233,17:250:2:0,2,4481	0/0:245,5:250:99:0,392,5231	0/0:247,3:250:99:0,440,5163	0/0:246,4:250:99:0,343,4350	0/0:236,14:250:99:0,104,4288	0/0:246,4:250:99:0,342,4558	0/0:244,6:250:99:0,307,4587	0/0:243,7:250:99:0,302,4800	0/1:232,17:250:8:8,0,4006	0/0:239,11:250:99:0,175,4417	0/0:237,13:250:99:0,146,4592	0/0:237,13:250:99:0,143,4348	0/0:237,13:250:96:0,96,4101	0/0:238,12:250:99:0,175,4393	0/0:242,8:250:99:0,264,4702
chr1	529	.	G	A	124.66	PASS	AC=2;AF=0.014;AN=140;BaseQRankSum=-10.914;DP=17252;Dels=0.00;ExcessHet=3.0417;FS=0.000;HaplotypeScore=86.4405;InbreedingCoeff=-0.0168;MLEAC=2;MLEAF=0.014;MQ=31.26;MQ0=1123;MQRankSum=3.773;QD=0.25;ReadPosRankSum=0.815;SOR=0.785;VQSLOD=4.92;culprit=MQ	GT:AD:DP:GQ:PL	0/0:241,8:250:99:0,294,4553	0/0:243,6:250:99:0,378,4890	0/0:245,5:250:99:0,372,4376	0/0:243,6:250:99:0,361,4544	0/0:250,0:250:99:0,493,4632	0/0:243,7:250:99:0,288,4137	0/0:245,5:250:99:0,361,4668	0/0:247,3:250:99:0,425,5001	0/0:243,7:250:99:0,246,4055	0/0:244,6:250:99:0,317,4567	0/0:233,17:250:70:0,70,4153	0/0:248,2:250:99:0,456,4789	0/0:243,7:250:99:0,292,3932	0/0:246,4:250:99:0,383,4812	0/0:246,4:250:99:0,391,4381	0/0:244,6:250:99:0,354,4702	0/0:245,5:250:99:0,394,4906	0/0:243,7:250:99:0,329,4622	0/0:240,7:250:99:0,337,4549	0/0:248,2:250:99:0,507,5205	0/0:232,18:250:37:0,37,4231	0/0:242,8:250:99:0,269,4194	0/0:238,12:250:99:0,172,4236	0/0:242,8:250:99:0,298,4765	0/0:234,16:250:71:0,71,4163	0/0:240,10:250:99:0,216,4181	0/0:237,13:250:99:0,168,4573	0/0:234,16:250:79:0,79,4478	0/0:243,7:250:99:0,331,4892	0/0:233,16:250:9:0,9,3447	0/0:241,9:250:99:0,280,4473	0/0:244,6:250:99:0,292,4426	0/0:235,15:250:70:0,70,3934	0/0:237,13:250:99:0,148,4300	0/1:230,20:250:44:44,0,3924	0/0:242,8:250:99:0,288,4464	0/0:245,5:250:99:0,410,4917	0/1:226,24:250:99:137,0,4004	0/0:234,16:250:53:0,53,4077	0/0:237,13:250:99:0,199,4285	0/0:236,14:250:99:0,118,4128
chr1	531	.	C	T	306.51	PASS	AC=5;AF=0.036;AN=140;BaseQRankSum=-25.286;DP=17252;Dels=0.00;ExcessHet=3.3309;FS=0.000;HaplotypeScore=79.8402;InbreedingCoeff=-0.0399;MLEAC=5;MLEAF=0.036;MQ=31.26;MQ0=1123;MQRankSum=17.245;QD=0.25;ReadPosRankSum=-0.515;SOR=0.770;VQSLOD=4.91;culprit=MQ	GT:AD:DP:GQ:PL	0/0:234,11:250:99:0,202,4314	0/0:233,16:250:99:0,111,4362	0/0:236,12:250:99:0,181,3880	0/0:231,14:250:99:0,172,3957	0/0:228,13:250:99:0,132,3642	0/0:233,16:250:55:0,55,3599	0/0:231,17:250:46:0,46,3931	0/1:227,22:250:99:108,0,3846	0/0:234,14:250:47:0,47,3639	0/0:232,17:250:13:0,13,3948	0/0:237,10:250:99:0,263,4518	0/0:231,17:250:27:0,27,3930	0/0:235,15:250:72:0,72,3680	0/0:235,15:250:56:0,56,4133	0/0:239,10:250:99:0,215,4251	0/0:225,17:250:24:0,24,3894	0/0:229,17:250:42:0,42,4167	0/0:235,15:250:99:0,114,4174	0/0:229,12:250:99:0,210,4333	0/0:235,12:250:99:0,244,4498	0/0:233,11:250:99:0,214,4379	0/0:232,14:250:96:0,96,3818	0/0:236,10:250:99:0,225,4085	0/0:230,17:250:22:0,22,4140	0/0:233,11:250:99:0,189,4455	0/1:223,19:250:76:76,0,3692	0/1:227,19:250:31:31,0,4097	0/0:229,14:250:99:0,134,4426	0/0:232,13:250:99:0,144,4490	0/0:231,16:250:11:0,11,3440	0/0:231,15:250:99:0,105,3971	0/1:219,19:250:99:130,0,3467	0/0:231,12:250:99:0,134,3861	0/0:231,12:250:99:0,158,4090	0/0:240,8:250:99:0,291,4569	0/0:235,8:250:99:0,267,4381	0/0:229,13:250:99:0,172,4326	0/0:235,13:250:99:0,169,4355	0/0:234,10:250:99:0,200,4140	0/0:237,13:250:99:0,185,4298	0/1:228,19:250:55:55,0,3900
chr1	543	.	G	T	1676.68	PASS	AC=9;AF=0.065;AN=138;BaseQRankSum=-20.734;DP=8113;Dels=0.00;ExcessHet=4.2185;FS=1.421;HaplotypeScore=8.7653;InbreedingCoeff=-0.0681;MLEAC=8;MLEAF=0.058;MQ=41.48;MQ0=0;MQRankSum=-28.392;QD=1.38;ReadPosRankSum=-0.001;SOR=0.749;VQSLOD=9.89;culprit=QD	GT:AD:DP:GQ:PL	0/0:114,14:128:13:0,13,2820	0/0:98,6:104:99:0,152,2584	0/0:94,7:102:99:0,123,2314	0/0:136,7:143:99:0,261,3764	0/0:96,6:102:99:0,154,2488	0/0:131,17:148:17:0,17,3131	0/0:127,9:136:99:0,172,3628	0/1:140,39:179:99:517,0,3655	0/0:206,1:209:99:0,594,5926	0/0:141,6:147:99:0,276,4043	0/0:105,1:106:99:0,292,3019	0/1:98,17:115:99:105,0,2354	0/1:101,22:123:99:150,0,2084	0/1:95,32:128:99:548,0,2362	0/1:92,15:107:66:66,0,2003	0/1:151,20:171:16:16,0,3648	0/1:109,14:123:5:5,0,2738	0/0:99,3:102:99:0,226,2702	0/0:115,7:122:99:0,191,3134	0/0:94,9:103:78:0,78,2399	0/0:104,0:104:99:0,312,2824	0/0:105,0:105:99:0,315,2928	0/0:91,0:91:99:0,273,2596	0/0:110,0:110:99:0,330,3099	0/0:101,0:101:99:0,303,2689	0/0:128,0:129:99:0,380,3180	0/0:105,0:105:99:0,315,2953	0/0:117,1:118:99:0,327,3315	0/0:128,1:129:99:0,360,3730	0/0:102,0:102:99:0,306,2826	0/0:94,1:96:99:0,259,2567	0/0:147,0:147:99:0,442,4425	0/0:124,1:125:99:0,349,3510	0/0:118,0:118:99:0,354,3361	0/0:107,1:109:99:0,298,3055	0/0:115,0:115:99:0,345,3210	0/0:137,0:137:99:0,411,3777	0/0:99,0:99:99:0,297,2824	0/0:120,0:120:99:0,361,3483	0/0:95,0:95:99:0,285,2575	0/0:115,0:115:99:0,345,3218
chr1	660	.	G	C	10640.4	PASS	AC=16;AF=0.116;AN=138;BaseQRankSum=-12.272;DP=8704;Dels=0.00;ExcessHet=7.2760;FS=0.000;HaplotypeScore=15.1906;InbreedingCoeff=-0.1311;MLEAC=16;MLEAF=0.116;MQ=41.33;MQ0=0;MQRankSum=-38.447;POSITIVE_TRAIN_SITE;QD=4.47;ReadPosRankSum=-0.002;SOR=0.690;VQSLOD=12.56;culprit=FS	GT:AD:DP:GQ:PL	0/1:111,50:163:99:970,0,2858	0/1:104,50:154:99:992,0,2677	0/1:95,28:123:99:402,0,2260	0/1:137,56:198:99:1018,0,3408	0/0:98,10:108:38:0,38,2618	0/1:108,25:133:99:312,0,2677	0/1:156,59:218:99:1156,0,4272	0/1:122,46:171:99:922,0,3351	0/0:125,0:125:99:0,376,3877	0/0:118,0:119:99:0,355,3708	0/0:163,0:170:99:0,490,5076	0/0:97,0:98:99:0,292,2870	0/1:110,23:136:99:209,0,2689	0/1:89,34:123:99:684,0,2431	0/1:78,12:90:62:62,0,2040	0/0:101,0:102:99:0,304,2987	0/1:120,44:166:99:806,0,3176	0/1:115,44:160:99:806,0,2967	0/1:118,47:168:99:850,0,2974	0/1:92,13:106:57:57,0,2400	0/0:82,0:82:99:0,246,2431	0/0:91,0:92:99:0,274,2701	0/0:94,0:96:99:0,279,2749	0/0:98,0:98:99:0,295,2986	0/0:90,0:91:99:0,271,2749	0/0:82,0:82:99:0,247,2497	0/0:85,0:85:99:0,256,2585	0/0:105,0:105:99:0,316,3246	0/0:95,0:95:99:0,286,2954	0/0:97,0:98:99:0,291,2775	0/0:96,0:96:99:0,288,2750	0/0:110,0:111:99:0,331,3521	0/0:95,0:96:99:0,286,2809	0/0:94,0:94:99:0,283,2788	0/0:91,0:91:99:0,274,2781	0/0:103,0:103:99:0,310,3088	0/0:99,0:100:99:0,297,2881	0/0:100,0:101:99:0,301,3056	0/0:87,0:89:99:0,262,2698	0/0:91,0:91:99:0,273,2650	0/0:93,0:93:99:0,280,2831
chr1	684	.	C	T	2731.59	PASS	AC=9;AF=0.065;AN=138;BaseQRankSum=-16.261;DP=8704;Dels=0.00;ExcessHet=4.2185;FS=5.465;HaplotypeScore=4.8825;InbreedingCoeff=-0.0716;MLEAC=9;MLEAF=0.065;MQ=41.33;MQ0=0;MQRankSum=-30.674;QD=1.90;ReadPosRankSum=2.781;SOR=1.793;VQSLOD=7.95;culprit=QD	GT:AD:DP:GQ:PL	0/0:163,0:163:99:0,489,4508	0/0:154,0:154:99:0,463,4328	0/0:123,0:123:99:0,369,3281	0/0:197,1:198:99:0,568,5422	0/0:108,0:108:99:0,324,2930	0/0:133,0:133:99:0,399,3683	0/0:218,0:218:99:0,655,6452	0/0:170,1:171:99:0,485,4999	0/0:125,0:125:99:0,376,3640	0/0:119,0:119:99:0,358,3528	0/1:146,24:170:99:141,0,3661	0/0:98,0:98:99:0,294,2760	0/0:136,0:136:99:0,407,3415	0/0:123,0:123:99:0,370,3580	0/0:90,0:90:99:0,270,2374	0/0:102,0:102:99:0,306,2820	0/0:166,0:166:99:0,499,4753	0/0:159,1:160:99:0,450,4415	0/0:168,0:168:99:0,501,4605	0/0:106,0:106:99:0,318,2873	0/0:82,0:82:99:0,246,2305	0/0:91,1:92:99:0,248,2577	0/0:96,0:96:99:0,285,2674	0/0:98,0:98:99:0,294,2854	0/0:91,0:91:99:0,273,2425	0/0:82,0:82:99:0,246,2143	0/0:85,0:85:99:0,255,2481	0/0:104,0:105:99:0,313,3030	0/0:95,0:95:99:0,286,2800	0/0:98,0:98:99:0,294,2711	0/0:96,0:96:99:0,288,2656	0/0:110,0:111:99:0,331,3310	0/0:96,0:96:99:0,288,2705	0/0:94,0:94:99:0,282,2691	0/0:91,0:91:99:0,273,2598	0/0:103,0:103:99:0,309,2902	0/0:100,0:100:99:0,300,2817	0/0:100,1:101:99:0,276,2880	0/0:88,1:89:99:0,240,2537	0/0:91,0:91:99:0,273,2561	0/0:93,0:93:99:0,279,2616
chr1	795	.	G	A	21451.6	PASS	AC=22;AF=0.157;AN=140;BaseQRankSum=-54.236;DP=9607;Dels=0.00;ExcessHet=11.5232;FS=0.723;HaplotypeScore=10.1182;InbreedingCoeff=-0.1859;MLEAC=21;MLEAF=0.150;MQ=41.20;MQ0=0;MQRankSum=-51.295;POSITIVE_TRAIN_SITE;QD=5.00;ReadPosRankSum=0.322;SOR=0.769;VQSLOD=9.96;culprit=QD	GT:AD:DP:GQ:PL	0/0:97,3:100:99:0,220,2614	0/0:95,0:96:99:0,285,2727	0/0:92,3:95:99:0,210,2405	0/0:130,6:138:99:0,263,3619	0/0:86,2:88:99:0,213,2332	0/0:105,2:108:99:0,270,2829	0/0:131,1:135:99:0,368,4052	0/0:100,3:103:99:0,228,2985	0/0:108,1:111:99:0,302,3132	0/0:112,3:118:99:0,263,3361	0/1:164,74:241:99:1146,0,4071	0/0:112,2:116:99:0,289,3084	0/0:104,1:108:99:0,289,2554	0/0:91,1:92:99:0,250,2646	0/0:110,0:112:99:0,330,2766	0/0:102,0:106:99:0,306,2844	0/0:93,2:96:99:0,231,2649	0/0:97,1:98:99:0,268,2769	0/0:111,7:120:99:0,176,3021	0/0:93,1:95:99:0,259,2574	0/1:101,13:114:4:4,0,2446	0/0:100,6:108:99:0,161,2672	0/0:115,5:127:99:0,224,3185	0/0:102,6:109:99:0,158,2744	0/0:99,2:101:99:0,254,2569	0/0:91,7:98:99:0,125,2139	0/0:92,6:98:99:0,128,2458	0/0:104,6:111:99:0,169,2901	0/0:110,1:113:99:0,307,3258	0/0:101,7:108:99:0,135,2611	0/0:109,8:120:99:0,138,2813	0/0:111,2:113:99:0,282,3325	0/0:98,9:109:77:0,77,2550	0/0:92,8:100:83:0,83,2405	0/0:118,7:128:99:0,187,3279	0/0:93,5:99:99:0,161,2515	0/0:116,14:132:21:0,21,2873	0/1:115,15:134:10:10,0,2929	0/0:128,4:136:99:0,286,3713	0/0:85,4:89:99:0,164,2241	0/0:90,5:95:99:0,152,2417
chr1	900	.	G	T	269.09	PASS	AC=3;AF=0.021;AN=140;BaseQRankSum=-8.480;DP=8271;Dels=0.00;ExcessHet=3.1051;FS=16.222;HaplotypeScore=9.2216;InbreedingCoeff=-0.0231;MLEAC=3;MLEAF=0.021;MQ=41.41;MQ0=0;MQRankSum=-34.307;QD=0.63;ReadPosRankSum=-2.346;SOR=3.816;VQSLOD=3.90;culprit=FS	GT:AD:DP:GQ:PL	0/0:100,5:105:99:0,178,2570	0/0:93,0:95:99:0,279,2569	0/0:94,1:96:99:0,258,2438	0/0:113,4:117:99:0,245,2961	0/0:83,2:85:99:0,202,2189	0/0:107,3:114:99:0,250,2826	0/0:121,13:136:43:0,43,3119	0/0:111,6:118:99:0,180,3057	0/0:103,1:109:99:0,284,2922	0/0:104,2:107:99:0,261,2973	0/0:144,15:159:63:0,63,3595	0/0:117,3:126:99:0,277,3154	0/0:89,4:96:99:0,142,1901	0/0:94,0:94:99:0,282,2691	0/0:84,4:88:99:0,171,2034	0/0:97,1:101:99:0,267,2603	0/0:109,2:111:99:0,278,2995	0/0:106,2:112:99:0,269,2872	0/0:102,5:108:99:0,188,2670	0/0:81,6:87:99:0,101,2032	0/0:97,1:101:99:0,267,2652	0/0:100,3:104:99:0,224,2721	0/0:101,0:102:99:0,303,2790	0/0:96,1:98:99:0,263,2720	0/0:92,1:95:99:0,254,2440	0/0:100,0:100:99:0,258,2264	0/0:93,3:97:99:0,203,2576	0/0:107,5:115:99:0,193,2915	0/0:104,8:112:99:0,107,2782	0/0:96,3:100:99:0,214,2530	0/0:112,5:117:99:0,214,2906	0/0:118,4:122:99:0,248,3376	0/0:96,3:99:99:0,214,2571	0/0:108,0:110:99:0,324,3042	0/0:105,4:111:99:0,217,2842	0/0:103,2:105:99:0,260,2788	0/0:110,3:117:99:0,256,2953	0/0:114,9:124:99:0,113,3002	0/0:119,10:130:99:0,102,3119	0/0:77,2:80:99:0,182,2073	0/0:91,2:93:99:0,224,2450
chr1	943	.	G	T	107.3	PASS	AC=2;AF=0.014;AN=140;BaseQRankSum=-42.989;DP=16443;Dels=0.00;ExcessHet=3.0417;FS=0.000;HaplotypeScore=79.4482;InbreedingCoeff=-0.0125;MLEAC=1;MLEAF=7.143e-03;MQ=38.29;MQ0=4;MQRankSum=-7.889;QD=0.22;ReadPosRankSum=-0.003;SOR=0.524;VQSLOD=8.43;culprit=MQ	GT:AD:DP:GQ:PL	0/0:228,16:250:99:0,206,5341	0/0:226,19:250:99:0,117,4987	0/0:236,11:250:99:0,363,5194	0/0:230,16:250:99:0,252,5075	0/0:226,21:250:99:0,109,4876	0/0:226,17:250:99:0,173,4588	0/0:235,13:250:99:0,296,5508	0/0:229,17:250:99:0,171,5475	0/0:236,6:250:99:0,465,6000	0/0:228,16:250:99:0,168,5382	0/0:221,20:249:99:0,112,5068	0/0:188,4:198:99:0,428,4800	0/0:225,12:250:99:0,337,5025	0/0:155,0:160:99:0,427,4263	0/0:137,6:144:99:0,230,3324	0/0:230,15:250:99:0,248,5317	0/0:232,12:250:99:0,305,5505	0/0:229,17:250:99:0,198,5279	0/0:229,16:250:99:0,207,4714	0/1:214,30:250:99:148,0,4580	0/0:184,4:190:99:0,430,4863	0/0:229,16:250:99:0,230,5203	0/0:236,12:250:99:0,314,5398	0/0:235,12:250:99:0,326,5765	0/0:189,3:195:99:0,434,4788	0/0:195,7:205:99:0,361,4823	0/0:238,10:250:99:0,439,6246	0/0:207,13:226:99:0,220,5094	0/0:224,10:238:99:0,363,5655	0/0:173,8:184:99:0,303,4503	0/0:225,12:240:99:0,313,5210	0/0:232,14:250:99:0,268,6041	0/0:230,14:250:99:0,254,5130	0/0:232,10:250:99:0,381,5802	0/0:227,19:250:99:0,150,5374	0/0:212,12:228:99:0,290,5349	0/0:230,14:246:99:0,296,5543	0/0:226,21:250:70:0,70,5307	0/0:240,9:250:99:0,406,5959	0/0:174,12:186:99:0,179,4064	0/0:209,10:220:99:0,309,5184
chr1	944	.	G	T	85.51	PASS	AC=4;AF=0.029;AN=140;BaseQRankSum=-39.016;DP=16443;Dels=0.00;ExcessHet=3.2012;FS=0.000;HaplotypeScore=92.6298;InbreedingCoeff=-0.0317;MLEAC=4;MLEAF=0.029;MQ=38.29;MQ0=4;MQRankSum=-8.287;QD=0.09;ReadPosRankSum=-0.600;SOR=0.482;VQSLOD=8.44;culprit=MQ	GT:AD:DP:GQ:PL	0/0:232,15:250:99:0,225,5465	0/1:221,26:250:76:76,0,4751	0/0:232,16:250:99:0,222,5034	0/0:234,16:250:99:0,270,5106	0/1:220,28:250:42:42,0,4537	0/0:232,18:250:99:0,152,4893	0/0:230,20:250:99:0,133,5107	0/0:228,20:250:96:0,96,5179	0/0:234,14:250:99:0,254,5638	0/0:232,17:250:99:0,147,5458	0/0:232,14:250:99:0,289,5292	0/0:187,9:198:99:0,306,4545	0/0:235,13:250:99:0,344,5050	0/0:151,2:160:99:0,359,4155	0/0:133,11:144:95:0,95,2842	0/0:234,14:250:99:0,282,5352	0/0:234,16:250:99:0,198,5532	0/0:234,14:250:99:0,271,5496	0/0:236,14:250:99:0,254,5035	0/0:230,17:250:99:0,218,5141	0/0:180,4:190:99:0,415,4810	0/0:224,21:250:73:0,73,4985	0/0:237,10:250:99:0,357,5381	0/0:233,15:250:99:0,237,5507	0/0:188,5:195:99:0,379,4532	0/0:187,15:205:99:0,126,4119	0/0:231,14:250:99:0,274,5956	0/0:207,16:226:99:0,143,4923	0/0:216,18:238:99:0,142,5194	0/0:170,5:184:99:0,366,4475	0/0:220,18:240:99:0,140,4982	0/0:224,22:250:43:0,43,5463	0/0:222,21:250:65:0,65,4716	0/0:229,8:250:99:0,414,5870	0/0:232,14:250:99:0,277,5631	0/0:212,14:228:99:0,241,5207	0/0:238,6:246:99:0,513,6069	0/0:230,17:250:99:0,188,5507	0/0:227,19:250:99:0,102,5264	0/0:174,10:186:99:0,226,4001	0/0:213,6:220:99:0,419,5322
chr1	954	.	G	T	92.64	PASS	AC=2;AF=0.014;AN=140;BaseQRankSum=-40.792;DP=16443;Dels=0.00;ExcessHet=3.0417;FS=0.000;HaplotypeScore=115.5414;InbreedingCoeff=-0.0160;MLEAC=2;MLEAF=0.014;MQ=38.29;MQ0=4;MQRankSum=-5.179;QD=0.19;ReadPosRankSum=1.205;SOR=0.480;VQSLOD=8.43;culprit=MQ	GT:AD:DP:GQ:PL	0/0:228,21:250:31:0,31,5689	0/0:232,18:250:99:0,102,5902	0/0:231,17:250:99:0,156,5573	0/0:231,17:250:99:0,177,5559	0/0:239,10:250:99:0,377,6042	0/0:233,15:250:99:0,182,5468	0/0:228,20:250:79:0,79,5494	0/0:230,19:250:88:0,88,5760	0/0:239,10:250:99:0,353,6452	0/0:233,17:250:99:0,117,5987	0/0:242,5:250:99:0,511,6416	0/0:189,8:198:99:0,315,5179	0/0:237,12:250:99:0,338,6020	0/0:156,2:160:99:0,369,4763	0/0:141,3:144:99:0,311,3856	0/0:234,15:250:99:0,213,5956	0/0:231,17:250:99:0,124,6004	0/0:234,13:250:99:0,265,6251	0/0:227,21:250:33:0,33,4972	0/0:240,6:250:99:0,479,6322	0/0:182,7:190:99:0,327,5330	0/0:240,8:250:99:0,419,6375	0/0:238,11:250:99:0,317,6012	0/0:242,6:250:99:0,482,6705	0/0:187,8:195:99:0,277,5121	0/0:198,5:205:99:0,401,5698	0/0:237,9:250:99:0,404,6977	0/0:215,7:226:99:0,382,6094	0/0:229,8:238:99:0,407,6408	0/0:178,5:184:99:0,377,5236	0/0:226,13:240:99:0,249,5913	0/0:238,12:250:99:0,303,6927	0/0:239,10:250:99:0,336,6204	0/0:238,9:250:99:0,397,6697	0/0:230,18:250:99:0,129,5997	0/0:221,4:228:99:0,503,6386	0/0:241,5:246:99:0,536,6745	0/0:239,9:250:99:0,395,6462	0/0:233,15:250:99:0,201,6106	0/0:184,2:186:99:0,442,4959	0/0:210,10:220:99:0,281,5809
chr1	956	.	C	A	36.61	PASS	AC=2;AF=0.014;AN=140;BaseQRankSum=-33.010;DP=16443;Dels=0.00;ExcessHet=3.1037;FS=2.457;HaplotypeScore=82.8010;InbreedingCoeff=-0.0172;MLEAC=1;MLEAF=7.143e-03;MQ=38.29;MQ0=4;MQRankSum=-5.962;QD=0.07;ReadPosRankSum=0.845;SOR=1.278;VQSLOD=7.54;culprit=MQ	GT:AD:DP:GQ:PL	0/0:234,14:250:99:0,244,5774	0/0:240,9:250:99:0,383,6069	0/0:232,15:250:99:0,216,5379	0/0:232,16:250:99:0,246,5311	0/0:234,16:250:99:0,223,5385	0/0:233,13:250:99:0,256,5254	0/0:232,17:250:99:0,194,5395	0/0:225,18:250:99:0,119,5303	0/0:230,19:250:92:0,92,5588	0/0:236,13:250:99:0,249,5866	0/0:232,16:250:99:0,241,5501	0/0:194,4:198:99:0,438,5216	0/0:236,12:250:99:0,347,5507	0/0:156,2:160:99:0,369,4573	0/0:134,9:144:99:0,130,3237	0/0:228,20:250:85:0,85,5381	0/0:234,15:250:99:0,208,5735	0/0:234,14:250:99:0,244,5858	0/0:233,15:250:99:0,208,5087	0/0:231,18:250:99:0,180,5354	0/0:178,10:190:99:0,238,4966	0/0:232,18:250:99:0,158,5485	0/0:234,12:250:99:0,279,5564	0/0:235,14:250:99:0,242,5969	0/0:184,8:195:99:0,275,4655	0/0:191,14:205:99:0,139,4561	0/0:236,13:250:99:0,291,6529	0/0:217,7:226:99:0,394,5704	0/0:226,11:238:99:0,324,6041	0/0:178,5:184:99:0,381,4978	0/0:227,11:240:99:0,315,5613	0/0:229,20:250:71:0,71,6022	0/0:232,18:250:99:0,131,5408	0/0:241,8:250:99:0,435,6627	0/0:238,12:250:99:0,330,6167	0/0:223,4:228:99:0,513,6180	0/0:230,16:246:99:0,211,5885	0/1:224,26:250:77:77,0,5325	0/0:232,16:250:99:0,178,5679	0/0:169,17:186:12:0,12,3921	0/0:213,6:220:99:0,412,5601
chr1	963	.	C	T	444	PASS	AC=1;AF=7.143e-03;AN=140;BaseQRankSum=-3.620;DP=16443;Dels=0.00;ExcessHet=3.0103;FS=0.000;HaplotypeScore=74.9237;InbreedingCoeff=-0.0073;MLEAC=1;MLEAF=7.143e-03;MQ=38.29;MQ0=4;MQRankSum=-2.547;QD=1.83;ReadPosRankSum=1.906;SOR=0.448;VQSLOD=8.17;culprit=MQ	GT:AD:DP:GQ:PL	0/0:238,0:250:99:0,628,6101	0/0:236,1:250:99:0,585,5777	0/0:244,0:250:99:0,636,5661	0/0:233,0:250:99:0,591,5367	0/0:236,1:250:99:0,592,5535	0/0:236,2:250:99:0,535,5310	0/0:233,0:250:99:0,586,5669	0/0:238,2:250:99:0,559,5951	0/1:203,39:250:99:485,0,4475	0/0:223,15:250:99:0,165,5136	0/0:238,0:250:99:0,622,5930	0/0:189,2:198:99:0,474,4951	0/0:239,1:250:99:0,627,5853	0/0:159,0:160:99:0,439,4453	0/0:137,0:144:99:0,379,3608	0/0:234,0:250:99:0,622,5927	0/0:238,1:250:99:0,594,6071	0/0:239,0:250:99:0,631,6010	0/0:237,0:250:99:0,568,5393	0/0:228,1:250:99:0,574,5471	0/0:183,1:190:99:0,501,4980	0/0:239,0:250:99:0,628,5977	0/0:238,1:250:99:0,580,5538	0/0:242,2:250:99:0,598,6339	0/0:190,0:195:99:0,514,5062	0/0:200,0:205:99:0,550,5295	0/0:238,3:250:99:0,587,6485	0/0:220,0:226:99:0,592,5724	0/0:232,0:238:99:0,634,6335	0/0:180,0:184:99:0,520,4887	0/0:235,0:240:99:0,628,5788	0/0:243,1:250:99:0,637,6727	0/0:240,0:250:99:0,616,5873	0/0:245,1:250:99:0,641,6442	0/0:241,0:250:99:0,649,6374	0/0:225,2:228:99:0,574,6090	0/0:238,1:246:99:0,636,6138	0/0:238,1:250:99:0,605,6109	0/0:240,2:250:99:0,577,6128	0/0:177,0:186:99:0,472,4478	0/0:212,1:220:99:0,547,5612
chr1	1106	.	A	T	3175.93	PASS	AC=12;AF=0.087;AN=138;BaseQRankSum=12.459;DP=11568;Dels=0.00;ExcessHet=5.2793;FS=0.000;HaplotypeScore=19.1327;InbreedingCoeff=-0.0970;MLEAC=12;MLEAF=0.087;MQ=40.37;MQ0=39;MQRankSum=-20.243;QD=1.21;ReadPosRankSum=4.402;SOR=0.672;VQSLOD=9.37;culprit=MQ	GT:AD:DP:GQ:PL	0/0:174,13:187:99:0,183,3885	0/1:171,28:199:99:193,0,3769	0/0:151,15:166:99:0,109,3254	0/1:222,28:250:99:274,0,2011	0/0:120,6:127:99:0,220,2697	0/1:196,22:219:99:184,0,2223	0/1:230,20:250:99:164,0,2164	0/1:204,46:250:99:544,0,4059	0/1:152,39:191:99:536,0,3099	0/1:147,19:167:67:67,0,3025	0/0:206,0:206:99:0,309,2745	0/1:140,23:163:99:144,0,2996	0/0:114,0:114:99:0,335,2625	0/0:157,0:159:99:0,469,4409	0/0:75,0:75:99:0,222,1896	0/0:139,0:139:99:0,411,3503	0/0:183,14:197:99:0,185,4202	0/1:169,33:202:99:325,0,3607	0/1:226,23:250:99:193,0,2241	0/0:131,7:138:99:0,215,2834	0/0:155,1:156:99:0,434,3975	0/0:138,0:138:99:0,398,3386	0/0:144,0:144:99:0,425,3508	0/0:128,0:128:99:0,378,3325	0/0:121,0:121:99:0,360,3275	0/0:109,0:109:99:0,327,2902	0/0:142,0:142:99:0,423,3740	0/0:175,0:175:99:0,522,4624	0/0:155,0:155:99:0,462,4046	0/0:133,0:133:99:0,396,3480	0/0:127,0:128:99:0,375,3179	0/0:165,1:166:99:0,454,4319	0/0:160,0:160:99:0,476,3976	0/0:165,2:167:99:0,438,4382	0/0:171,0:171:99:0,500,4196	0/0:126,0:126:99:0,375,3291	0/0:152,0:153:99:0,450,3933	0/0:175,0:175:99:0,521,4433	0/0:153,0:153:99:0,452,3833	0/0:110,0:110:99:0,326,2720	0/0:130,0:130:99:0,384,3417
chr1	1191	.	C	A	4539.13	PASS	AC=9;AF=0.064;AN=140;BaseQRankSum=-20.307;DP=17252;Dels=0.00;ExcessHet=4.2001;FS=0.000;HaplotypeScore=45.3628;InbreedingCoeff=-0.0687;MLEAC=9;MLEAF=0.064;MQ=36.12;MQ0=389;MQRankSum=2.467;QD=2.03;ReadPosRankSum=-0.070;SOR=0.670;VQSLOD=6.76;culprit=MQ	GT:AD:DP:GQ:PL	0/0:249,0:250:99:0,598,5544	0/0:248,1:250:99:0,550,5287	0/1:221,28:250:99:102,0,3987	0/0:239,10:250:99:0,367,5316	0/0:250,0:250:99:0,603,5437	0/0:250,0:250:99:0,630,5638	0/1:225,25:250:44:44,0,4718	0/0:250,0:250:99:0,589,5815	0/0:249,1:250:99:0,543,5395	0/0:250,0:250:99:0,583,5760	0/0:250,0:250:99:0,568,5466	0/1:187,63:250:99:1074,0,3138	0/1:215,35:250:99:317,0,3042	0/1:192,57:250:99:1090,0,3000	0/1:211,39:250:99:458,0,3026	0/1:213,37:250:99:394,0,3800	0/0:248,1:250:99:0,571,5582	0/0:250,0:250:99:0,598,5558	0/0:237,12:250:99:0,322,5303	0/0:248,1:250:99:0,572,5457	0/0:248,1:250:99:0,529,4937	0/0:249,1:250:99:0,551,5293	0/0:248,1:250:99:0,555,5406	0/0:250,0:250:99:0,559,5215	0/0:248,1:250:99:0,530,4951	0/0:249,0:250:99:0,524,4428	0/0:247,2:250:99:0,506,5116	0/0:248,1:250:99:0,498,4900	0/0:247,1:250:99:0,522,5265	0/0:248,2:250:99:0,468,4639	0/0:250,0:250:99:0,567,5182	0/0:249,1:250:99:0,546,5641	0/0:247,1:250:99:0,561,5502	0/0:249,0:250:99:0,532,4989	0/0:248,1:250:99:0,585,5775	0/0:248,0:250:99:0,562,5199	0/0:248,1:250:99:0,568,5354	0/0:248,2:250:99:0,574,5841	0/0:249,1:250:99:0,546,5436	0/0:248,1:250:99:0,551,5118	0/0:250,0:250:99:0,523,4871
chr1	1205	.	C	A	46.99	PASS	AC=1;AF=7.143e-03;AN=140;BaseQRankSum=-35.814;DP=17252;Dels=0.00;ExcessHet=3.0103;FS=2.756;HaplotypeScore=87.1490;InbreedingCoeff=-0.0072;MLEAC=1;MLEAF=7.143e-03;MQ=36.11;MQ0=390;MQRankSum=2.867;QD=0.19;ReadPosRankSum=0.294;SOR=1.378;VQSLOD=5.71;culprit=MQ	GT:AD:DP:GQ:PL	0/0:229,15:250:99:0,139,5094	0/0:231,10:250:99:0,256,5151	0/0:229,15:250:99:0,165,4931	0/0:232,14:250:99:0,249,5129	0/0:230,18:250:99:0,114,4715	0/0:231,13:250:99:0,253,5282	0/0:234,11:250:99:0,304,5342	0/0:231,13:250:99:0,211,5181	0/0:243,7:250:99:0,358,5546	0/0:237,12:250:99:0,221,5482	0/0:235,10:250:99:0,288,4950	0/0:235,2:250:99:0,502,5434	0/0:238,9:250:99:0,301,4632	0/0:238,0:250:99:0,511,5505	0/0:233,10:250:99:0,212,4400	0/0:225,14:250:99:0,151,4710	0/0:233,11:250:99:0,257,5342	0/0:237,9:250:99:0,320,5558	0/0:232,15:250:99:0,226,5326	0/0:233,16:250:99:0,155,4967	0/0:241,5:250:99:0,394,5323	0/0:232,16:250:99:0,126,4775	0/0:233,15:250:99:0,150,4970	0/0:239,8:250:99:0,308,5178	0/0:242,7:250:99:0,342,5227	0/0:241,7:250:99:0,326,4954	0/0:241,8:250:99:0,310,5455	0/0:241,6:250:99:0,339,4989	0/0:237,12:250:99:0,198,4972	0/0:240,9:250:99:0,250,4680	0/0:239,10:250:99:0,271,5040	0/0:242,6:250:99:0,384,5728	0/0:238,10:250:99:0,303,5308	0/0:237,7:250:99:0,303,5033	0/0:239,10:250:99:0,327,5685	0/0:238,9:250:99:0,293,5202	0/0:234,11:250:99:0,257,5162	0/0:236,13:250:99:0,252,5658	0/0:240,9:250:99:0,305,5383	0/0:234,14:250:99:0,173,4899	0/0:242,8:250:99:0,278,4887
chr1	1236	.	C	A	92.6	PASS	AC=2;AF=0.014;AN=140;BaseQRankSum=-55.397;DP=15842;Dels=0.00;ExcessHet=3.0417;FS=1.150;HaplotypeScore=86.2514;InbreedingCoeff=-0.0152;MLEAC=2;MLEAF=0.014;MQ=38.66;MQ0=9;MQRankSum=30.289;QD=0.19;ReadPosRankSum=-0.003;SOR=1.380;VQSLOD=8.41;culprit=MQ	GT:AD:DP:GQ:PL	0/0:209,20:229:99:0,191,5558	0/0:162,8:170:99:0,295,4490	0/0:129,6:135:99:0,254,3408	0/0:219,31:250:99:0,435,6013	0/0:156,10:167:99:0,256,4215	0/0:229,21:250:99:0,239,5936	0/0:217,31:250:99:0,365,6345	0/0:175,19:194:99:0,101,4922	0/0:225,22:249:99:0,145,6120	0/0:231,19:250:99:0,233,6461	0/0:214,36:250:99:0,137,5670	0/0:205,11:217:99:0,366,5620	0/0:218,31:250:10:0,10,5102	0/0:174,2:177:99:0,462,5228	0/0:136,13:149:99:0,107,3413	0/0:228,21:250:99:0,194,5971	0/0:190,14:204:99:0,243,5280	0/0:163,5:169:99:0,381,4691	0/0:220,30:250:99:0,451,6010	0/0:144,12:156:99:0,178,3766	0/0:221,13:234:99:0,325,5893	0/0:231,18:250:99:0,286,6129	0/0:233,16:250:99:0,337,6445	0/0:239,10:250:99:0,451,6600	0/0:209,16:227:99:0,216,5439	0/0:199,13:213:99:0,257,5203	0/0:206,7:217:99:0,428,5738	0/0:239,9:250:99:0,492,6859	0/1:220,30:250:71:71,0,5949	0/0:198,7:205:99:0,414,5258	0/0:214,12:228:99:0,356,5692	0/0:229,19:250:99:0,237,6577	0/0:236,12:250:99:0,419,6486	0/0:240,7:250:99:0,533,6696	0/0:225,23:250:99:0,141,6014	0/0:211,6:218:99:0,467,5866	0/0:230,15:247:99:0,321,6043	0/0:226,21:250:99:0,207,6018	0/0:229,19:250:99:0,219,6384	0/0:180,11:192:99:0,301,4840	0/0:221,9:231:99:0,423,6117
chr1	1486	.	C	A	632.99	PASS	AC=7;AF=0.050;AN=140;BaseQRankSum=-51.298;DP=17085;Dels=0.00;ExcessHet=3.6937;FS=0.000;HaplotypeScore=109.0740;InbreedingCoeff=-0.0565;MLEAC=7;MLEAF=0.050;MQ=37.77;MQ0=492;MQRankSum=-8.094;QD=0.36;ReadPosRankSum=-0.002;SOR=0.654;VQSLOD=8.13;culprit=MQ	GT:AD:DP:GQ:PL	0/0:228,22:250:99:0,101,5244	0/0:226,24:250:88:0,88,5072	0/0:168,16:184:99:0,187,3932	0/0:223,27:250:99:0,310,4759	0/0:223,27:250:38:0,38,4769	0/1:219,29:250:73:73,0,4382	0/0:219,30:250:99:0,198,5327	0/0:228,22:250:98:0,98,5169	0/0:224,25:250:38:0,38,5337	0/0:227,23:250:99:0,105,5435	0/0:230,20:250:99:0,394,5538	0/0:227,23:250:48:0,48,4978	0/1:221,29:250:48:48,0,4663	0/0:206,4:210:99:0,446,5528	0/0:206,26:232:2:0,2,4700	0/0:226,23:250:81:0,81,5047	0/0:224,26:250:30:0,30,5340	0/0:235,14:250:99:0,335,5818	0/0:224,26:250:99:0,256,5107	0/0:223,27:250:64:0,64,4798	0/0:236,12:250:99:0,378,6029	0/0:226,23:250:61:0,61,5002	0/0:219,31:250:17:0,17,5060	0/0:229,21:250:99:0,110,5396	0/1:215,35:250:99:315,0,5090	0/0:223,23:250:29:0,29,5246	0/0:230,19:250:99:0,148,5564	0/0:238,11:250:99:0,422,6100	0/1:221,29:250:99:113,0,5158	0/0:237,12:250:99:0,347,5748	0/0:229,21:250:99:0,147,5004	0/1:221,27:250:18:18,0,5188	0/0:228,22:250:99:0,105,5285	0/0:238,12:250:99:0,367,5802	0/0:223,26:250:99:0,128,5381	0/0:235,14:250:99:0,300,5968	0/0:233,17:250:99:0,193,5164	0/0:233,17:250:99:0,255,5482	0/0:228,22:250:99:0,115,5472	0/0:234,16:250:99:0,327,5506	0/0:221,28:250:10:0,10,5427
chr1	1512	.	G	T	41.07	PASS	AC=1;AF=7.143e-03;AN=140;BaseQRankSum=-9.959;DP=17085;Dels=0.00;ExcessHet=3.0103;FS=23.657;HaplotypeScore=45.0435;InbreedingCoeff=-0.0100;MLEAC=1;MLEAF=7.143e-03;MQ=37.77;MQ0=492;MQRankSum=-5.794;QD=0.17;ReadPosRankSum=-1.329;SOR=5.596;VQSLOD=1.48;culprit=FS	GT:AD:DP:GQ:PL	0/0:228,19:250:99:0,193,5045	0/0:234,14:250:99:0,283,5198	0/0:175,7:184:99:0,317,4108	0/0:233,16:250:99:0,254,5011	0/0:235,14:250:99:0,315,5269	0/0:236,13:250:99:0,322,5058	0/0:234,14:250:99:0,302,5653	0/0:236,14:250:99:0,233,5331	0/0:238,10:250:99:0,382,5789	0/0:227,20:250:99:0,100,5125	0/0:230,16:250:99:0,281,5141	0/0:229,19:250:99:0,140,4866	0/0:235,13:250:23:0,23,2518	0/0:205,3:210:99:0,467,5092	0/0:218,13:232:2:0,2,2372	0/0:241,8:250:99:0,422,5378	0/0:234,11:250:99:0,354,5545	0/0:227,19:250:99:0,200,5227	0/0:230,18:250:99:0,193,4978	0/0:233,12:250:99:0,356,5276	0/0:235,10:250:99:0,402,5799	0/0:237,8:250:99:0,433,5532	0/0:240,5:250:99:0,540,6078	0/0:233,11:250:99:0,326,5468	0/0:235,12:250:99:0,334,4807	0/1:232,16:250:82:82,0,2517	0/0:229,13:250:99:0,360,5583	0/0:234,8:250:99:0,414,5645	0/0:237,11:250:99:0,334,5632	0/0:236,10:250:99:0,415,5616	0/0:228,19:250:99:0,169,4923	0/0:240,9:250:99:0,463,6037	0/0:237,10:250:99:0,413,5684	0/0:229,12:250:99:0,297,5410	0/0:233,10:250:99:0,388,5461	0/0:223,20:250:99:0,138,5059	0/0:227,13:250:99:0,271,4868	0/0:228,15:250:99:0,265,5398	0/0:229,16:250:99:0,282,5464	0/0:224,23:250:40:0,40,4727	0/0:229,17:250:99:0,274,5300
chr1	1551	.	T	G	239.09	PASS	AC=3;AF=0.021;AN=140;BaseQRankSum=-7.614;DP=8672;Dels=0.00;ExcessHet=3.1051;FS=6.060;HaplotypeScore=16.1383;InbreedingCoeff=-0.0231;MLEAC=3;MLEAF=0.021;MQ=41.23;MQ0=1;MQRankSum=-16.332;QD=0.75;ReadPosRankSum=-0.001;SOR=8.275;VQSLOD=7.87;culprit=QD	GT:AD:DP:GQ:PL	0/0:103,2:105:99:0,260,2681	0/0:105,0:105:99:0,315,2785	0/0:94,0:94:99:0,282,2402	0/0:151,0:151:99:0,453,3868	0/0:90,0:90:99:0,270,2338	0/0:129,0:129:99:0,387,3301	0/0:135,1:136:99:0,378,3696	0/0:113,0:113:99:0,339,3175	0/0:112,0:112:99:0,336,3152	0/0:122,0:122:99:0,363,3394	0/0:190,13:203:99:0,250,4705	0/0:122,0:122:99:0,366,3302	0/1:87,17:104:74:74,0,1832	0/0:92,0:92:99:0,276,2577	0/1:96,20:116:99:126,0,2137	0/0:109,6:115:99:0,182,2786	0/0:115,0:115:99:0,345,3119	0/0:98,1:99:99:0,269,2582	0/0:133,0:133:99:0,399,3480	0/0:92,0:93:99:0,273,2362	0/0:110,1:112:99:0,305,2899	0/0:104,1:106:99:0,287,2736	0/0:103,0:103:99:0,309,2830	0/0:101,0:101:99:0,303,2787	0/0:99,8:107:99:0,124,2515	0/1:82,18:100:99:109,0,1733	0/0:103,0:104:99:0,309,2839	0/0:120,1:121:99:0,335,3285	0/0:117,0:117:99:0,351,3339	0/0:88,0:88:99:0,264,2332	0/0:107,0:107:99:0,321,2838	0/0:113,0:114:99:0,340,3285	0/0:105,0:105:99:0,315,2881	0/0:122,0:122:99:0,366,3317	0/0:130,0:130:99:0,390,3565	0/0:99,0:99:99:0,297,2627	0/0:122,3:125:99:0,294,3142	0/0:135,0:135:99:0,405,3656	0/0:136,0:137:99:0,408,3742	0/0:70,0:70:99:0,210,1795	0/0:91,2:93:99:0,226,2441
chr1	1583	.	T	G	511.83	PASS	AC=4;AF=0.029;AN=140;BaseQRankSum=-9.960;DP=8672;Dels=0.00;ExcessHet=3.2012;FS=9.707;HaplotypeScore=10.1160;InbreedingCoeff=-0.0313;MLEAC=4;MLEAF=0.029;MQ=41.23;MQ0=1;MQRankSum=-17.389;QD=1.20;ReadPosRankSum=-32.575;SOR=8.497;VQSLOD=6.66;culprit=FS	GT:AD:DP:GQ:PL	0/0:100,5:105:99:0,182,2577	0/0:104,0:105:99:0,312,2768	0/0:94,0:94:99:0,282,2411	0/0:151,0:151:99:0,452,3662	0/0:90,0:90:99:0,270,2355	0/0:129,0:129:99:0,387,3259	0/0:136,0:136:99:0,408,3628	0/0:113,0:113:99:0,339,3118	0/0:111,1:112:99:0,308,3042	0/0:122,0:122:99:0,363,3344	0/0:194,8:203:99:0,379,4784	0/0:121,1:122:99:0,339,3260	0/1:88,16:104:67:67,0,1890	0/0:92,0:92:99:0,276,2672	0/1:91,25:116:99:224,0,2069	0/0:112,3:115:99:0,265,2908	0/0:114,1:115:99:0,317,3123	0/0:99,0:99:99:0,297,2641	0/0:133,0:133:99:0,399,3351	0/0:93,0:93:99:0,276,2410	0/0:112,0:112:99:0,336,3144	0/0:106,0:106:99:0,318,2833	0/0:103,0:103:99:0,309,2796	0/0:101,0:101:99:0,303,2888	0/1:83,24:107:99:271,0,1962	0/1:86,14:100:32:32,0,1997	0/0:104,0:104:99:0,312,2926	0/0:121,0:121:99:0,363,3403	0/0:116,1:117:99:0,323,3242	0/0:88,0:88:99:0,264,2388	0/0:106,1:107:99:0,294,2801	0/0:114,0:114:99:0,343,3316	0/0:105,0:105:99:0,315,2854	0/0:122,0:122:99:0,366,3375	0/0:130,0:130:99:0,390,3533	0/0:99,0:99:99:0,297,2691	0/0:124,1:125:99:0,348,3336	0/0:134,0:135:99:0,402,3707	0/0:137,0:137:99:0,411,3790	0/0:70,0:70:99:0,210,1880	0/0:87,6:93:99:0,119,2252
chr1	1586	.	T	G	112.01	PASS	AC=4;AF=0.029;AN=140;BaseQRankSum=5.778;DP=7523;Dels=0.00;ExcessHet=3.2012;FS=0.000;HaplotypeScore=7.9673;InbreedingCoeff=-0.0271;MLEAC=3;MLEAF=0.021;MQ=41.47;MQ0=1;MQRankSum=-15.030;QD=0.25;ReadPosRankSum=-0.000;SOR=8.028;VQSLOD=12.44;culprit=FS	GT:AD:DP:GQ:PL	0/0:102,0:102:99:0,305,2522	0/0:81,0:81:99:0,242,2004	0/0:89,0:89:99:0,266,2126	0/0:110,0:110:99:0,165,1411	0/0:69,1:70:99:0,181,1572	0/0:110,0:111:99:0,156,1336	0/0:108,0:108:99:0,150,1376	0/0:106,0:106:99:0,317,2659	0/0:105,0:105:99:0,315,2689	0/0:106,0:106:99:0,318,2740	0/1:136,9:145:44:44,0,1531	0/0:108,0:108:99:0,324,2712	0/1:86,11:97:99:119,0,865	0/0:92,0:92:99:0,276,2499	0/1:96,6:102:1:1,0,1030	0/0:96,3:99:99:0,213,2294	0/0:95,0:95:99:0,285,2442	0/0:90,0:90:99:0,269,2192	0/0:106,0:106:99:0,138,1182	0/0:77,0:77:99:0,230,1831	0/0:110,0:110:99:0,330,2865	0/0:106,0:106:99:0,317,2619	0/0:88,0:88:99:0,263,2159	0/0:92,0:92:99:0,276,2393	0/0:101,8:109:99:0,120,2372	0/1:99,8:107:17:17,0,1211	0/0:82,0:82:99:0,246,2156	0/0:110,1:111:99:0,303,2841	0/0:100,0:100:99:0,300,2615	0/0:97,0:98:99:0,291,2427	0/0:95,0:95:99:0,285,2387	0/0:103,0:104:99:0,309,2768	0/0:96,0:96:99:0,288,2411	0/0:105,0:105:99:0,315,2744	0/0:116,0:116:99:0,347,2892	0/0:91,0:91:99:0,273,2293	0/0:118,0:118:99:0,354,2961	0/0:102,0:102:99:0,306,2596	0/0:118,0:118:99:0,353,2961	0/0:88,0:88:99:0,263,2140	0/0:104,1:105:99:0,287,2621
chr1	1638	.	G	T	68.59	PASS	AC=2;AF=0.014;AN=140;BaseQRankSum=-36.838;DP=17219;Dels=0.00;ExcessHet=3.0417;FS=1.209;HaplotypeScore=125.3861;InbreedingCoeff=-0.0145;MLEAC=2;MLEAF=0.014;MQ=38.54;MQ0=35;MQRankSum=1.674;QD=0.14;ReadPosRankSum=0.366;SOR=0.396;VQSLOD=8.33;culprit=MQ	GT:AD:DP:GQ:PL	0/0:226,19:250:99:0,134,6005	0/0:234,15:250:99:0,258,6315	0/0:237,12:250:99:0,338,6037	0/0:234,14:250:99:0,338,6089	0/0:228,16:250:99:0,224,5500	0/0:234,14:250:99:0,294,6084	0/0:235,13:250:99:0,309,5893	0/0:226,17:250:99:0,181,5834	0/0:232,13:250:99:0,288,6365	0/0:230,18:250:99:0,154,6169	0/0:237,7:250:99:0,490,6324	0/0:234,14:250:99:0,262,5904	0/0:229,18:250:99:0,155,5472	0/0:242,5:250:99:0,553,7509	0/0:234,13:250:99:0,303,6142	0/0:227,20:250:90:0,90,5535	0/0:232,15:250:99:0,221,6278	0/0:230,18:250:99:0,173,6202	0/0:227,16:250:99:0,250,5778	0/0:223,22:250:79:0,79,5530	0/0:234,11:250:99:0,352,6455	0/0:225,23:250:54:0,54,5965	0/0:234,12:250:99:0,320,6123	0/0:230,14:250:99:0,296,6591	0/0:239,8:250:99:0,428,6661	0/1:221,24:250:51:51,0,5944	0/0:233,9:250:99:0,384,6539	0/0:233,15:250:99:0,263,6685	0/0:233,15:250:99:0,246,6412	0/0:228,18:250:99:0,176,6132	0/0:234,16:250:99:0,227,6189	0/0:225,17:250:99:0,164,6406	0/0:229,16:250:99:0,215,6309	0/0:228,16:250:99:0,207,6396	0/0:232,12:250:99:0,339,6335	0/0:228,15:250:99:0,227,6030	0/0:237,12:250:99:0,344,6409	0/0:227,17:250:99:0,175,5684	0/0:226,19:250:99:0,132,6012	0/1:222,27:250:74:74,0,5478	0/0:235,12:250:99:0,315,6376
chr1	1651	.	G	A	382.99	PASS	AC=1;AF=7.143e-03;AN=140;BaseQRankSum=-15.976;DP=17219;Dels=0.00;ExcessHet=3.0103;FS=0.000;HaplotypeScore=60.4562;InbreedingCoeff=-0.0072;MLEAC=1;MLEAF=7.143e-03;MQ=38.54;MQ0=35;MQRankSum=-1.801;QD=1.54;ReadPosRankSum=0.738;SOR=0.764;VQSLOD=8.34;culprit=MQ	GT:AD:DP:GQ:PL	0/0:241,1:250:99:0,657,6611	0/0:239,3:250:99:0,596,6641	0/0:233,2:250:99:0,588,5704	0/0:233,0:250:99:0,646,6183	0/0:235,1:250:99:0,608,5920	0/0:234,3:250:99:0,581,5872	0/0:239,1:250:99:0,604,6303	0/0:230,3:250:99:0,551,6352	0/0:233,2:250:99:0,594,6280	0/0:236,0:250:99:0,650,6809	0/0:235,3:250:99:0,580,6277	0/0:225,2:250:99:0,554,5672	0/0:227,4:250:99:0,513,5360	0/1:210,38:249:99:424,0,5449	0/0:226,0:250:99:0,624,5704	0/0:228,0:250:99:0,613,5837	0/0:236,2:250:99:0,597,6294	0/0:239,3:250:99:0,605,6749	0/0:231,1:250:99:0,612,6133	0/0:232,2:250:99:0,594,5964	0/0:229,2:250:99:0,591,6044	0/0:234,1:250:99:0,648,6457	0/0:227,1:250:99:0,589,5946	0/0:236,2:250:99:0,643,6785	0/0:239,0:250:99:0,652,6270	0/0:243,0:250:99:0,697,6579	0/0:239,1:250:99:0,633,6453	0/0:244,2:250:99:0,658,7077	0/0:226,1:250:99:0,604,6215	0/0:245,0:250:99:0,706,6637	0/0:240,2:250:99:0,622,6243	0/0:236,3:249:99:0,597,6909	0/0:239,0:250:99:0,676,6440	0/0:239,3:250:99:0,605,6532	0/0:235,0:250:99:0,658,6454	0/0:244,1:250:99:0,649,6601	0/0:240,2:250:99:0,622,6263	0/0:231,1:250:99:0,598,6221	0/0:229,1:250:99:0,619,6651	0/0:237,0:250:99:0,664,6322	0/0:234,0:250:99:0,643,6325
chr1	1690	.	A	C	477.87	PASS	AC=4;AF=0.029;AN=138;BaseQRankSum=-10.297;DP=8658;Dels=0.00;ExcessHet=3.2041;FS=5.792;HaplotypeScore=11.3069;InbreedingCoeff=-0.0299;MLEAC=4;MLEAF=0.029;MQ=41.27;MQ0=0;MQRankSum=-18.147;QD=1.12;ReadPosRankSum=-31.707;SOR=7.334;VQSLOD=7.94;culprit=QD	GT:AD:DP:GQ:PL	0/0:103,2:105:99:0,262,2670	0/0:107,0:107:99:0,321,2832	0/0:95,0:95:99:0,285,2420	0/0:181,0:181:99:0,543,4667	0/0:84,0:84:99:0,252,2175	0/0:112,0:112:99:0,336,2866	0/0:127,0:127:99:0,381,3512	0/0:106,0:106:99:0,318,2987	0/0:110,1:111:99:0,305,3060	0/0:103,0:103:99:0,309,2882	0/0:184,14:198:99:0,207,4515	0/0:104,0:104:99:0,312,2791	0/1:87,22:110:99:156,0,1772	0/0:92,0:92:99:0,276,2563	0/1:83,20:103:99:165,0,1757	0/0:108,1:109:99:0,299,2876	0/0:100,1:101:99:0,275,2669	0/0:106,0:106:99:0,318,2820	0/0:147,0:147:99:0,441,3842	0/0:79,0:79:99:0,237,2054	0/0:102,0:102:99:0,306,2708	0/0:98,0:98:99:0,294,2606	0/0:89,0:89:99:0,267,2436	0/0:101,0:101:99:0,303,2783	0/1:93,18:111:99:111,0,2165	0/1:83,19:102:99:128,0,1755	0/0:103,0:103:99:0,309,2825	0/0:122,0:124:99:0,366,3360	0/0:113,0:114:99:0,339,3205	0/0:94,0:94:99:0,282,2478	0/0:108,0:108:99:0,324,2851	0/0:149,0:150:99:0,448,4332	0/0:104,0:104:99:0,312,2852	0/0:113,1:114:99:0,314,3045	0/0:107,1:108:99:0,296,2900	0/0:101,2:103:99:0,253,2614	0/0:120,0:121:99:0,360,3179	0/0:133,0:133:99:0,399,3607	0/0:132,0:132:99:0,396,3618	0/0:82,0:82:99:0,246,2098	0/0:82,7:89:80:0,80,2044
chr1	1691	.	A	C	16.15	PASS	AC=1;AF=7.246e-03;AN=138;BaseQRankSum=-9.155;DP=8658;Dels=0.00;ExcessHet=3.0103;FS=0.000;HaplotypeScore=11.3069;InbreedingCoeff=-0.0073;MLEAC=1;MLEAF=7.246e-03;MQ=41.27;MQ0=0;MQRankSum=-12.369;QD=0.16;ReadPosRankSum=-25.653;SOR=7.429;VQSLOD=12.09;culprit=FS	GT:AD:DP:GQ:PL	0/0:105,0:105:99:0,315,2838	0/0:107,0:107:99:0,321,2897	0/0:95,0:95:99:0,285,2437	0/0:181,0:181:99:0,543,4755	0/0:84,0:84:99:0,252,2205	0/0:112,0:112:99:0,336,2879	0/0:127,0:127:99:0,381,3574	0/0:106,0:106:99:0,318,3002	0/0:111,0:111:99:0,333,3130	0/0:103,0:103:99:0,309,2944	0/0:194,4:198:99:0,484,5214	0/0:104,0:104:99:0,312,2835	0/0:101,9:110:99:0,118,2249	0/0:92,0:92:99:0,276,2588	0/1:88,15:103:57:57,0,1942	0/0:109,0:109:99:0,327,2947	0/0:101,0:101:99:0,303,2790	0/0:106,0:106:99:0,318,2831	0/0:146,0:147:99:0,438,3834	0/0:79,0:79:99:0,237,2102	0/0:102,0:102:99:0,306,2816	0/0:98,0:98:99:0,294,2620	0/0:89,0:89:99:0,267,2421	0/0:101,0:101:99:0,303,2851	0/0:104,7:111:99:0,158,2611	0/0:95,7:102:99:0,140,2216	0/0:103,0:103:99:0,309,2894	0/0:124,0:124:99:0,372,3426	0/0:114,0:114:99:0,342,3213	0/0:94,0:94:99:0,282,2513	0/0:108,0:108:99:0,324,2881	0/0:150,0:150:99:0,451,4441	0/0:104,0:104:99:0,312,2826	0/0:114,0:114:99:0,342,3154	0/0:108,0:108:99:0,324,2968	0/0:103,0:103:99:0,309,2750	0/0:120,1:121:99:0,335,3165	0/0:133,0:133:99:0,400,3804	0/0:132,0:132:99:0,396,3656	0/0:82,0:82:99:0,246,2187	0/0:88,1:89:99:0,241,2383
chr1	1694	.	A	C	42.01	PASS	AC=2;AF=0.014;AN=138;BaseQRankSum=-12.661;DP=7712;Dels=0.00;ExcessHet=3.0421;FS=3.257;HaplotypeScore=8.8294;InbreedingCoeff=-0.0157;MLEAC=2;MLEAF=0.014;MQ=41.42;MQ0=0;MQRankSum=-16.058;QD=0.19;ReadPosRankSum=-0.001;SOR=7.053;VQSLOD=8.96;culprit=QD	GT:AD:DP:GQ:PL	0/0:88,4:92:99:0,170,2280	0/0:98,0:98:99:0,294,2612	0/0:87,0:87:99:0,261,2232	0/0:136,0:136:99:0,407,3316	0/0:84,0:84:99:0,252,2160	0/0:119,0:119:99:0,357,3009	0/0:117,0:117:99:0,351,3068	0/0:93,0:93:99:0,279,2529	0/0:90,0:90:99:0,270,2491	0/0:123,0:123:99:0,369,3398	0/0:158,5:164:99:0,351,3949	0/0:113,0:114:99:0,339,3014	0/1:68,19:87:77:77,0,1402	0/0:93,0:93:99:0,279,2707	0/0:63,16:79:99:0,189,1663	0/0:107,2:109:99:0,274,2798	0/0:91,0:91:99:0,273,2506	0/0:106,0:106:99:0,318,2825	0/0:138,1:139:99:0,389,3455	0/0:90,0:90:99:0,270,2314	0/0:104,0:105:99:0,312,2868	0/0:101,0:101:99:0,303,2652	0/0:87,0:87:99:0,261,2363	0/0:92,0:92:99:0,276,2632	0/0:75,11:86:8:0,8,1776	0/0:75,13:88:99:0,225,1964	0/0:98,0:98:99:0,294,2760	0/0:120,0:120:99:0,360,3316	0/0:106,0:106:99:0,318,2936	0/0:99,0:99:99:0,297,2643	0/0:105,0:105:99:0,315,2801	0/0:125,0:125:99:0,376,3584	0/0:97,0:97:99:0,291,2588	0/0:106,0:106:99:0,318,2937	0/0:107,0:108:99:0,321,2905	0/0:98,0:99:99:0,294,2618	0/0:117,0:118:99:0,351,3117	0/0:114,0:114:99:0,342,3155	0/0:111,1:112:99:0,308,3043	0/0:96,0:96:99:0,288,2557	0/0:93,1:94:99:0,257,2545
chr1	1727	.	A	C	42.13	PASS	AC=1;AF=7.246e-03;AN=138;BaseQRankSum=-8.862;DP=7712;Dels=0.00;ExcessHet=3.0103;FS=0.000;HaplotypeScore=11.8458;InbreedingCoeff=-0.0102;MLEAC=1;MLEAF=7.246e-03;MQ=41.42;MQ0=0;MQRankSum=-13.919;QD=0.54;ReadPosRankSum=-23.049;SOR=8.485;VQSLOD=12.34;culprit=FS	GT:AD:DP:GQ:PL	0/0:92,0:92:99:0,276,2493	0/0:98,0:98:99:0,294,2652	0/0:87,0:87:99:0,261,2230	0/0:136,0:136:99:0,408,3555	0/0:83,1:84:99:0,224,2150	0/0:119,0:119:99:0,357,3060	0/0:117,0:117:99:0,351,3291	0/0:93,0:93:99:0,279,2627	0/0:90,0:90:99:0,270,2539	0/0:123,0:123:99:0,370,3514	0/0:158,6:164:99:0,327,4191	0/0:114,0:114:99:0,342,3101	0/0:77,10:87:26:0,26,1683	0/0:93,0:93:99:0,279,2617	0/1:65,13:79:83:83,0,1452	0/0:105,2:109:99:0,266,2783	0/0:91,0:91:99:0,273,2512	0/0:106,0:106:99:0,318,2829	0/0:139,0:139:99:0,417,3640	0/0:90,0:90:99:0,270,2396	0/0:105,0:105:99:0,315,2898	0/0:101,0:101:99:0,303,2701	0/0:87,0:87:99:0,261,2366	0/0:92,0:92:99:0,276,2594	0/0:76,10:86:2:0,2,1809	0/0:77,11:88:86:0,86,1760	0/0:98,0:98:99:0,294,2750	0/0:120,0:120:99:0,360,3318	0/0:106,0:106:99:0,318,2988	0/0:99,0:99:99:0,297,2646	0/0:105,0:105:99:0,315,2801	0/0:125,0:125:99:0,376,3695	0/0:97,0:97:99:0,291,2632	0/0:106,0:106:99:0,318,2932	0/0:107,0:108:99:0,321,2952	0/0:99,0:99:99:0,297,2644	0/0:118,0:118:99:0,354,3145	0/0:114,0:114:99:0,342,3255	0/0:112,0:112:99:0,336,3102	0/0:96,0:96:99:0,288,2561	0/0:91,3:94:99:0,202,2426
chr1	1798	.	T	G	383.61	PASS	AC=5;AF=0.036;AN=138;BaseQRankSum=-6.343;DP=7038;Dels=0.00;ExcessHet=3.3357;FS=6.053;HaplotypeScore=5.0907;InbreedingCoeff=-0.0377;MLEAC=5;MLEAF=0.036;MQ=41.60;MQ0=1;MQRankSum=-17.958;QD=0.76;ReadPosRankSum=-21.297;SOR=9.709;VQSLOD=8.35;culprit=MQ	GT:AD:DP:GQ:PL	0/0:89,4:93:99:0,172,2253	0/0:112,0:112:99:0,336,2970	0/0:82,0:82:99:0,246,2078	0/0:111,0:111:99:0,332,2678	0/0:89,1:90:99:0,241,2237	0/0:104,0:104:99:0,312,2617	0/0:113,0:113:99:0,339,2959	0/0:98,0:98:99:0,294,2650	0/0:103,0:103:99:0,309,2836	0/0:91,0:91:99:0,273,2497	0/0:143,15:159:61:0,61,3192	0/0:95,0:95:99:0,285,2524	0/0:82,13:95:21:0,21,1622	0/0:97,0:97:99:0,291,2796	0/1:71,13:84:50:50,0,1577	0/0:92,1:93:99:0,254,2414	0/0:81,0:81:99:0,243,2183	0/0:98,0:98:99:0,294,2605	0/0:104,0:104:99:0,312,2624	0/0:87,0:88:99:0,261,2214	0/0:96,0:96:99:0,288,2546	0/0:95,0:95:99:0,285,2488	0/0:84,1:85:99:0,226,2244	0/0:99,0:99:99:0,297,2723	0/1:77,18:95:99:145,0,1773	0/1:74,17:91:98:98,0,1548	0/0:89,0:89:99:0,267,2455	0/0:121,0:121:99:0,363,3327	0/0:93,0:93:99:0,279,2605	0/0:92,0:93:99:0,276,2433	0/0:91,0:91:99:0,273,2409	0/0:108,0:108:99:0,324,3097	0/0:85,0:86:99:0,255,2298	0/0:99,0:100:99:0,297,2687	0/0:103,0:104:99:0,309,2766	0/0:95,0:95:99:0,285,2512	0/0:120,0:120:99:0,360,3177	0/0:108,0:108:99:0,321,2851	0/0:97,0:97:99:0,291,2664	0/0:85,0:85:99:0,255,2174	0/0:79,6:85:89:0,89,1987
chr1	1855	.	C	A	146.48	PASS	AC=5;AF=0.036;AN=140;BaseQRankSum=-56.906;DP=17195;Dels=0.00;ExcessHet=3.3309;FS=0.000;HaplotypeScore=81.6540;InbreedingCoeff=-0.0391;MLEAC=5;MLEAF=0.036;MQ=39.89;MQ0=5;MQRankSum=-9.373;QD=0.12;ReadPosRankSum=-0.319;SOR=0.637;VQSLOD=9.05;culprit=MQ	GT:AD:DP:GQ:PL	0/0:228,18:250:99:0,234,6449	0/0:227,21:250:99:0,150,6531	0/0:224,20:250:99:0,188,6159	0/0:227,21:250:99:0,345,6384	0/1:218,32:250:61:61,0,5686	0/0:219,25:250:88:0,88,6003	0/0:226,17:250:99:0,431,6783	0/0:222,25:250:57:0,57,6312	0/0:223,20:250:99:0,169,6562	0/0:214,22:250:90:0,90,6356	0/0:229,19:250:99:0,461,6673	0/0:230,20:250:99:0,194,6345	0/0:226,24:250:99:0,150,6081	0/0:246,2:250:99:0,666,7887	0/0:227,21:250:99:0,160,6160	0/0:222,20:250:99:0,161,6163	0/0:232,15:250:99:0,303,6947	0/0:230,18:250:99:0,254,6772	0/0:227,23:250:99:0,443,6507	0/1:220,30:250:40:40,0,5854	0/0:243,6:250:99:0,559,7365	0/0:236,13:250:99:0,395,6884	0/0:227,23:250:99:0,134,6361	0/0:235,14:250:99:0,361,7005	0/0:238,10:250:99:0,435,7114	0/0:239,9:250:99:0,472,7276	0/0:240,9:250:99:0,469,7345	0/0:242,7:250:99:0,549,7562	0/0:230,19:250:99:0,214,6742	0/0:243,7:250:99:0,544,7275	0/0:236,12:250:99:0,396,6906	0/0:245,5:250:99:0,613,7878	0/0:225,22:250:99:0,103,6408	0/0:241,8:250:99:0,504,7357	0/0:228,21:250:99:0,173,6557	0/0:244,5:250:99:0,595,7405	0/0:232,18:250:99:0,245,6579	0/0:222,27:250:14:0,14,6087	0/1:217,29:250:41:41,0,6154	0/0:224,24:250:99:0,102,6195	0/0:238,11:250:99:0,418,7101
chr1	1864	.	G	T	220.6	PASS	AC=9;AF=0.064;AN=140;BaseQRankSum=-64.543;DP=17195;Dels=0.00;ExcessHet=4.2001;FS=0.000;HaplotypeScore=108.6312;InbreedingCoeff=-0.0689;MLEAC=8;MLEAF=0.057;MQ=39.89;MQ0=5;MQRankSum=-19.354;QD=0.10;ReadPosRankSum=0.755;SOR=1.040;VQSLOD=9.05;culprit=MQ	GT:AD:DP:GQ:PL	0/0:223,24:250:89:0,89,6149	0/0:236,12:250:99:0,429,6788	0/0:224,25:250:99:0,107,5857	0/0:205,27:250:99:0,328,5565	0/0:220,29:250:34:0,34,5678	0/0:228,20:250:99:0,241,6216	0/0:224,18:250:99:0,505,6826	0/0:223,27:250:63:0,63,6252	0/0:224,18:250:99:0,235,6536	0/0:219,27:250:15:0,15,6144	0/0:208,26:250:99:0,480,6155	0/0:223,21:250:99:0,175,5940	0/0:222,24:250:99:0,170,5776	0/0:240,6:250:99:0,541,7228	0/0:221,23:250:99:0,140,5885	0/0:222,27:250:20:0,20,5792	0/0:221,23:250:99:0,107,6204	0/0:224,22:250:99:0,163,6200	0/0:210,28:250:99:0,265,5767	0/1:214,34:250:78:78,0,5478	0/0:222,24:250:86:0,86,5920	0/0:230,18:250:99:0,286,6269	0/0:221,26:250:66:0,66,5917	0/0:225,22:250:99:0,168,6296	0/1:219,27:250:22:22,0,5890	0/0:236,13:250:99:0,390,6797	0/0:237,11:250:99:0,424,6888	0/0:231,11:250:99:0,419,6915	0/0:223,23:250:99:0,114,6366	0/0:231,15:250:99:0,339,6501	0/0:221,26:250:62:0,62,5824	0/0:232,15:250:99:0,332,6938	0/0:234,15:250:99:0,359,6611	0/0:235,12:250:99:0,396,6845	0/0:227,22:250:99:0,175,6327	0/0:238,9:250:99:0,488,6904	0/1:214,29:250:50:50,0,5777	0/0:223,25:250:99:0,108,6106	0/0:230,19:250:99:0,248,6682	0/0:229,18:250:99:0,288,6324	0/0:225,23:250:99:0,104,6088
chr1	1869	.	G	T	588.42	PASS	AC=8;AF=0.057;AN=140;BaseQRankSum=-50.121;DP=17194;Dels=0.00;ExcessHet=3.9285;FS=0.000;HaplotypeScore=78.5270;InbreedingCoeff=-0.0576;MLEAC=6;MLEAF=0.043;MQ=39.89;MQ0=4;MQRankSum=-16.423;QD=0.30;ReadPosRankSum=0.834;SOR=0.649;VQSLOD=9.02;culprit=MQ	GT:AD:DP:GQ:PL	0/0:225,18:250:99:0,247,5618	0/0:219,27:250:7:0,7,5290	0/0:232,15:250:99:0,367,5548	0/0:220,28:250:74:0,74,5551	0/1:215,31:250:42:42,0,5069	0/0:228,18:250:99:0,280,5691	0/0:228,17:250:99:0,297,6343	0/0:224,25:250:69:0,69,5855	0/0:230,18:250:99:0,251,6058	0/0:231,16:250:99:0,308,6373	0/0:222,25:250:99:0,105,5763	0/0:225,19:250:99:0,252,5544	0/0:234,14:250:99:0,389,5447	0/0:244,2:250:99:0,661,6720	0/0:232,17:250:99:0,290,5489	0/0:225,23:250:99:0,146,5346	0/0:230,14:250:99:0,347,5934	0/0:225,22:250:99:0,161,5580	0/0:223,25:250:99:0,112,5818	0/0:224,22:250:99:0,174,5685	0/0:233,10:250:99:0,454,5958	0/1:210,34:250:99:150,0,4992	0/0:229,18:249:99:0,263,5779	0/0:230,16:250:99:0,296,6018	0/0:235,12:250:99:0,409,5913	0/0:234,15:250:99:0,358,5450	0/0:235,12:250:99:0,395,6134	0/0:233,15:250:99:0,332,6098	0/0:228,21:250:99:0,177,5885	0/0:226,15:250:99:0,325,5673	0/0:228,21:250:99:0,193,5573	0/0:228,21:250:99:0,151,6057	0/0:219,26:250:47:0,47,5297	0/0:236,11:250:99:0,439,6239	0/0:225,21:250:99:0,187,5734	0/0:230,15:250:99:0,329,5839	0/0:236,9:249:99:0,493,6102	0/1:218,29:250:37:37,0,5424	0/0:236,11:250:99:0,432,6469	0/0:226,24:250:99:0,134,5496	0/0:232,16:250:99:0,292,5833
chr1	1947	.	T	G	1003.15	PASS	AC=6;AF=0.043;AN=138;BaseQRankSum=-7.988;DP=8045;Dels=0.00;ExcessHet=3.5021;FS=12.192;HaplotypeScore=14.7562;InbreedingCoeff=-0.0455;MLEAC=6;MLEAF=0.043;MQ=41.28;MQ0=0;MQRankSum=-22.699;QD=1.25;ReadPosRankSum=-0.001;SOR=10.687;VQSLOD=5.62;culprit=FS	GT:AD:DP:GQ:PL	0/0:105,5:111:99:0,192,2653	0/0:102,0:102:99:0,306,2759	0/0:95,0:96:99:0,285,2421	0/0:144,0:144:99:0,431,3555	0/0:84,2:86:99:0,205,2097	0/0:99,0:99:99:0,297,2488	0/0:111,1:112:99:0,306,2902	0/0:93,0:93:99:0,279,2519	0/0:104,1:105:99:0,287,2830	0/0:110,0:110:99:0,330,3079	0/1:177,25:202:86:86,0,3968	0/0:114,0:114:99:0,342,2970	0/1:89,22:111:99:145,0,1764	0/0:93,0:93:99:0,279,2693	0/1:72,20:92:99:178,0,1540	0/0:89,5:94:99:0,149,2212	0/0:93,1:94:99:0,254,2486	0/0:110,0:111:99:0,330,2934	0/0:122,0:122:99:0,366,3062	0/0:78,0:78:99:0,234,2022	0/0:93,0:93:99:0,279,2475	0/0:93,2:95:99:0,230,2375	0/0:105,0:106:99:0,315,2790	0/0:93,0:93:99:0,279,2531	0/1:90,25:116:99:247,0,1988	0/1:81,27:108:99:262,0,1652	0/0:88,0:88:99:0,264,2426	0/0:117,1:118:99:0,327,3189	0/0:110,0:111:99:0,330,3013	0/0:91,0:91:99:0,273,2418	0/0:102,1:103:99:0,282,2668	0/0:115,1:117:99:0,319,3258	0/0:94,0:94:99:0,282,2499	0/0:107,1:108:99:0,296,2884	0/0:125,1:126:99:0,349,3316	0/0:108,2:110:99:0,275,2819	0/0:122,1:123:99:0,342,3210	0/0:120,0:120:99:0,360,3251	0/0:125,0:125:99:0,375,3442	0/0:91,0:92:99:0,273,2336	0/0:101,11:112:43:0,43,2468
chr1	1997	.	G	C	6112.7	PASS	AC=11;AF=0.079;AN=140;BaseQRankSum=14.367;DP=6818;Dels=0.00;ExcessHet=4.8568;FS=1.245;HaplotypeScore=8.0435;InbreedingCoeff=-0.0885;MLEAC=11;MLEAF=0.079;MQ=41.64;MQ0=1;MQRankSum=-45.300;QD=4.19;ReadPosRankSum=0.208;SOR=0.833;VQSLOD=9.47;culprit=MQ	GT:AD:DP:GQ:PL	0/1:99,23:126:99:351,0,2696	0/1:101,24:128:99:396,0,2755	0/0:100,8:109:84:0,84,2718	0/0:158,1:166:99:0,448,4649	0/0:97,4:101:99:0,183,2703	0/1:111,41:157:99:778,0,2828	0/0:115,0:118:99:0,346,3502	0/0:105,0:108:99:0,316,3256	0/1:121,44:169:99:910,0,3320	0/1:102,32:137:99:651,0,2857	0/0:108,0:110:99:0,325,3253	0/0:88,0:88:99:0,265,2642	0/1:112,17:130:99:108,0,2811	0/1:92,29:121:99:606,0,2661	0/0:74,6:80:59:0,59,2043	0/1:99,55:158:99:1217,0,2513	0/1:103,24:129:99:375,0,2804	0/1:85,34:119:99:734,0,2280	0/0:140,0:144:99:0,421,4183	0/0:96,5:101:99:0,155,2693	0/0:89,0:90:99:0,268,2765	0/0:92,0:92:99:0,277,2769	0/0:80,0:80:99:0,241,2437	0/0:102,0:102:99:0,307,3166	0/0:85,0:85:99:0,256,2629	0/0:88,0:88:99:0,265,2692	0/0:78,0:79:99:0,235,2496	0/0:94,0:95:99:0,283,2905	0/0:87,0:87:99:0,262,2734	0/0:82,0:82:99:0,247,2493	0/0:93,0:93:99:0,280,2792	0/0:91,0:91:99:0,274,2943	0/0:93,0:94:99:0,280,2837	0/0:91,0:92:99:0,274,2909	0/0:101,0:103:99:0,301,3099	0/0:86,0:87:99:0,259,2661	0/0:85,0:85:99:0,256,2600	0/0:89,1:91:99:0,240,2685	0/0:92,0:94:99:0,277,2854	0/0:80,2:82:99:0,185,2349	0/0:93,0:93:99:0,280,2877
chr1	2006	.	G	A	66.06	PASS	AC=1;AF=7.143e-03;AN=140;BaseQRankSum=-16.468;DP=6818;Dels=0.00;ExcessHet=3.0103;FS=0.000;HaplotypeScore=8.4974;InbreedingCoeff=-0.0071;MLEAC=1;MLEAF=7.143e-03;MQ=41.64;MQ0=1;MQRankSum=-20.705;QD=0.48;ReadPosRankSum=-4.208;SOR=1.175;VQSLOD=12.31;culprit=MQ	GT:AD:DP:GQ:PL	0/0:124,0:126:99:0,373,3606	0/0:128,0:128:99:0,385,3789	0/0:105,4:109:99:0,230,2759	0/0:131,23:166:83:0,83,3334	0/0:98,1:101:99:0,276,2733	0/0:153,0:157:99:0,459,4233	0/0:103,7:118:99:0,196,3017	0/0:106,0:108:99:0,319,3243	0/0:164,0:169:99:0,493,4858	0/0:133,0:137:99:0,400,4067	0/0:105,0:110:99:0,316,3110	0/0:87,0:88:99:0,261,2491	0/0:113,14:130:38:0,38,2781	0/0:121,0:121:99:0,364,3697	0/0:80,0:80:99:0,240,2292	0/0:158,0:158:99:0,475,4524	0/0:127,0:129:99:0,382,3762	0/0:118,0:119:99:0,355,3493	0/1:108,29:144:99:107,0,2711	0/0:96,3:101:99:0,224,2629	0/0:90,0:90:99:0,270,2578	0/0:90,0:92:99:0,270,2619	0/0:79,0:80:99:0,237,2297	0/0:102,0:102:99:0,307,3021	0/0:84,0:85:99:0,252,2486	0/0:88,0:88:99:0,264,2606	0/0:78,0:79:99:0,234,2310	0/0:95,0:95:99:0,286,2865	0/0:85,0:87:99:0,256,2600	0/0:82,0:82:99:0,246,2385	0/0:93,0:93:99:0,279,2616	0/0:91,0:91:99:0,274,2827	0/0:91,0:94:99:0,273,2649	0/0:91,0:92:99:0,274,2738	0/0:101,0:103:99:0,301,2962	0/0:87,0:87:99:0,261,2577	0/0:85,0:85:99:0,255,2518	0/0:90,0:91:99:0,271,2666	0/0:91,0:94:99:0,274,2696	0/0:82,0:82:99:0,246,2349	0/0:90,0:93:99:0,271,2666
chr1	2061	.	G	A	260.47	PASS	AC=2;AF=0.014;AN=140;BaseQRankSum=-32.430;DP=17255;Dels=0.00;ExcessHet=3.0417;FS=0.000;HaplotypeScore=89.5914;InbreedingCoeff=-0.0130;MLEAC=1;MLEAF=7.143e-03;MQ=39.02;MQ0=30;MQRankSum=-2.596;QD=0.53;ReadPosRankSum=-0.321;SOR=0.646;VQSLOD=8.71;culprit=MQ	GT:AD:DP:GQ:PL	0/0:240,7:250:99:0,514,7157	0/0:235,8:250:99:0,480,6868	0/0:236,10:250:99:0,427,6318	0/0:225,11:250:99:0,431,6326	0/0:232,13:250:99:0,365,6331	0/0:240,4:249:99:0,595,6769	0/0:240,6:250:99:0,559,7163	0/0:238,6:250:99:0,552,7291	0/0:241,5:250:99:0,568,7307	0/0:240,8:250:99:0,484,7147	0/0:242,3:250:99:0,642,7370	0/0:239,10:250:99:0,460,6783	0/0:237,11:250:99:0,430,6169	0/1:216,33:250:99:301,0,6188	0/0:239,10:250:99:0,414,6312	0/1:218,25:250:6:6,0,5513	0/0:237,8:250:99:0,467,6920	0/0:239,8:250:99:0,498,7056	0/0:234,9:250:99:0,457,6471	0/0:235,7:250:99:0,502,6436	0/0:243,5:250:99:0,583,7123	0/0:247,3:250:99:0,639,7036	0/0:244,4:250:99:0,585,6830	0/0:242,6:250:99:0,549,7113	0/0:245,2:250:99:0,635,6949	0/0:240,7:250:99:0,511,6855	0/0:245,3:250:99:0,628,7371	0/0:239,7:250:99:0,507,7146	0/0:240,7:250:99:0,503,6837	0/0:243,5:250:99:0,578,7020	0/0:239,5:250:99:0,556,6676	0/0:235,12:250:99:0,354,6984	0/0:235,7:250:99:0,510,6616	0/0:245,1:250:99:0,686,7411	0/0:240,4:250:99:0,597,7075	0/0:246,3:250:99:0,648,7368	0/0:245,3:250:99:0,639,7072	0/0:241,5:250:99:0,570,7272	0/0:241,2:250:99:0,639,7381	0/0:244,3:250:99:0,632,6979	0/0:242,4:250:99:0,585,7018
chr1	2086	.	C	T	50.99	PASS	AC=1;AF=7.143e-03;AN=140;BaseQRankSum=-39.443;DP=17255;Dels=0.00;ExcessHet=3.0103;FS=0.000;HaplotypeScore=101.4603;InbreedingCoeff=-0.0072;MLEAC=1;MLEAF=7.143e-03;MQ=39.02;MQ0=30;MQRankSum=-1.415;QD=0.21;ReadPosRankSum=-3.110;SOR=0.728;VQSLOD=8.75;culprit=MQ	GT:AD:DP:GQ:PL	0/0:232,16:250:99:0,355,5876	0/0:231,11:250:99:0,416,5954	0/0:224,6:250:99:0,517,5456	0/0:232,11:250:99:0,527,6374	0/0:241,7:250:99:0,557,6167	0/0:237,6:250:99:0,657,6049	0/0:237,9:250:99:0,611,6770	0/0:231,13:250:99:0,402,6403	0/0:232,14:250:99:0,367,6126	0/0:235,11:250:99:0,416,6342	0/0:244,2:250:99:0,673,6888	0/0:219,28:250:40:0,40,5230	0/0:217,28:250:99:0,105,4550	0/1:214,31:250:92:92,0,5321	0/0:231,18:250:99:0,274,5130	0/0:236,13:250:99:0,392,5863	0/0:231,12:250:99:0,390,5889	0/0:218,22:250:99:0,158,5378	0/0:235,12:250:99:0,576,6258	0/0:236,7:250:99:0,529,5984	0/0:234,13:250:99:0,404,5896	0/0:229,12:250:99:0,409,5817	0/0:230,12:250:99:0,408,5833	0/0:227,17:250:99:0,283,5755	0/0:227,15:250:99:0,334,5347	0/0:229,18:250:99:0,293,5132	0/0:218,21:250:99:0,193,5387	0/0:228,15:250:99:0,312,5872	0/0:230,15:250:99:0,303,5925	0/0:227,14:250:99:0,347,5672	0/0:235,10:250:99:0,450,5867	0/0:231,13:250:99:0,371,6237	0/0:225,13:250:99:0,365,5812	0/0:227,13:250:99:0,368,5900	0/0:230,12:250:99:0,406,6108	0/0:216,23:250:99:0,119,5303	0/0:227,19:250:99:0,246,5559	0/0:225,19:250:99:0,238,5681	0/0:230,14:250:99:0,347,5992	0/0:237,9:250:99:0,498,5932	0/0:227,16:250:99:0,291,5631
chr1	2126	.	G	C	331.11	PASS	AC=3;AF=0.022;AN=138;BaseQRankSum=17.148;DP=9237;Dels=0.00;ExcessHet=3.1065;FS=8.512;HaplotypeScore=17.4372;InbreedingCoeff=-0.0223;MLEAC=3;MLEAF=0.022;MQ=38.97;MQ0=15;MQRankSum=16.887;QD=0.94;ReadPosRankSum=-0.001;SOR=2.810;VQSLOD=4.71;culprit=MQ	GT:AD:DP:GQ:PL	0/0:163,17:180:17:0,17,3880	0/0:157,7:164:99:0,289,4131	0/0:108,8:116:99:0,128,2610	0/0:246,3:250:99:0,644,6812	0/0:92,8:101:64:0,64,2242	0/0:155,13:168:99:0,150,3796	0/0:216,8:225:99:0,398,6064	0/1:115,16:131:99:114,0,2981	0/0:183,0:183:99:0,532,5067	0/0:168,6:175:99:0,335,4709	0/0:181,10:191:99:0,266,4829	0/0:96,1:97:99:0,264,2618	0/0:89,6:95:99:0,119,1939	0/1:86,10:96:16:16,0,2175	0/0:67,3:70:99:0,129,1539	0/0:162,9:171:99:0,248,4116	0/0:136,14:152:30:0,30,3470	0/0:151,10:161:99:0,188,3881	0/0:238,3:241:99:0,627,6647	0/0:102,9:111:71:0,71,2553	0/0:123,0:124:99:0,369,3459	0/0:106,0:106:99:0,318,2932	0/0:107,0:107:99:0,321,3015	0/0:136,0:136:99:0,406,3867	0/0:120,0:120:99:0,360,3104	0/0:123,0:123:99:0,365,2888	0/0:133,1:134:99:0,371,3705	0/0:163,0:165:99:0,487,4555	0/0:128,1:129:99:0,355,3669	0/0:90,1:91:99:0,242,2399	0/0:117,0:117:99:0,351,3195	0/0:145,0:145:99:0,433,4327	0/0:128,0:128:99:0,378,3549	0/0:148,0:148:99:0,445,4239	0/0:151,0:152:99:0,454,4304	0/0:127,0:129:99:0,375,3458	0/0:132,0:132:99:0,396,3590	0/0:143,0:144:99:0,427,4183	0/0:136,0:136:99:0,403,3839	0/0:95,0:95:99:0,285,2623	0/0:115,0:115:99:0,345,3128
chr1	2129	.	C	T	2473.6	PASS	AC=10;AF=0.072;AN=138;BaseQRankSum=-32.808;DP=9237;Dels=0.00;ExcessHet=4.5325;FS=0.000;HaplotypeScore=17.4372;InbreedingCoeff=-0.0781;MLEAC=10;MLEAF=0.072;MQ=38.97;MQ0=15;MQRankSum=21.875;QD=1.42;ReadPosRankSum=-0.001;SOR=0.962;VQSLOD=8.54;culprit=MQ	GT:AD:DP:GQ:PL	0/1:156,22:180:64:64,0,3734	0/1:134,27:164:99:236,0,3332	0/1:95,20:116:99:161,0,2189	0/1:206,42:250:99:246,0,4909	0/0:101,0:101:99:0,300,2705	0/1:141,26:168:99:169,0,3298	0/1:175,49:225:99:563,0,4335	0/0:127,1:131:99:0,356,3746	0/0:181,2:183:99:0,477,5030	0/0:172,2:175:99:0,464,4955	0/0:183,4:191:99:0,460,5084	0/1:74,23:97:99:316,0,1756	0/0:94,0:95:99:0,279,2388	0/0:96,0:96:99:0,289,2844	0/0:70,0:70:99:0,210,1869	0/0:155,16:171:91:0,91,3840	0/1:131,21:152:99:124,0,3344	0/1:137,22:161:99:109,0,3424	0/1:184,55:241:99:625,0,4388	0/0:107,3:111:99:0,254,2822	0/0:123,1:124:99:0,346,3375	0/0:104,1:106:99:0,291,2852	0/0:105,2:107:99:0,269,2897	0/0:136,0:136:99:0,406,3865	0/0:118,2:120:99:0,305,3240	0/0:123,0:123:99:0,366,3320	0/0:133,1:134:99:0,371,3878	0/0:164,1:165:99:0,465,4709	0/0:128,1:129:99:0,358,3610	0/0:91,0:91:99:0,270,2523	0/0:116,0:117:99:0,348,3250	0/0:143,1:145:99:0,401,4303	0/0:128,0:128:99:0,378,3485	0/0:147,1:148:99:0,417,4246	0/0:149,2:152:99:0,401,4130	0/0:129,0:129:99:0,381,3570	0/0:132,0:132:99:0,396,3650	0/0:143,1:144:99:0,403,4086	0/0:136,0:136:99:0,403,4015	0/0:92,1:95:99:0,252,2460	0/0:114,1:115:99:0,318,3178
chr1	2134	.	C	T	17793.8	PASS	AC=30;AF=0.217;AN=138;BaseQRankSum=-36.746;DP=9237;Dels=0.00;ExcessHet=20.6428;FS=1.769;HaplotypeScore=29.9772;InbreedingCoeff=-0.2778;MLEAC=30;MLEAF=0.217;MQ=38.97;MQ0=15;MQRankSum=41.418;POSITIVE_TRAIN_SITE;QD=4.48;ReadPosRankSum=-0.002;SOR=0.973;VQSLOD=8.70;culprit=MQ	GT:AD:DP:GQ:PL	0/0:179,1:180:99:0,500,5213	0/0:164,0:164:99:0,493,4762	0/0:115,1:116:99:0,322,3198	0/0:245,2:250:99:0,703,6728	0/0:101,0:101:99:0,300,2805	0/0:168,0:168:99:0,493,4694	0/0:224,0:225:99:0,655,6517	0/0:131,0:131:99:0,391,3972	0/0:183,0:183:99:0,532,5313	0/0:175,0:175:99:0,520,5254	0/1:131,58:191:99:381,0,3284	0/0:97,0:97:99:0,292,2871	0/0:95,0:95:99:0,282,2632	0/0:95,1:96:99:0,261,2969	0/0:70,0:70:99:0,210,2074	0/0:171,0:171:99:0,511,5036	0/0:151,0:152:99:0,454,4520	0/0:161,0:161:99:0,484,4672	0/0:238,1:241:99:0,709,6842	0/0:110,0:111:99:0,330,3085	0/1:92,32:124:99:532,0,2351	0/1:74,32:106:99:529,0,1837	0/1:84,23:107:99:280,0,2123	0/1:94,42:136:99:789,0,2439	0/1:81,39:120:99:772,0,2112	0/1:84,39:123:99:760,0,2125	0/1:95,39:134:99:712,0,2476	0/1:113,51:165:99:938,0,2876	0/1:89,40:129:99:733,0,2342	0/1:69,22:91:99:339,0,1734	0/1:94,23:117:99:261,0,2373	0/1:98,47:145:99:907,0,2671	0/1:95,33:128:99:515,0,2416	0/1:93,55:148:99:1077,0,2358	0/1:106,45:152:99:734,0,2727	0/1:88,40:129:99:747,0,2210	0/1:97,34:132:99:533,0,2424	0/1:94,49:144:99:864,0,2328	0/1:98,38:136:99:621,0,2532	0/1:79,16:95:99:141,0,1957	0/1:87,28:115:99:429,0,2270
chr1	2144	.	C	G	6523.83	PASS	AC=10;AF=0.072;AN=138;BaseQRankSum=-28.770;DP=9237;Dels=0.00;ExcessHet=4.5325;FS=1.333;HaplotypeScore=16.2618;InbreedingCoeff=-0.0803;MLEAC=10;MLEAF=0.072;MQ=38.97;MQ0=15;MQRankSum=27.896;QD=3.51;ReadPosRankSum=2.697;SOR=0.948;VQSLOD=7.91;culprit=MQ	GT:AD:DP:GQ:PL	0/0:160,17:180:12:0,12,4493	0/1:139,21:164:99:157,0,4028	0/0:111,4:116:99:0,228,3273	0/1:205,37:250:99:354,0,5387	0/0:100,0:101:99:0,298,3041	0/1:150,18:168:38:38,0,3960	0/0:198,21:225:6:0,6,5490	0/0:128,0:131:99:0,382,4119	0/1:109,73:183:99:1732,0,2803	0/1:121,49:175:99:1033,0,3447	0/0:188,0:191:99:0,562,5855	0/0:97,0:97:99:0,292,3017	0/0:91,0:95:99:0,270,2626	0/0:96,0:96:99:0,289,3257	0/0:70,0:70:99:0,210,2143	0/1:141,29:171:99:351,0,3848	0/0:140,10:152:99:0,145,4183	0/1:137,23:161:99:220,0,3971	0/1:205,30:241:99:184,0,5586	0/0:109,0:111:99:0,328,3317	0/0:121,2:124:99:0,307,3813	0/0:106,0:106:99:0,319,3291	0/0:104,0:107:99:0,313,3276	0/0:134,0:136:99:0,400,4266	0/0:120,0:120:99:0,361,3815	0/0:121,1:123:99:0,336,3769	0/0:133,0:134:99:0,397,4358	0/0:165,0:165:99:0,493,5310	0/0:129,0:129:99:0,385,4092	0/0:90,0:91:99:0,268,2805	0/0:117,0:117:99:0,352,3617	0/0:141,0:145:99:0,421,4748	0/0:127,0:128:99:0,376,3884	0/0:147,0:148:99:0,442,4769	0/0:151,0:152:99:0,454,4821	0/0:129,0:129:99:0,382,4069	0/0:131,1:132:99:0,367,4042	0/0:142,0:144:99:0,424,4516	0/0:132,0:136:99:0,391,4220	0/0:95,0:95:99:0,286,2966	0/0:114,1:115:99:0,316,3621
chr1	2145	.	G	A	64.05	PASS	AC=1;AF=7.246e-03;AN=138;BaseQRankSum=-11.235;DP=9237;Dels=0.00;ExcessHet=3.0103;FS=0.000;HaplotypeScore=9.2045;InbreedingCoeff=-0.0073;MLEAC=1;MLEAF=7.246e-03;MQ=38.97;MQ0=15;MQRankSum=8.289;QD=0.37;ReadPosRankSum=0.338;SOR=1.354;VQSLOD=8.71;culprit=MQ	GT:AD:DP:GQ:PL	0/0:177,1:180:99:0,493,5560	0/0:163,0:164:99:0,490,5284	0/0:116,0:116:99:0,349,3605	0/0:240,3:250:99:0,640,7282	0/0:101,0:101:99:0,301,3110	0/0:168,0:168:99:0,493,5163	0/0:224,1:225:99:0,630,7391	0/0:130,1:131:99:0,359,4451	0/0:183,0:183:99:0,532,5789	0/0:173,1:175:99:0,487,5624	0/0:189,2:191:99:0,513,6076	0/0:97,0:97:99:0,292,3060	0/0:95,0:95:99:0,283,2865	0/0:96,0:96:99:0,289,3207	0/0:70,0:70:99:0,210,2163	0/1:151,20:171:99:105,0,4344	0/0:152,0:152:99:0,457,5009	0/0:161,0:161:99:0,484,5238	0/0:241,0:241:99:0,719,7610	0/0:110,0:111:99:0,331,3409	0/0:124,0:124:99:0,373,3967	0/0:106,0:106:99:0,319,3394	0/0:106,1:107:99:0,290,3403	0/0:135,1:136:99:0,374,4312	0/0:119,0:120:99:0,358,3791	0/0:123,0:123:99:0,367,3894	0/0:134,0:134:99:0,400,4371	0/0:165,0:165:99:0,493,5398	0/0:129,0:129:99:0,385,4199	0/0:91,0:91:99:0,271,2888	0/0:117,0:117:99:0,352,3763	0/0:144,1:145:99:0,402,4813	0/0:128,0:128:99:0,379,4026	0/0:148,0:148:99:0,445,4878	0/0:152,0:152:99:0,457,4914	0/0:128,0:129:99:0,379,4040	0/0:132,0:132:99:0,397,4156	0/0:144,0:144:99:0,430,4709	0/0:135,1:136:99:0,372,4411	0/0:95,0:95:99:0,286,2966	0/0:115,0:115:99:0,346,3735
chr1	2202	.	G	T	432.4	PASS	AC=6;AF=0.043;AN=140;BaseQRankSum=-56.276;DP=17286;Dels=0.00;ExcessHet=3.4948;FS=0.000;HaplotypeScore=26.3672;InbreedingCoeff=-0.0451;MLEAC=5;MLEAF=0.036;MQ=29.07;MQ0=322;MQRankSum=-9.589;QD=0.29;ReadPosRankSum=-0.002;SOR=1.047;VQSLOD=4.37;culprit=MQ	GT:AD:DP:GQ:PL	0/0:230,13:250:99:0,251,4609	0/0:230,16:250:99:0,211,4084	0/0:223,19:250:86:0,86,3530	0/0:223,20:250:99:0,381,4672	0/0:225,23:250:8:0,8,3424	0/0:223,19:250:99:0,379,4405	0/0:212,36:250:54:0,54,4072	0/0:231,18:250:99:0,172,4500	0/0:234,16:250:99:0,156,4153	0/0:232,18:250:86:0,86,4601	0/0:227,23:250:99:0,285,3935	0/0:238,11:250:99:0,208,3787	0/0:232,17:250:85:0,85,3100	0/0:244,5:250:99:0,343,4513	0/0:237,13:250:99:0,111,3130	0/0:240,10:250:99:0,250,4286	0/0:225,18:250:99:0,102,4270	0/0:235,13:250:99:0,177,4137	0/0:215,31:250:99:0,212,3924	0/1:211,37:250:99:343,0,3138	0/0:239,5:250:99:0,399,4754	0/0:229,17:250:99:0,166,3955	0/0:223,23:250:81:0,81,4164	0/0:238,9:250:99:0,311,4373	0/0:238,8:250:99:0,306,4489	0/0:238,8:250:99:0,351,4473	0/0:231,8:250:99:0,327,4403	0/0:239,7:250:99:0,317,4539	0/0:232,12:250:99:0,212,4308	0/0:238,6:250:99:0,416,4767	0/0:232,11:250:99:0,270,4113	0/0:232,10:250:99:0,267,4704	0/0:224,17:250:99:0,152,4172	0/0:245,2:250:99:0,503,5199	0/0:231,14:250:99:0,223,4386	0/0:243,2:250:99:0,464,4860	0/0:225,14:250:99:0,184,4004	0/0:228,20:250:36:0,36,4031	0/0:225,18:250:76:0,76,4285	0/0:227,21:250:95:0,95,4204	0/0:231,15:250:99:0,173,4373
chr1	2228	.	A	G	792.46	PASS	AC=9;AF=0.064;AN=140;BaseQRankSum=34.036;DP=17286;Dels=0.00;ExcessHet=4.2001;FS=1.408;HaplotypeScore=107.9229;InbreedingCoeff=-0.0696;MLEAC=9;MLEAF=0.064;MQ=29.07;MQ0=322;MQRankSum=22.010;QD=0.35;ReadPosRankSum=-1.861;SOR=0.694;VQSLOD=4.08;culprit=MQ	GT:AD:DP:GQ:PL	0/0:236,14:250:99:0,178,4329	0/0:247,3:250:99:0,400,4172	0/0:239,9:250:99:0,260,3773	0/0:244,6:250:99:0,392,4157	0/0:249,1:250:99:0,434,3798	0/0:245,5:250:99:0,417,4476	0/0:249,1:250:99:0,506,4446	0/0:248,2:250:99:0,476,4579	0/0:239,1:250:99:0,450,4322	0/0:244,1:250:99:0,512,4731	0/0:244,0:250:99:0,446,3720	0/0:249,1:250:99:0,430,3905	0/0:249,1:250:99:0,390,3403	0/0:248,2:250:99:0,425,4517	0/0:247,3:250:99:0,337,3417	0/0:246,0:250:99:0,504,4407	0/0:240,9:250:99:0,320,4613	0/0:245,4:250:99:0,379,4193	0/0:245,5:250:99:0,365,3931	0/0:248,2:250:99:0,416,3825	0/0:236,14:250:99:0,141,3963	0/0:234,16:250:32:0,32,3395	0/0:234,16:250:83:0,83,3858	0/0:239,10:250:99:0,204,3962	0/1:229,20:250:38:38,0,3598	0/1:230,20:250:42:42,0,3572	0/0:235,15:250:52:0,52,3855	0/1:228,22:250:99:128,0,3533	0/0:238,12:250:99:0,152,3787	0/1:227,23:250:99:115,0,3682	0/1:232,18:250:21:21,0,3411	0/0:234,15:250:53:0,53,3979	0/0:232,18:250:24:0,24,3596	0/1:226,24:250:99:144,0,3962	0/0:240,9:250:99:0,260,4062	0/0:232,17:250:14:0,14,3596	0/0:233,17:250:69:0,69,3554	0/0:241,9:250:99:0,250,4100	0/0:233,17:250:11:0,11,3859	0/1:225,25:250:99:155,0,3504	0/1:227,23:250:99:135,0,3722
chr1	2230	.	C	A	83.59	PASS	AC=6;AF=0.043;AN=140;BaseQRankSum=-36.261;DP=17285;Dels=0.00;ExcessHet=3.4948;FS=7.205;HaplotypeScore=107.9229;InbreedingCoeff=-0.0459;MLEAC=6;MLEAF=0.043;MQ=29.07;MQ0=321;MQRankSum=2.272;QD=0.06;ReadPosRankSum=2.472;SOR=1.572;VQSLOD=1.27;culprit=MQ	GT:AD:DP:GQ:PL	0/1:222,25:250:49:49,0,3886	0/0:231,15:250:99:0,108,3639	0/0:237,13:250:99:0,254,3921	0/0:230,18:250:99:0,244,4702	0/1:225,22:250:65:65,0,3221	0/1:225,23:250:20:20,0,3818	0/0:232,16:250:99:0,190,4594	0/0:229,20:250:70:0,70,4119	0/0:239,11:250:99:0,203,4158	0/0:235,14:250:99:0,194,4584	0/0:233,17:250:99:0,122,3761	0/0:240,10:250:99:0,225,3667	0/0:235,11:250:99:0,196,2782	0/0:234,9:250:99:0,238,3967	0/0:242,6:250:99:0,282,2910	0/0:237,12:250:99:0,274,4072	0/0:230,17:250:85:0,85,4143	0/1:227,21:250:14:14,0,3503	0/0:236,14:250:99:0,231,4314	0/0:232,17:250:84:0,84,3658	0/0:246,3:250:99:0,475,4662	0/0:225,18:250:7:0,7,3378	0/0:235,12:250:99:0,266,4429	0/0:233,13:250:99:0,179,3847	0/0:241,7:250:99:0,387,4055	0/0:242,7:250:99:0,359,3676	0/0:242,6:250:99:0,329,4235	0/0:237,9:249:99:0,275,4165	0/0:241,6:250:99:0,357,4427	0/0:237,7:250:99:0,343,4388	0/0:233,13:250:99:0,134,3635	0/0:241,6:250:99:0,407,4819	0/0:240,9:250:99:0,343,4524	0/0:239,8:250:99:0,340,4764	0/0:238,10:250:99:0,302,4382	0/0:236,12:250:99:0,241,4113	0/0:238,9:250:99:0,300,4017	0/0:232,14:250:99:0,187,4110	0/0:241,9:250:99:0,307,4529	0/0:235,14:250:99:0,215,4189	0/0:245,4:250:99:0,422,4597
chr1	2253	.	C	T	2592.96	PASS	AC=11;AF=0.080;AN=138;BaseQRankSum=-19.656;DP=6651;Dels=0.00;ExcessHet=4.8858;FS=1.618;HaplotypeScore=6.5957;InbreedingCoeff=-0.0867;MLEAC=11;MLEAF=0.080;MQ=41.68;MQ0=0;MQRankSum=-37.408;QD=1.97;ReadPosRankSum=3.300;SOR=1.100;VQSLOD=9.92;culprit=MQ	GT:AD:DP:GQ:PL	0/1:98,18:116:99:211,0,2826	0/1:86,18:105:99:238,0,2476	0/0:88,6:94:99:0,108,2515	0/1:106,19:126:99:172,0,2970	0/0:89,7:96:83:0,83,2593	0/1:100,19:119:99:205,0,2794	0/1:112,23:136:99:318,0,3486	0/1:100,39:139:99:835,0,3009	0/0:103,0:103:99:0,310,3429	0/0:96,0:96:99:0,289,3204	0/0:113,1:114:99:0,311,3785	0/1:81,13:94:99:108,0,2258	0/0:86,0:86:99:0,259,2671	0/0:89,0:89:99:0,268,2967	0/0:61,0:61:99:0,183,1921	0/0:88,0:88:99:0,265,2850	0/1:102,12:114:36:36,0,3058	0/1:97,24:121:99:370,0,2774	0/1:114,20:135:99:180,0,3285	0/0:90,9:100:33:0,33,2563	0/0:87,0:87:99:0,262,2788	0/0:89,0:89:99:0,268,2895	0/0:87,0:88:99:0,262,2783	0/0:89,0:89:99:0,268,2884	0/0:75,1:76:99:0,196,2391	0/0:87,0:87:99:0,262,2863	0/0:80,0:80:99:0,241,2629	0/0:97,0:97:99:0,292,3238	0/0:82,0:83:99:0,247,2732	0/0:75,0:75:99:0,226,2354	0/0:73,0:73:99:0,220,2290	0/0:97,0:97:99:0,292,3276	0/0:80,0:81:99:0,241,2551	0/0:93,0:95:99:0,280,3011	0/0:83,0:84:99:0,250,2733	0/0:91,0:91:99:0,274,2952	0/0:81,1:82:99:0,216,2559	0/0:86,0:87:99:0,259,2814	0/0:87,0:88:99:0,262,2869	0/0:77,0:77:99:0,232,2418	0/0:84,0:84:99:0,253,2767
chr1	2381	.	A	G	2101.38	PASS	AC=6;AF=0.043;AN=138;BaseQRankSum=23.393;DP=7568;Dels=0.00;ExcessHet=3.5021;FS=0.000;HaplotypeScore=4.8137;InbreedingCoeff=-0.0474;MLEAC=6;MLEAF=0.043;MQ=41.43;MQ0=0;MQRankSum=-23.598;QD=2.26;ReadPosRankSum=-0.001;SOR=1.121;VQSLOD=11.97;culprit=FS	GT:AD:DP:GQ:PL	0/0:146,14:160:71:0,71,3116	0/0:123,10:133:99:0,105,2746	0/0:106,8:114:99:0,125,2307	0/1:131,30:161:99:562,0,1462	0/0:103,0:103:99:0,168,1382	0/1:126,17:143:99:214,0,1605	0/1:159,40:199:99:837,0,1921	0/0:185,0:185:99:0,553,4512	0/0:110,0:110:99:0,330,2830	0/0:124,0:124:99:0,371,3076	0/0:157,0:157:99:0,258,2203	0/1:103,20:123:99:195,0,2132	0/0:119,0:119:99:0,183,1506	0/0:137,1:138:99:0,385,3702	0/0:77,0:77:99:0,230,1863	0/0:119,1:120:99:0,332,2919	0/0:141,11:152:99:0,123,3305	0/1:132,18:150:76:76,0,2837	0/1:132,21:153:99:321,0,1585	0/0:87,0:87:99:0,144,1184	0/0:84,0:84:99:0,252,2110	0/0:89,1:90:99:0,241,2125	0/0:88,0:88:99:0,263,2089	0/0:81,1:83:99:0,217,2041	0/0:75,0:75:99:0,225,1923	0/0:88,0:88:99:0,264,2264	0/0:86,0:86:99:0,258,2297	0/0:102,0:102:99:0,306,2664	0/0:85,0:85:99:0,255,2137	0/0:76,0:76:99:0,228,1911	0/0:86,0:86:99:0,258,2171	0/0:94,0:94:99:0,282,2435	0/0:83,0:83:99:0,248,2011	0/0:87,0:87:99:0,261,2294	0/0:109,0:109:99:0,326,2635	0/0:86,0:86:99:0,258,2159	0/0:90,0:90:99:0,270,2272	0/0:94,0:94:99:0,281,2262	0/0:84,0:84:99:0,252,2099	0/0:68,1:69:99:0,178,1581	0/0:70,0:70:99:0,210,1797
chr1	2407	.	T	A	10728.3	PASS	AC=27;AF=0.193;AN=140;BaseQRankSum=-8.337;DP=7568;Dels=0.00;ExcessHet=16.5653;FS=7.566;HaplotypeScore=9.4122;InbreedingCoeff=-0.2423;MLEAC=27;MLEAF=0.193;MQ=41.43;MQ0=0;MQRankSum=-49.996;POSITIVE_TRAIN_SITE;QD=2.98;ReadPosRankSum=-1.733;SOR=1.460;VQSLOD=8.53;culprit=FS	GT:AD:DP:GQ:PL	0/1:119,41:160:99:654,0,2808	0/1:106,27:133:99:345,0,2588	0/1:94,20:114:99:172,0,2071	0/1:138,21:161:21:21,0,3066	0/1:84,19:103:99:195,0,1888	0/1:112,31:143:99:359,0,2448	0/1:160,38:199:99:389,0,3764	0/1:126,57:185:99:1027,0,3004	0/0:110,0:110:99:0,330,3097	0/1:95,28:124:99:423,0,2398	0/1:116,41:157:99:567,0,2680	0/1:102,21:123:99:204,0,2401	0/1:88,31:119:99:460,0,1942	0/1:89,48:138:99:1025,0,2189	0/1:64,13:77:99:127,0,1541	0/1:99,20:120:99:188,0,2378	0/1:109,43:152:99:733,0,2557	0/1:117,33:150:99:461,0,2786	0/1:127,26:153:99:205,0,2845	0/1:69,18:87:99:215,0,1580	0/0:84,0:84:99:0,252,2324	0/0:90,0:90:99:0,270,2445	0/0:88,0:88:99:0,264,2383	0/0:83,0:83:99:0,249,2333	0/0:75,0:75:99:0,225,2184	0/0:88,0:88:99:0,264,2437	0/0:86,0:86:99:0,258,2463	0/0:101,0:102:99:0,303,2846	0/0:85,0:85:99:0,255,2394	0/0:75,0:76:99:0,225,2002	0/0:86,0:86:99:0,258,2296	0/0:94,0:94:99:0,283,2784	0/0:83,0:83:99:0,249,2256	0/0:87,0:87:99:0,261,2408	0/0:109,0:109:99:0,327,3015	0/0:86,0:86:99:0,258,2378	0/0:90,0:90:99:0,270,2447	0/0:94,0:94:99:0,282,2692	0/0:84,0:84:99:0,252,2407	0/0:69,0:69:99:0,207,1841	0/0:70,0:70:99:0,210,2006
chr1	2582	.	G	T	11881.8	PASS	AC=32;AF=0.229;AN=140;BaseQRankSum=-32.262;DP=6855;Dels=0.00;ExcessHet=23.1520;FS=1.707;HaplotypeScore=3.7448;InbreedingCoeff=-0.3013;MLEAC=32;MLEAF=0.229;MQ=41.58;MQ0=0;MQRankSum=-62.504;POSITIVE_TRAIN_SITE;QD=3.34;ReadPosRankSum=6.156;SOR=0.918;VQSLOD=10.81;culprit=MQ	GT:AD:DP:GQ:PL	0/0:89,0:89:99:0,267,2588	0/0:83,0:84:99:0,249,2452	0/0:98,8:106:99:0,113,2457	0/0:113,0:113:99:0,339,3180	0/0:73,6:79:82:0,82,1900	0/0:88,1:89:99:0,242,2408	0/0:92,1:93:99:0,252,2738	0/0:94,1:95:99:0,257,2880	0/0:80,0:80:99:0,240,2326	0/0:89,1:90:99:0,242,2685	0/1:97,51:148:99:940,0,2375	0/0:82,0:82:99:0,246,2347	0/0:78,0:78:99:0,234,2082	0/1:94,32:126:99:552,0,2495	0/0:70,0:70:99:0,210,1969	0/0:91,0:91:99:0,273,2605	0/0:90,0:90:99:0,270,2619	0/0:93,0:93:99:0,280,2754	0/0:93,0:93:99:0,279,2663	0/0:70,6:76:68:0,68,1807	0/1:82,23:105:99:321,0,2034	0/1:67,23:91:99:358,0,1649	0/1:76,15:91:99:134,0,1937	0/1:84,21:105:99:278,0,2171	0/1:69,19:88:99:288,0,1750	0/1:89,22:111:99:281,0,2214	0/1:88,19:107:99:221,0,2285	0/1:93,42:135:99:783,0,2349	0/1:82,28:110:99:463,0,2097	0/1:76,15:91:99:142,0,1939	0/0:78,8:86:45:0,45,1980	0/1:90,44:134:99:901,0,2391	0/1:91,26:117:99:353,0,2254	0/1:86,27:114:99:434,0,2247	0/1:100,30:130:99:439,0,2506	0/1:82,28:110:99:444,0,2056	0/1:88,27:115:99:401,0,2173	0/1:83,25:108:99:392,0,2168	0/1:95,25:120:99:331,0,2497	0/1:77,13:90:76:76,0,1893	0/1:77,18:96:99:230,0,1954
chr1	2632	.	G	A	1616.5	PASS	AC=20;AF=0.143;AN=140;BaseQRankSum=-61.743;DP=17254;Dels=0.00;ExcessHet=10.5525;FS=0.000;HaplotypeScore=88.8175;InbreedingCoeff=-0.1729;MLEAC=20;MLEAF=0.143;MQ=32.28;MQ0=615;MQRankSum=0.939;QD=0.33;ReadPosRankSum=-0.004;SOR=0.756;VQSLOD=5.17;culprit=MQ	GT:AD:DP:GQ:PL	0/1:212,28:250:99:102,0,3994	0/1:211,31:250:99:230,0,3939	0/0:224,17:250:99:0,160,4110	0/0:214,25:250:99:0,120,4133	0/0:224,18:250:99:0,121,4192	0/0:220,26:250:55:0,55,4187	0/0:217,25:250:99:0,129,4341	0/0:223,15:250:99:0,194,4864	0/0:222,20:250:88:0,88,4406	0/1:220,23:250:14:14,0,4525	0/0:234,16:250:99:0,251,4842	0/0:228,18:250:99:0,126,4425	0/0:225,21:250:99:0,102,4094	0/1:206,30:250:99:261,0,3922	0/0:223,22:250:45:0,45,4172	0/1:218,23:250:14:14,0,3915	0/0:221,22:250:35:0,35,4388	0/0:222,22:250:23:0,23,4206	0/0:218,24:250:76:0,76,4342	0/1:215,28:250:99:115,0,4053	0/1:217,26:250:96:96,0,3958	0/1:219,24:250:49:49,0,3894	0/0:225,21:250:62:0,62,4287	0/1:218,27:250:99:138,0,4029	0/0:224,20:250:68:0,68,4293	0/0:227,15:250:99:0,203,4253	0/1:225,22:250:13:13,0,4293	0/1:213,28:250:99:103,0,4391	0/0:221,24:250:5:0,5,4600	0/1:219,23:250:25:25,0,4007	0/0:225,19:250:80:0,80,4246	0/1:213,26:250:99:100,0,4401	0/1:213,22:250:9:9,0,3899	0/0:226,16:250:99:0,197,4507	0/1:216,28:250:99:122,0,4100	0/0:228,17:250:99:0,105,4061	0/0:225,20:250:63:0,63,4229	0/1:212,26:250:99:126,0,3885	0/0:218,21:250:20:0,20,4470	0/0:228,15:250:99:0,185,4393	0/1:220,25:250:28:28,0,4335
chr1	2640	.	A	G	59	PASS	AC=1;AF=7.143e-03;AN=140;BaseQRankSum=32.636;DP=17254;Dels=0.00;ExcessHet=3.0103;FS=0.000;HaplotypeScore=127.8120;InbreedingCoeff=-0.0076;MLEAC=1;MLEAF=7.143e-03;MQ=32.28;MQ0=615;MQRankSum=14.760;QD=0.24;ReadPosRankSum=-0.002;SOR=0.601;VQSLOD=5.18;culprit=MQ	GT:AD:DP:GQ:PL	0/0:241,9:250:99:0,325,5081	0/0:241,9:250:99:0,319,4993	0/0:243,7:250:99:0,393,4805	0/0:238,11:250:99:0,237,3987	0/0:243,7:250:99:0,364,4624	0/0:243,7:250:99:0,397,4792	0/0:243,7:250:99:0,341,4459	0/0:241,9:250:99:0,315,5043	0/0:240,10:250:99:0,272,4952	0/0:241,9:250:99:0,321,5170	0/0:242,8:250:99:0,317,4460	0/0:237,13:250:99:0,209,4680	0/0:242,8:250:99:0,388,4924	0/0:240,10:250:99:0,279,5284	0/0:240,10:250:99:0,326,5188	0/0:244,6:250:99:0,408,5079	0/0:246,4:250:99:0,484,5460	0/0:234,16:250:99:0,103,4484	0/0:246,4:250:99:0,459,4605	0/0:239,11:250:99:0,268,4663	0/0:233,17:250:89:0,89,4531	0/0:239,11:250:99:0,241,4426	0/0:243,7:250:99:0,381,4945	0/0:241,9:250:99:0,306,4978	0/0:239,11:250:99:0,275,5160	0/0:242,8:250:99:0,359,5163	0/0:244,6:250:99:0,406,5298	0/0:239,11:250:99:0,292,5272	0/0:239,11:250:99:0,292,5239	0/0:241,9:250:99:0,324,4830	0/0:241,9:250:99:0,324,4832	0/0:241,9:250:99:0,314,5311	0/0:240,10:250:99:0,291,4763	0/0:243,7:250:99:0,371,5069	0/0:240,10:250:99:0,288,4891	0/0:240,10:250:99:0,245,4425	0/0:241,9:250:99:0,331,4852	0/0:245,5:250:99:0,421,5047	0/0:245,5:250:99:0,450,5471	0/0:245,5:250:99:0,433,4898	0/0:238,12:250:99:0,250,5168
chr1	2644	.	C	T	299.65	PASS	AC=4;AF=0.029;AN=140;BaseQRankSum=-38.220;DP=17254;Dels=0.00;ExcessHet=3.2012;FS=0.000;HaplotypeScore=91.8935;InbreedingCoeff=-0.0299;MLEAC=4;MLEAF=0.029;MQ=32.28;MQ0=615;MQRankSum=14.894;QD=0.30;ReadPosRankSum=-0.002;SOR=0.703;VQSLOD=5.17;culprit=MQ	GT:AD:DP:GQ:PL	0/0:239,11:250:99:0,275,5490	0/0:237,12:250:99:0,235,5225	0/1:223,27:250:99:187,0,4406	0/0:231,19:250:99:0,341,4945	0/0:242,8:250:99:0,341,5190	0/0:234,16:250:99:0,170,5104	0/0:246,4:250:99:0,458,5788	0/0:244,6:250:99:0,421,6056	0/0:233,17:250:75:0,75,5034	0/1:227,23:250:64:64,0,4895	0/0:245,5:250:99:0,432,5604	0/0:236,14:250:99:0,191,5156	0/1:226,24:250:78:78,0,4725	0/0:244,6:250:99:0,403,5828	0/0:238,12:250:99:0,269,5466	0/0:239,11:250:99:0,252,5367	0/0:239,11:250:99:0,291,5582	0/0:239,11:250:99:0,273,5321	0/0:236,14:250:99:0,224,5143	0/0:235,15:250:99:0,179,5025	0/0:245,5:250:99:0,433,5703	0/0:242,8:250:99:0,329,5244	0/0:244,6:250:99:0,400,5713	0/0:246,4:250:99:0,456,5716	0/0:244,6:250:99:0,418,5867	0/0:244,6:250:99:0,403,5707	0/0:245,5:250:99:0,427,5787	0/0:245,5:250:99:0,467,6160	0/0:246,4:250:99:0,505,6399	0/0:244,6:250:99:0,398,5576	0/0:246,4:250:99:0,461,5692	0/0:241,9:250:99:0,333,5853	0/0:245,5:250:99:0,435,5674	0/0:242,8:250:99:0,342,5575	0/0:246,4:250:99:0,466,5870	0/0:246,4:250:99:0,423,5293	0/0:244,6:250:99:0,412,5586	0/0:245,5:250:99:0,421,5542	0/0:245,5:250:99:0,467,6068	0/0:247,3:250:99:0,490,5603	0/0:246,4:250:99:0,490,6064
chr1	2646	.	G	A	60.53	PASS	AC=4;AF=0.029;AN=140;BaseQRankSum=-16.361;DP=17254;Dels=0.00;ExcessHet=3.2012;FS=0.000;HaplotypeScore=93.9631;InbreedingCoeff=-0.0291;MLEAC=4;MLEAF=0.029;MQ=32.28;MQ0=615;MQRankSum=18.177;QD=0.08;ReadPosRankSum=-1.033;SOR=0.913;VQSLOD=5.21;culprit=MQ	GT:AD:DP:GQ:PL	0/0:236,13:250:99:0,213,5051	0/0:233,17:250:81:0,81,4785	0/0:237,13:250:99:0,215,4764	0/0:238,11:250:99:0,270,4794	0/0:236,14:250:99:0,180,4558	0/0:236,14:250:99:0,194,4933	0/0:236,12:250:99:0,230,4820	0/0:235,15:250:99:0,167,5054	0/1:230,20:250:39:39,0,4644	0/0:239,10:250:99:0,298,5435	0/0:235,14:250:99:0,172,4666	0/0:233,17:250:91:0,91,4711	0/0:234,15:250:99:0,176,4884	0/0:242,8:250:99:0,338,5573	0/0:240,10:250:99:0,315,5322	0/0:232,18:250:50:0,50,4577	0/0:236,14:250:99:0,179,5217	0/0:233,17:250:82:0,82,4780	0/0:243,7:250:99:0,402,5289	0/0:236,14:250:99:0,188,4878	0/0:240,10:250:99:0,280,5190	0/0:232,18:250:35:0,35,4428	0/0:232,18:250:56:0,56,4595	0/0:235,14:250:99:0,156,4860	0/0:234,16:250:96:0,96,5047	0/0:240,10:250:99:0,277,5274	0/0:235,15:250:99:0,116,4966	0/0:239,11:250:99:0,289,5560	0/0:230,20:250:20:0,20,5070	0/0:234,16:250:99:0,109,4677	0/0:237,13:250:99:0,198,4855	0/0:232,16:250:96:0,96,5083	0/0:231,17:250:67:0,67,4686	0/0:231,17:250:63:0,63,4768	0/0:243,6:250:99:0,416,5501	0/0:240,9:250:99:0,274,4828	0/1:228,22:250:66:66,0,4464	0/0:243,7:250:99:0,367,5152	0/0:235,15:250:99:0,163,5118	0/0:241,9:250:99:0,319,5063	0/0:239,11:250:99:0,269,5410
chr1	2648	.	C	T	594.34	PASS	AC=9;AF=0.064;AN=140;BaseQRankSum=-49.995;DP=17254;Dels=0.00;ExcessHet=4.2001;FS=0.000;HaplotypeScore=72.3132;InbreedingCoeff=-0.0692;MLEAC=9;MLEAF=0.064;MQ=32.28;MQ0=615;MQRankSum=21.174;QD=0.26;ReadPosRankSum=2.256;SOR=0.621;VQSLOD=5.18;culprit=MQ	GT:AD:DP:GQ:PL	0/0:235,15:250:99:0,154,5190	0/0:243,7:250:99:0,382,5623	0/0:239,11:250:99:0,272,5121	0/0:237,13:250:99:0,250,4893	0/0:231,19:250:50:0,50,4535	0/0:237,13:250:99:0,235,5139	0/0:236,14:250:99:0,200,4935	0/0:238,11:250:99:0,294,5508	0/0:235,15:250:99:0,126,5108	0/0:232,18:250:71:0,71,5187	0/0:233,16:250:99:0,147,4788	0/0:234,16:250:99:0,135,4991	0/0:236,14:250:99:0,220,5006	0/0:237,13:250:99:0,170,5413	0/0:240,10:250:99:0,317,5474	0/0:239,11:250:99:0,262,5193	0/0:233,16:250:99:0,130,5147	0/0:233,17:250:84:0,84,5017	0/0:231,16:250:99:0,164,4866	0/0:236,14:250:99:0,208,5022	0/0:237,13:250:99:0,194,5196	0/0:233,17:250:82:0,82,4620	0/0:232,18:250:60:0,60,4858	0/0:236,14:250:99:0,151,5029	0/1:228,22:250:70:70,0,4834	0/1:227,23:250:99:114,0,4646	0/1:229,20:250:42:42,0,4844	0/1:224,26:250:99:160,0,4957	0/0:233,17:250:99:0,124,5394	0/0:231,19:250:22:0,22,4734	0/1:229,21:250:24:24,0,4583	0/0:235,15:250:99:0,146,5470	0/0:235,14:250:99:0,181,4945	0/1:229,21:250:58:58,0,4757	0/0:229,20:250:11:0,11,4822	0/0:236,14:250:99:0,126,4715	0/0:234,15:250:99:0,143,4931	0/1:227,23:250:82:82,0,4504	0/1:224,26:250:99:163,0,4847	0/0:233,17:250:92:0,92,4797	0/0:236,13:250:99:0,213,5421
chr1	2706	.	A	G	281.12	PASS	AC=6;AF=0.043;AN=138;BaseQRankSum=16.426;DP=16937;Dels=0.00;ExcessHet=3.5021;FS=0.000;HaplotypeScore=100.0180;InbreedingCoeff=-0.0469;MLEAC=5;MLEAF=0.036;MQ=24.86;MQ0=980;MQRankSum=14.619;QD=0.19;ReadPosRankSum=0.075;SOR=0.803;VQSLOD=3.42;culprit=MQ	GT:AD:DP:GQ:PL	0/0:233,12:250:58:0,58,2729	0/0:241,8:250:99:0,177,3270	0/0:237,11:250:99:0,143,3081	0/0:237,12:250:82:0,82,2688	0/0:241,8:250:99:0,194,3160	0/0:234,14:250:64:0,64,2835	0/0:237,7:250:99:0,142,2665	0/0:245,0:250:99:0,294,2745	0/0:235,6:250:99:0,191,3012	0/0:244,4:250:99:0,286,3574	0/0:237,12:250:39:0,39,2724	0/0:249,1:250:99:0,285,2767	0/0:247,0:250:99:0,339,2950	0/0:237,6:250:99:0,156,2768	0/0:187,3:192:99:0,136,1840	0/0:241,4:250:99:0,283,3396	0/0:236,9:250:99:0,159,3282	0/0:235,14:250:99:0,102,3145	0/0:242,7:250:99:0,195,3040	0/0:240,8:250:99:0,221,3274	0/0:239,11:250:71:0,71,2841	0/0:243,7:250:99:0,166,2676	0/0:244,6:250:99:0,281,3719	0/0:244,6:250:99:0,200,3111	0/1:236,14:250:38:38,0,2656	0/0:245,5:250:99:0,223,3017	0/0:243,7:250:99:0,188,3029	0/0:245,5:250:99:0,225,3139	0/0:244,6:250:99:0,169,2856	0/0:246,4:250:99:0,208,2588	0/0:239,11:250:58:0,58,2534	0/0:243,7:250:99:0,141,2881	0/0:241,9:250:75:0,75,2434	0/1:237,13:250:4:4,0,2569	0/0:244,6:250:99:0,214,3171	0/0:245,4:250:99:0,209,2732	0/0:243,7:250:99:0,156,2769	0/0:243,7:250:99:0,170,3051	0/0:242,8:250:99:0,111,2725	0/0:237,13:250:28:0,28,2735	0/0:244,6:250:99:0,215,3264
chr1	2708	.	C	T	1485.4	PASS	AC=15;AF=0.109;AN=138;BaseQRankSum=-45.663;DP=16937;Dels=0.00;ExcessHet=6.7111;FS=0.000;HaplotypeScore=120.9544;InbreedingCoeff=-0.1245;MLEAC=14;MLEAF=0.101;MQ=24.86;MQ0=980;MQRankSum=32.229;QD=0.40;ReadPosRankSum=0.062;SOR=0.780;VQSLOD=3.39;culprit=MQ	GT:AD:DP:GQ:PL	0/1:231,17:250:63:63,0,2677	0/0:238,9:250:99:0,150,3278	0/1:226,18:250:42:42,0,2906	0/0:241,7:250:99:0,275,3281	0/0:238,10:250:99:0,169,3328	0/0:243,4:250:99:0,311,3598	0/0:238,11:250:99:0,122,2818	0/1:223,21:250:99:205,0,2011	0/1:222,27:250:99:234,0,2533	0/0:235,15:250:20:0,20,3209	0/0:234,14:250:99:0,171,3071	0/0:238,12:250:93:0,93,2506	0/0:237,12:250:52:0,52,2476	0/1:228,21:250:99:258,0,2332	0/0:182,10:192:18:0,18,1662	0/1:229,20:250:99:103,0,2750	0/1:231,16:250:22:22,0,3094	0/0:235,12:250:84:0,84,3209	0/0:230,14:250:99:0,152,3045	0/0:241,8:250:99:0,219,3485	0/0:242,6:250:99:0,206,3219	0/0:237,10:250:72:0,72,2604	0/0:235,13:250:99:0,112,3557	0/0:236,13:250:18:0,18,2863	0/0:239,10:250:83:0,83,2894	0/0:236,12:250:55:0,55,2816	0/1:235,14:250:40:40,0,2749	0/0:247,3:250:99:0,281,3497	0/0:245,5:250:99:0,235,3181	0/0:240,8:250:97:0,97,2551	0/0:246,4:250:99:0,247,3187	0/1:235,14:250:7:7,0,2730	0/1:235,13:250:4:4,0,2373	0/1:234,15:250:53:53,0,2688	0/0:235,10:250:99:0,106,3073	0/0:237,10:250:69:0,69,2539	0/0:243,5:250:99:0,210,3008	0/0:235,14:250:26:0,26,2812	0/0:238,12:250:21:0,21,2679	0/0:238,12:250:99:0,106,3102	0/0:237,13:250:29:0,29,3036
chr1	2710	.	G	A	134.85	PASS	AC=6;AF=0.043;AN=138;BaseQRankSum=-37.022;DP=16937;Dels=0.00;ExcessHet=3.5021;FS=0.000;HaplotypeScore=126.1064;InbreedingCoeff=-0.0499;MLEAC=4;MLEAF=0.029;MQ=24.86;MQ0=980;MQRankSum=-12.507;QD=0.09;ReadPosRankSum=0.098;SOR=0.829;VQSLOD=3.44;culprit=MQ	GT:AD:DP:GQ:PL	0/0:224,24:250:99:0,136,2980	0/0:232,16:250:99:0,284,3554	0/0:217,33:250:1:0,1,3046	0/0:223,23:250:99:0,106,2848	0/0:229,21:250:99:0,231,3494	0/0:219,27:250:2:0,2,2955	0/0:232,17:250:92:0,92,2787	0/0:238,11:250:99:0,292,2874	0/1:229,21:250:27:27,0,2765	0/0:222,24:250:83:0,83,3189	0/0:225,24:250:99:0,160,3209	0/0:229,19:250:99:0,279,2904	0/0:229,18:250:99:0,223,2860	0/0:227,23:250:99:0,189,2989	0/0:182,10:192:99:0,136,1957	0/0:235,12:250:99:0,191,3321	0/0:228,18:250:99:0,123,3345	0/0:225,22:250:68:0,68,3174	0/0:228,21:250:99:0,259,3483	0/0:237,13:250:99:0,333,3731	0/0:220,28:250:39:0,39,2890	0/0:235,14:250:99:0,193,2900	0/0:230,18:250:99:0,223,3713	0/0:230,19:250:99:0,173,3238	0/0:234,16:250:99:0,192,3182	0/1:218,30:250:99:143,0,2625	0/1:225,23:250:8:8,0,2746	0/0:229,20:250:99:0,225,3337	0/0:235,14:250:99:0,229,3195	0/1:225,22:250:26:26,0,2269	0/0:231,17:250:96:0,96,2772	0/0:229,21:250:99:0,118,3020	0/1:228,21:250:10:10,0,2453	0/0:226,23:250:99:0,106,2917	0/0:226,17:250:99:0,196,3208	0/0:213,36:250:42:0,42,2575	0/1:225,24:250:14:14,0,2570	0/0:221,26:250:99:0,109,2973	0/0:229,20:250:85:0,85,2786	0/0:225,24:250:99:0,247,3394	0/0:234,15:250:99:0,240,3463
chr1	2711	.	C	T	115.19	PASS	AC=3;AF=0.022;AN=138;BaseQRankSum=-79.236;DP=16937;Dels=0.00;ExcessHet=3.1065;FS=0.000;HaplotypeScore=126.1498;InbreedingCoeff=-0.0228;MLEAC=3;MLEAF=0.022;MQ=24.86;MQ0=980;MQRankSum=-50.301;POSITIVE_TRAIN_SITE;QD=0.16;ReadPosRankSum=0.037;SOR=0.839;VQSLOD=4.61;culprit=MQ	GT:AD:DP:GQ:PL	0/0:208,34:250:99:0,142,3062	0/0:214,30:250:99:0,123,3310	0/0:219,26:250:99:0,324,3699	0/0:219,28:250:99:0,225,3277	0/0:205,37:250:99:0,129,3324	0/0:210,34:250:99:0,182,3334	0/0:165,72:250:99:0,181,3039	0/0:159,75:250:87:0,87,2425	0/0:176,59:250:85:0,85,2904	0/1:192,51:250:98:98,0,3048	0/0:197,34:250:99:0,227,3405	0/0:166,67:250:46:0,46,2440	0/0:163,74:250:31:0,31,2476	0/0:190,55:250:99:0,134,2856	0/0:126,52:192:53:0,53,1761	0/0:181,59:250:67:0,67,3078	0/0:212,33:250:99:0,163,3490	0/0:222,25:250:99:0,243,3629	0/0:209,31:250:99:0,249,3477	0/0:195,51:250:78:0,78,3245	0/0:206,39:250:99:0,265,3355	0/0:190,51:250:99:0,227,2985	0/0:213,31:250:99:0,392,4204	0/0:175,57:250:62:0,62,2986	0/0:191,49:250:99:0,219,3220	0/0:185,54:250:99:0,194,3137	0/0:202,34:250:99:0,109,2986	0/0:174,53:250:99:0,145,3186	0/0:153,76:250:11:0,11,2745	0/0:189,46:250:99:0,288,3000	0/0:206,32:250:99:0,271,3157	0/0:167,64:250:99:0,146,3081	0/0:202,37:250:99:0,274,3023	0/0:202,37:250:99:0,275,3353	0/0:210,30:250:99:0,326,3608	0/0:192,50:250:73:0,73,2640	0/0:187,58:250:99:0,103,2849	0/0:215,25:250:99:0,228,3306	0/0:198,41:250:99:0,115,2845	0/0:215,28:250:99:0,308,3536	0/0:191,45:250:99:0,271,3507
chr1	2712	.	A	G	147.18	PASS	AC=3;AF=0.022;AN=138;BaseQRankSum=24.628;DP=16937;Dels=0.00;ExcessHet=3.1065;FS=0.000;HaplotypeScore=126.0203;InbreedingCoeff=-0.0231;MLEAC=3;MLEAF=0.022;MQ=24.86;MQ0=980;MQRankSum=4.277;POSITIVE_TRAIN_SITE;QD=0.20;ReadPosRankSum=0.058;SOR=0.639;VQSLOD=4.61;culprit=MQ	GT:AD:DP:GQ:PL	0/0:242,8:250:99:0,142,2963	0/0:240,10:250:99:0,123,3200	0/0:245,4:250:99:0,318,3572	0/0:241,7:250:99:0,190,2780	0/0:239,11:250:99:0,107,3059	0/0:239,9:250:99:0,162,3103	0/0:241,5:250:99:0,195,2671	0/0:243,7:250:99:0,101,2351	0/0:241,9:250:99:0,112,2920	0/1:232,18:250:98:98,0,2887	0/0:244,5:250:99:0,237,3054	0/0:240,10:250:36:0,36,2318	0/0:237,12:250:15:0,15,2370	0/0:243,7:250:99:0,134,2854	0/0:186,6:192:53:0,53,1735	0/0:238,12:250:61:0,61,3004	0/0:241,9:250:99:0,163,3369	0/0:244,6:250:99:0,242,3467	0/0:244,6:250:99:0,227,2981	0/0:237,13:250:53:0,53,3010	0/0:246,4:250:99:0,265,3313	0/0:246,4:250:99:0,223,2794	0/0:248,2:250:99:0,392,4001	0/0:240,10:250:93:0,93,2981	0/0:245,5:250:99:0,219,3174	0/0:247,3:250:99:0,277,3256	0/0:241,9:250:99:0,109,2950	0/0:242,8:250:99:0,145,3066	0/0:238,12:250:10:0,10,2576	0/0:248,2:250:99:0,288,2845	0/0:247,3:250:99:0,268,3065	0/0:243,7:250:99:0,146,2931	0/0:249,1:250:99:0,297,2929	0/0:247,3:250:99:0,274,3200	0/0:248,2:250:99:0,326,3439	0/0:241,9:250:72:0,72,2492	0/0:243,7:250:99:0,155,2810	0/0:245,5:250:99:0,228,3169	0/0:242,8:250:99:0,115,2766	0/0:247,3:250:99:0,304,3335	0/0:246,4:250:99:0,271,3467
chr1	2718	.	A	T	1854.94	PASS	AC=21;AF=0.152;AN=138;BaseQRankSum=21.169;DP=16937;Dels=0.00;ExcessHet=11.5232;FS=0.000;HaplotypeScore=100.3324;InbreedingCoeff=-0.1868;MLEAC=21;MLEAF=0.152;MQ=24.86;MQ0=980;MQRankSum=37.643;QD=0.38;ReadPosRankSum=1.696;SOR=0.717;VQSLOD=3.39;culprit=MQ	GT:AD:DP:GQ:PL	0/0:231,8:250:99:0,123,2741	0/0:231,9:250:99:0,127,3093	0/0:236,7:250:99:0,224,3442	0/1:230,15:250:99:190,0,1177	0/0:236,8:250:99:0,185,2991	0/0:232,11:250:89:0,89,2936	0/1:240,8:250:62:62,0,995	0/1:233,12:250:56:56,0,1910	0/0:234,9:250:85:0,85,2798	0/0:239,5:250:99:0,245,3320	0/1:229,12:250:99:135,0,1193	0/1:234,11:250:18:18,0,2201	0/0:242,1:250:99:0,310,2931	0/1:233,11:250:37:37,0,2552	0/1:182,8:192:20:20,0,1567	0/0:232,13:250:0:0,0,2851	0/0:235,11:250:70:0,70,3181	0/1:223,17:250:99:105,0,2834	0/1:228,15:250:99:177,0,1398	0/0:234,9:250:99:0,150,3029	0/0:231,10:250:68:0,68,2975	0/0:230,6:250:99:0,155,2652	0/0:230,11:250:99:0,121,3337	0/0:239,8:250:99:0,121,2984	0/0:236,5:250:99:0,197,3129	0/0:236,9:250:73:0,73,2950	0/1:231,12:250:29:29,0,2719	0/0:238,6:250:99:0,179,3150	0/0:240,8:250:96:0,96,2706	0/0:238,8:250:74:0,74,2449	0/0:231,6:250:99:0,172,2920	0/0:240,8:250:85:0,85,2701	0/0:241,4:250:99:0,200,2785	0/0:236,9:250:77:0,77,2862	0/0:234,4:250:99:0,262,3166	0/0:241,6:250:99:0,140,2622	0/0:234,7:250:99:0,136,2794	0/0:235,6:250:99:0,192,2841	0/0:235,4:250:99:0,217,2760	0/0:227,12:250:30:0,30,2737	0/0:237,6:250:99:0,186,3242
chr1	2731	.	T	G	15.19	PASS	AC=1;AF=7.246e-03;AN=138;BaseQRankSum=18.772;DP=16937;Dels=0.00;ExcessHet=3.0103;FS=0.000;HaplotypeScore=43.7279;InbreedingCoeff=-0.0080;MLEAC=1;MLEAF=7.246e-03;MQ=24.86;MQ0=980;MQRankSum=2.621;QD=0.06;ReadPosRankSum=1.516;SOR=0.686;VQSLOD=3.44;culprit=MQ	GT:AD:DP:GQ:PL	0/0:244,6:250:99:0,197,2761	0/0:242,8:250:99:0,178,2980	0/0:244,6:250:99:0,262,3116	0/1:240,10:250:56:56,0,1334	0/0:248,2:250:99:0,356,3158	0/0:246,4:250:99:0,102,1610	0/0:249,1:250:99:0,176,1693	0/0:250,0:250:99:0,294,2504	0/0:248,2:250:99:0,304,2981	0/0:244,6:250:99:0,233,3154	0/0:250,0:250:99:0,204,1754	0/0:242,8:250:99:0,118,2304	0/0:247,3:250:99:0,255,2529	0/0:247,3:250:99:0,244,2869	0/0:191,1:192:99:0,191,1786	0/0:249,1:250:99:0,365,3267	0/0:243,7:250:99:0,217,3136	0/0:249,1:250:99:0,380,3408	0/0:243,7:250:10:0,10,1373	0/0:246,4:250:99:0,299,3020	0/0:248,2:250:99:0,320,3167	0/0:247,3:250:99:0,250,2627	0/0:245,5:250:99:0,308,3507	0/0:249,1:250:99:0,341,3218	0/0:248,2:250:99:0,302,3172	0/0:248,2:250:99:0,305,3083	0/0:248,2:250:99:0,302,3045	0/0:247,3:250:99:0,283,3058	0/0:250,0:250:99:0,342,3045	0/0:247,3:250:99:0,232,2508	0/0:249,1:250:99:0,323,2895	0/0:248,2:250:99:0,284,2937	0/0:247,3:250:99:0,242,2579	0/0:247,3:250:99:0,274,2944	0/0:244,5:250:99:0,239,2937	0/0:250,0:250:99:0,321,2811	0/0:250,0:250:99:0,348,2991	0/0:247,2:250:99:0,307,2934	0/0:248,2:250:99:0,281,2826	0/0:249,1:250:99:0,359,3131	0/0:246,4:250:99:0,270,3147
chr1	2733	.	G	C	64.97	PASS	AC=2;AF=0.014;AN=138;BaseQRankSum=7.752;DP=16937;Dels=0.00;ExcessHet=3.0421;FS=0.000;HaplotypeScore=43.6845;InbreedingCoeff=-0.0148;MLEAC=2;MLEAF=0.014;MQ=24.86;MQ0=980;MQRankSum=10.988;QD=0.14;ReadPosRankSum=2.015;SOR=0.714;VQSLOD=3.43;culprit=MQ	GT:AD:DP:GQ:PL	0/0:238,3:250:99:0,254,2807	0/0:231,7:250:99:0,165,2967	0/0:236,4:250:99:0,291,3120	0/0:239,5:250:99:0,229,3076	0/0:238,4:250:99:0,273,3264	0/0:238,6:250:99:0,255,3276	0/0:247,1:250:99:0,300,3184	0/0:242,2:250:99:0,221,2600	0/0:241,2:250:99:0,294,3179	0/0:239,3:250:99:0,295,3486	0/0:231,9:250:94:0,94,2818	0/0:242,4:250:99:0,193,2524	0/0:242,5:250:99:0,196,2541	0/0:244,1:250:99:0,283,2873	0/0:189,3:192:99:0,138,1698	0/0:234,9:250:99:0,134,2898	0/0:239,5:250:99:0,253,3373	0/0:232,6:250:99:0,209,3101	0/0:231,12:250:24:0,24,2812	0/0:234,8:250:99:0,165,3147	0/0:233,8:250:99:0,127,2703	0/0:238,4:250:99:0,200,2626	0/0:232,7:250:99:0,215,3345	0/0:238,6:250:99:0,180,2933	0/0:235,5:250:99:0,198,2608	0/0:233,8:250:99:0,131,2444	0/0:234,7:250:99:0,133,2705	0/0:242,3:250:99:0,263,3148	0/0:245,0:250:99:0,330,3158	0/0:239,5:250:99:0,158,2358	0/0:230,7:250:99:0,115,2387	0/0:244,3:250:99:0,246,3032	0/0:237,7:250:99:0,108,2383	0/0:241,4:250:99:0,229,2873	0/1:224,16:250:99:99,0,2463	0/0:233,6:250:99:0,123,2320	0/0:235,8:250:99:0,111,2570	0/0:234,9:250:88:0,88,2695	0/0:231,10:250:16:0,16,2386	0/0:231,9:250:99:0,114,2756	0/0:228,9:250:99:0,99,2665
chr1	2765	.	T	A	3734.56	PASS	AC=15;AF=0.107;AN=140;BaseQRankSum=9.134;DP=15360;Dels=0.00;ExcessHet=6.6519;FS=0.000;HaplotypeScore=78.7081;InbreedingCoeff=-0.1220;MLEAC=15;MLEAF=0.107;MQ=39.16;MQ0=1;MQRankSum=-13.017;POSITIVE_TRAIN_SITE;QD=1.14;ReadPosRankSum=-7.502;SOR=0.596;VQSLOD=9.84;culprit=MQ	GT:AD:DP:GQ:PL	0/1:220,30:250:99:107,0,5473	0/0:248,2:250:99:0,695,6797	0/0:200,0:200:99:0,600,5332	0/1:213,37:250:99:192,0,4185	0/0:156,10:166:99:0,237,3835	0/0:245,3:248:99:0,661,6314	0/0:248,2:250:99:0,679,6195	0/1:209,41:250:99:399,0,5027	0/0:227,0:228:99:0,682,6498	0/1:198,29:227:99:173,0,4975	0/0:250,0:250:99:0,749,6318	0/1:173,46:219:99:593,0,4056	0/1:172,36:208:99:321,0,3859	0/1:191,57:248:99:967,0,5178	0/1:107,16:123:78:78,0,2640	0/1:204,28:232:53:53,0,4856	0/1:223,27:250:27:27,0,5541	0/0:245,5:250:99:0,612,6634	0/1:220,30:250:38:38,0,4752	0/0:170,9:179:99:0,294,4196	0/0:234,0:234:99:0,700,6646	0/0:202,1:203:99:0,579,5544	0/0:200,0:200:99:0,594,5384	0/0:229,0:229:99:0,685,6493	0/0:214,0:214:99:0,625,5998	0/0:228,0:228:99:0,667,6396	0/0:228,2:230:99:0,629,6595	0/0:249,0:250:99:0,745,7149	0/0:216,0:216:99:0,646,6036	0/0:209,0:209:99:0,628,5872	0/0:217,0:217:99:0,646,5947	0/0:250,0:250:99:0,751,7228	0/0:215,2:217:99:0,597,5794	0/0:248,1:250:99:0,719,7031	0/0:250,0:250:99:0,751,6920	0/0:223,0:223:99:0,667,6244	0/0:248,0:248:99:0,745,6966	0/0:250,0:250:99:0,742,6830	0/0:235,0:235:99:0,697,6605	0/0:176,0:176:99:0,525,4762	0/0:182,0:182:99:0,547,5262
chr1	2768	.	C	T	6727.88	PASS	AC=29;AF=0.207;AN=140;BaseQRankSum=-45.929;DP=15360;Dels=0.00;ExcessHet=19.0005;FS=1.108;HaplotypeScore=76.8695;InbreedingCoeff=-0.2620;MLEAC=29;MLEAF=0.207;MQ=39.16;MQ0=1;MQRankSum=-59.537;POSITIVE_TRAIN_SITE;QD=1.01;ReadPosRankSum=5.076;SOR=1.067;VQSLOD=9.73;culprit=MQ	GT:AD:DP:GQ:PL	0/1:208,42:250:99:344,0,5103	0/1:206,42:250:99:374,0,5165	0/0:178,22:200:50:0,50,4185	0/0:230,9:250:99:0,528,6269	0/0:163,1:166:99:0,468,4390	0/0:227,19:248:99:0,278,5822	0/1:210,39:250:99:110,0,5550	0/0:249,0:250:99:0,748,7384	0/0:227,0:228:99:0,682,6714	0/0:223,0:227:99:0,670,6605	0/0:237,0:250:99:0,712,6886	0/0:218,0:219:99:0,655,6031	0/0:204,0:208:99:0,609,5393	0/0:248,0:248:99:0,745,7333	0/0:122,0:123:99:0,366,3298	0/0:230,0:232:99:0,691,6363	0/1:209,41:250:99:330,0,5432	0/1:195,55:250:99:716,0,4855	0/0:231,10:250:99:0,523,6301	0/0:177,1:179:99:0,507,4743	0/1:192,41:234:99:368,0,4611	0/1:172,29:203:99:121,0,4231	0/1:171,28:200:89:89,0,4217	0/1:194,35:229:99:254,0,4869	0/1:183,31:214:67:67,0,4506	0/1:191,37:228:99:172,0,4678	0/1:198,32:230:99:161,0,5169	0/1:197,53:250:99:666,0,5080	0/1:182,34:216:99:255,0,4699	0/1:182,27:209:91:91,0,4494	0/1:182,33:217:99:184,0,4471	0/1:215,35:250:99:217,0,5789	0/1:182,35:217:99:267,0,4435	0/1:208,42:250:99:411,0,5294	0/1:207,42:250:99:353,0,5170	0/1:188,34:223:99:216,0,4720	0/1:204,43:248:99:402,0,5069	0/1:218,31:250:8:8,0,5530	0/1:199,35:235:99:190,0,5210	0/1:153,22:176:16:16,0,3709	0/1:161,20:182:10:10,0,4061
chr1	2771	.	T	G	179.63	PASS	AC=2;AF=0.014;AN=140;BaseQRankSum=-15.211;DP=15360;Dels=0.00;ExcessHet=3.0417;FS=3.000;HaplotypeScore=76.8695;InbreedingCoeff=-0.0160;MLEAC=2;MLEAF=0.014;MQ=39.16;MQ0=1;MQRankSum=-17.783;QD=0.57;ReadPosRankSum=-46.595;SOR=10.476;VQSLOD=7.60;culprit=MQ	GT:AD:DP:GQ:PL	0/0:243,7:250:99:0,561,6376	0/0:250,0:250:99:0,750,6658	0/0:200,0:200:99:0,600,5124	0/0:250,0:250:99:0,746,6060	0/0:163,3:166:99:0,415,4119	0/0:248,0:248:99:0,737,6221	0/0:248,0:250:99:0,729,6421	0/0:250,0:250:99:0,751,6821	0/0:226,2:228:99:0,628,6198	0/0:227,0:227:99:0,682,6271	0/0:242,8:250:99:0,532,6023	0/0:219,0:219:99:0,657,5865	0/1:172,36:208:99:155,0,3597	0/0:248,0:248:99:0,745,7205	0/0:99,24:123:99:0,255,2524	0/0:222,10:232:99:0,453,5682	0/0:247,2:250:99:0,686,6708	0/0:250,0:250:99:0,750,6669	0/0:250,0:250:99:0,743,6267	0/0:179,0:179:99:0,534,4582	0/0:233,0:234:99:0,697,6426	0/0:203,0:203:99:0,606,5342	0/0:200,0:200:99:0,594,5384	0/0:229,0:229:99:0,685,6486	0/0:187,26:214:99:0,130,4526	0/0:193,35:228:99:0,413,4825	0/0:230,0:230:99:0,688,6412	0/0:250,0:250:99:0,745,6870	0/0:216,0:216:99:0,646,5970	0/0:209,0:209:99:0,627,5592	0/0:216,1:217:99:0,618,5681	0/0:249,0:250:99:0,748,7115	0/0:217,0:217:99:0,651,5807	0/0:250,0:250:99:0,751,6914	0/0:250,0:250:99:0,750,6801	0/0:222,0:223:99:0,663,5925	0/0:248,0:248:99:0,744,6619	0/0:250,0:250:99:0,742,6834	0/0:235,0:235:99:0,697,6420	0/0:176,0:176:99:0,525,4676	0/0:173,9:182:99:0,312,4536
chr1	2793	.	T	A	1176.5	PASS	AC=7;AF=0.051;AN=138;BaseQRankSum=-7.298;DP=15985;Dels=0.00;ExcessHet=3.7041;FS=0.000;HaplotypeScore=91.4868;InbreedingCoeff=-0.0539;MLEAC=6;MLEAF=0.043;MQ=35.11;MQ0=601;MQRankSum=29.165;QD=0.70;ReadPosRankSum=0.829;SOR=0.766;VQSLOD=6.20;culprit=MQ	GT:AD:DP:GQ:PL	0/0:236,14:250:99:0,191,5483	0/0:235,15:250:99:0,181,5545	0/0:233,17:250:99:0,106,4901	0/0:236,14:250:99:0,236,5055	0/0:240,10:250:99:0,355,5663	0/0:240,10:250:99:0,285,5037	0/0:237,13:250:99:0,248,5796	0/0:234,16:250:99:0,119,5531	0/1:220,30:250:99:261,0,5559	0/1:220,29:250:99:197,0,5496	0/0:243,7:250:99:0,495,6663	0/0:171,1:172:99:0,456,4780	0/0:139,8:147:99:0,164,3569	0/0:235,15:250:99:0,137,5542	0/0:115,3:118:99:0,243,3263	0/0:242,8:250:99:0,404,6241	0/0:240,10:250:99:0,295,5606	0/0:240,10:250:99:0,307,5512	0/0:240,10:250:99:0,384,5800	0/0:237,13:250:99:0,264,5491	0/1:230,20:250:8:8,0,4976	0/0:237,7:244:99:0,412,5819	0/0:235,14:250:99:0,217,5600	0/1:199,23:222:99:137,0,4674	0/0:242,8:250:99:0,384,6131	0/0:232,18:250:76:0,76,5661	0/0:233,17:250:95:0,95,5543	0/0:235,15:250:99:0,146,5500	0/1:181,18:199:36:36,0,4432	0/0:234,16:250:99:0,167,5641	0/0:241,7:248:99:0,444,6105	0/0:237,13:250:99:0,254,6187	0/0:235,15:250:99:0,179,5477	0/0:237,12:250:99:0,241,5548	0/0:233,17:250:99:0,102,5252	0/0:230,20:250:12:0,12,5094	0/0:240,10:250:99:0,325,5712	0/0:236,13:250:99:0,258,5925	0/0:238,12:250:99:0,286,5890	0/0:237,13:250:99:0,267,5589	0/0:230,20:250:8:0,8,5450
chr1	2800	.	G	T	614.26	PASS	AC=6;AF=0.043;AN=138;BaseQRankSum=-40.078;DP=15985;Dels=0.00;ExcessHet=3.5021;FS=0.000;HaplotypeScore=63.5487;InbreedingCoeff=-0.0454;MLEAC=6;MLEAF=0.043;MQ=35.11;MQ0=601;MQRankSum=27.812;QD=0.46;ReadPosRankSum=0.757;SOR=1.052;VQSLOD=6.23;culprit=MQ	GT:AD:DP:GQ:PL	0/0:221,12:250:99:0,213,5231	0/0:230,9:250:99:0,343,5624	0/0:230,9:250:99:0,323,5065	0/0:232,3:250:99:0,491,5472	0/0:226,11:250:99:0,298,5398	0/0:221,12:250:99:0,186,4508	0/0:231,9:250:99:0,366,5830	0/0:234,6:250:99:0,420,5860	0/0:220,14:250:99:0,214,5821	0/0:225,14:250:99:0,238,6013	0/1:205,33:250:99:236,0,5103	0/0:161,5:172:99:0,323,4361	0/0:135,6:147:99:0,222,3344	0/0:223,14:250:99:0,148,5305	0/0:115,2:118:99:0,274,3204	0/0:231,9:250:99:0,359,5640	0/0:228,8:250:99:0,325,5385	0/0:225,10:250:99:0,276,5151	0/0:230,5:250:99:0,486,5897	0/0:233,8:250:99:0,391,5607	0/0:231,10:250:99:0,298,5257	0/0:218,12:244:99:0,246,5054	0/0:226,13:250:99:0,242,5342	0/0:210,8:222:99:0,332,5352	0/0:224,16:250:99:0,121,5172	0/0:228,6:250:99:0,435,5849	0/0:234,5:250:99:0,451,5880	0/0:229,10:250:99:0,293,5575	0/0:185,4:199:99:0,383,4953	0/0:223,13:250:99:0,234,5412	0/0:227,8:248:99:0,390,5592	0/0:229,9:250:99:0,354,6149	0/0:228,7:250:99:0,390,5484	0/0:225,15:250:99:0,137,5093	0/0:222,9:250:99:0,305,5163	0/0:229,11:250:99:0,308,5502	0/0:225,12:250:99:0,247,5212	0/0:221,9:250:99:0,334,5605	0/0:224,8:250:99:0,365,5731	0/0:223,16:250:99:0,192,5235	0/0:231,10:250:99:0,319,5662
chr1	2811	.	T	G	923.16	PASS	AC=6;AF=0.043;AN=138;BaseQRankSum=-8.289;DP=6420;Dels=0.00;ExcessHet=3.5021;FS=12.173;HaplotypeScore=5.7895;InbreedingCoeff=-0.0455;MLEAC=6;MLEAF=0.043;MQ=41.67;MQ0=0;MQRankSum=-29.530;QD=1.55;ReadPosRankSum=-0.000;SOR=8.746;VQSLOD=6.08;culprit=MQ	GT:AD:DP:GQ:PL	0/0:97,8:105:97:0,97,2356	0/0:73,0:73:99:0,219,1988	0/0:84,0:84:99:0,252,2139	0/0:119,0:120:99:0,357,3106	0/0:79,1:80:99:0,212,2035	0/0:100,0:100:99:0,300,2554	0/0:114,1:116:99:0,315,3156	0/0:106,0:106:99:0,318,2981	0/0:97,0:97:99:0,291,2711	0/0:101,0:101:99:0,303,2878	0/1:122,18:140:78:78,0,2875	0/0:81,0:81:99:0,243,2152	0/1:76,19:95:99:147,0,1549	0/0:97,1:98:99:0,265,2669	0/1:42,15:57:99:184,0,902	0/0:93,5:98:99:0,159,2376	0/0:98,3:101:99:0,217,2573	0/0:89,0:89:99:0,267,2373	0/0:93,0:93:99:0,279,2419	0/0:75,0:75:99:0,225,1980	0/0:76,0:76:99:0,228,2021	0/0:79,1:80:99:0,214,2071	0/0:89,0:89:99:0,267,2413	0/0:90,1:91:99:0,245,2421	0/1:74,18:92:99:168,0,1670	0/1:73,26:99:99:293,0,1492	0/0:93,0:93:99:0,279,2564	0/0:109,0:109:99:0,327,2994	0/0:93,0:93:99:0,279,2611	0/0:79,0:79:99:0,237,2100	0/0:91,0:91:99:0,273,2414	0/0:103,0:103:99:0,310,2997	0/0:97,0:97:99:0,291,2630	0/0:97,0:97:99:0,291,2641	0/0:93,0:93:99:0,279,2534	0/0:82,2:84:99:0,199,2123	0/0:90,1:91:99:0,245,2357	0/0:89,0:89:99:0,267,2451	0/0:97,0:97:99:0,291,2670	0/0:69,0:69:99:0,207,1772	0/0:72,7:79:50:0,50,1773
chr1	2879	.	T	G	401.39	PASS	AC=3;AF=0.021;AN=140;BaseQRankSum=-3.850;DP=7013;Dels=0.00;ExcessHet=3.1051;FS=5.813;HaplotypeScore=7.6383;InbreedingCoeff=-0.0296;MLEAC=3;MLEAF=0.021;MQ=41.47;MQ0=0;MQRankSum=-21.648;QD=1.17;ReadPosRankSum=-32.424;SOR=7.826;VQSLOD=8.20;culprit=QD	GT:AD:DP:GQ:PL	0/0:104,2:106:99:0,261,2757	0/0:90,0:90:99:0,270,2396	0/0:89,0:89:99:0,267,2277	0/0:111,0:111:99:0,332,2698	0/0:75,2:77:99:0,174,1868	0/0:95,0:95:99:0,285,2402	0/0:102,0:102:99:0,306,2686	0/0:93,0:93:99:0,279,2537	0/0:92,0:92:99:0,276,2547	0/0:93,0:93:99:0,279,2569	0/0:130,15:145:2:0,2,2915	0/0:96,0:96:99:0,288,2604	0/1:101,21:122:99:135,0,2092	0/0:75,0:75:99:0,225,2176	0/1:72,21:93:99:169,0,1564	0/0:98,0:99:99:0,294,2607	0/0:90,0:91:99:0,270,2483	0/0:100,0:100:99:0,300,2668	0/0:92,0:92:99:0,276,2325	0/0:84,0:84:99:0,252,2157	0/0:86,0:86:99:0,258,2374	0/0:85,0:85:99:0,255,2244	0/0:77,0:77:99:0,231,2099	0/0:89,0:89:99:0,267,2547	0/0:89,13:102:1:0,1,2084	0/0:83,12:95:35:0,35,1843	0/0:88,0:88:99:0,264,2466	0/0:93,0:93:99:0,279,2572	0/0:103,0:103:99:0,309,2911	0/0:83,0:83:99:0,249,2214	0/0:93,0:93:99:0,279,2479	0/0:107,0:107:99:0,322,3120	0/0:82,0:82:99:0,246,2232	0/0:98,0:98:99:0,294,2711	0/0:102,0:102:99:0,306,2772	0/0:97,0:97:99:0,291,2589	0/0:92,1:93:99:0,250,2424	0/0:110,0:111:99:0,330,3038	0/0:115,0:116:99:0,345,3181	0/0:80,0:80:99:0,240,2131	0/0:74,4:78:99:0,124,1914
chr1	2959	.	T	A	266.68	PASS	AC=2;AF=0.014;AN=140;BaseQRankSum=19.233;DP=14487;Dels=0.00;ExcessHet=3.0417;FS=0.589;HaplotypeScore=60.7825;InbreedingCoeff=-0.0155;MLEAC=2;MLEAF=0.014;MQ=33.22;MQ0=1633;MQRankSum=-91.532;QD=0.65;ReadPosRankSum=-0.003;SOR=0.746;VQSLOD=5.25;culprit=MQ	GT:AD:DP:GQ:PL	0/0:186,64:250:99:0,471,4337	0/0:154,60:214:99:0,371,3492	0/0:163,36:199:99:0,438,3749	0/0:182,68:250:99:0,418,3709	0/0:138,33:171:99:0,384,3288	0/0:187,55:242:99:0,411,3939	0/0:207,43:250:99:0,448,4305	0/0:170,45:215:99:0,422,4211	0/0:184,66:250:99:0,431,4443	0/0:200,50:250:99:0,510,4703	0/1:163,87:250:99:126,0,2961	0/0:123,18:142:99:0,327,2909	0/0:132,23:155:99:0,322,2930	0/0:158,33:191:99:0,421,4222	0/0:80,13:93:99:0,219,2019	0/0:189,60:249:99:0,480,4525	0/0:194,47:242:99:0,535,4921	0/0:179,71:250:99:0,465,4136	0/0:186,53:239:99:0,405,3724	0/0:125,37:162:99:0,302,2775	0/0:136,35:171:99:0,312,2877	0/0:146,47:193:99:0,353,3261	0/0:150,38:188:99:0,360,3246	0/0:152,50:202:99:0,379,3607	0/0:137,46:183:99:0,361,3437	0/0:144,51:195:99:0,352,3350	0/0:164,63:227:99:0,373,3549	0/0:176,62:238:99:0,445,4236	0/0:145,43:188:99:0,357,3291	0/0:111,41:152:99:0,270,2429	0/0:131,41:172:99:0,333,2962	0/0:169,63:232:99:0,394,3750	0/0:158,53:211:99:0,341,3230	0/0:170,64:234:99:0,392,4011	0/0:152,51:203:99:0,342,3277	0/0:139,56:195:99:0,309,3043	0/0:190,60:250:99:0,435,4116	0/0:164,52:216:99:0,387,3506	0/0:160,53:213:99:0,387,3565	0/0:111,32:143:99:0,260,2506	0/0:146,43:190:99:0,339,3236
chr1	2963	.	G	C	58.06	PASS	AC=1;AF=7.143e-03;AN=140;BaseQRankSum=5.823;DP=14487;Dels=0.00;ExcessHet=3.0103;FS=0.000;HaplotypeScore=61.8941;InbreedingCoeff=-0.0065;MLEAC=1;MLEAF=7.143e-03;MQ=33.22;MQ0=1633;MQRankSum=-1.051;QD=0.23;ReadPosRankSum=-0.001;SOR=0.665;VQSLOD=5.44;culprit=MQ	GT:AD:DP:GQ:PL	0/0:243,6:250:99:0,294,4050	0/0:211,3:214:99:0,314,3631	0/0:199,0:199:99:0,438,3893	0/0:250,0:250:99:0,495,4560	0/0:170,0:171:99:0,381,3507	0/0:239,2:242:99:0,431,4370	0/0:248,0:250:99:0,523,5123	0/0:214,0:215:99:0,475,4739	0/1:229,20:250:99:99,0,3553	0/0:233,16:250:24:0,24,4041	0/0:246,0:250:99:0,466,4359	0/0:142,0:142:99:0,330,3111	0/0:155,0:155:99:0,348,2994	0/0:190,0:191:99:0,421,4219	0/0:93,0:93:99:0,219,1949	0/0:249,0:249:99:0,508,4767	0/0:225,15:242:87:0,87,4187	0/0:245,5:250:99:0,319,4144	0/0:238,0:239:99:0,478,4437	0/0:162,0:162:99:0,330,3042	0/0:171,0:171:99:0,312,2979	0/0:193,0:193:99:0,381,3561	0/0:187,0:188:99:0,358,3409	0/0:202,0:202:99:0,379,3670	0/0:183,0:183:99:0,360,3396	0/0:195,0:195:99:0,351,3192	0/0:227,0:227:99:0,373,3621	0/0:238,0:238:99:0,445,4300	0/0:188,0:188:99:0,358,3517	0/0:152,0:152:99:0,270,2577	0/0:172,0:172:99:0,333,3071	0/0:232,0:232:99:0,394,4003	0/0:211,0:211:99:0,370,3522	0/0:233,0:234:99:0,445,4379	0/0:203,0:203:99:0,370,3517	0/0:195,0:195:99:0,336,3205	0/0:250,0:250:99:0,463,4408	0/0:216,0:216:99:0,388,3809	0/0:213,0:213:99:0,388,3755	0/0:143,0:143:99:0,288,2657	0/0:190,0:190:99:0,342,3233
chr1	2986	.	T	A	394.87	PASS	AC=2;AF=0.014;AN=140;BaseQRankSum=-0.992;DP=14487;Dels=0.00;ExcessHet=3.1037;FS=0.000;HaplotypeScore=2.8073;InbreedingCoeff=-0.0197;MLEAC=2;MLEAF=0.014;MQ=33.22;MQ0=1633;MQRankSum=-2.946;QD=0.79;ReadPosRankSum=1.546;SOR=0.754;VQSLOD=5.35;culprit=MQ	GT:AD:DP:GQ:PL	0/0:247,3:250:99:0,391,4098	0/0:210,4:214:99:0,297,3405	0/0:184,15:199:54:0,54,3028	0/0:235,15:250:99:0,114,3479	0/0:171,0:171:99:0,384,3398	0/0:223,19:242:0:0,0,3280	0/0:234,16:250:94:0,94,3907	0/0:215,0:215:99:0,478,4459	0/0:233,16:250:37:0,37,3625	0/1:228,22:250:99:114,0,3686	0/0:248,0:250:99:0,471,4155	0/0:136,6:142:99:0,171,2683	0/0:155,0:155:99:0,344,2812	0/0:177,14:191:15:0,15,3250	0/0:91,2:93:99:0,167,1766	0/1:218,31:249:99:337,0,3302	0/0:237,5:242:99:0,403,4657	0/0:247,2:250:99:0,409,4070	0/0:224,15:239:91:0,91,3413	0/0:160,2:162:99:0,275,2820	0/0:171,0:171:99:0,312,2830	0/0:192,1:193:99:0,355,3399	0/0:188,0:188:99:0,360,3300	0/0:202,0:202:99:0,378,3539	0/0:182,1:183:99:0,331,3156	0/0:195,0:195:99:0,351,3009	0/0:227,0:227:99:0,372,3488	0/0:238,0:238:99:0,445,4154	0/0:187,0:188:99:0,354,3366	0/0:152,0:152:99:0,270,2489	0/0:172,0:172:99:0,333,3014	0/0:232,0:232:99:0,394,3812	0/0:209,2:211:99:0,312,3291	0/0:233,1:234:99:0,419,4066	0/0:203,0:203:99:0,369,3440	0/0:195,0:195:99:0,336,3080	0/0:250,0:250:99:0,462,4174	0/0:216,0:216:99:0,387,3508	0/0:213,0:213:99:0,387,3620	0/0:143,0:143:99:0,288,2554	0/0:190,0:190:99:0,342,3258
chr1	3004	.	G	T	96.03	PASS	AC=1;AF=7.143e-03;AN=140;BaseQRankSum=-26.587;DP=10166;Dels=0.00;ExcessHet=3.0103;FS=5.172;HaplotypeScore=37.5559;InbreedingCoeff=-0.0086;MLEAC=1;MLEAF=7.143e-03;MQ=41.02;MQ0=5;MQRankSum=-23.392;QD=0.43;ReadPosRankSum=-0.002;SOR=2.121;VQSLOD=7.65;culprit=MQ	GT:AD:DP:GQ:PL	0/0:131,9:140:99:0,145,3835	0/0:121,3:124:99:0,281,3688	0/0:101,1:102:99:0,280,2934	0/0:184,21:205:58:0,58,5040	0/0:109,3:112:99:0,250,3172	0/0:147,9:156:99:0,209,4212	0/0:168,12:180:99:0,192,5202	0/0:136,4:140:99:0,299,4414	0/0:149,6:156:99:0,280,4630	0/0:148,8:156:99:0,221,4490	0/0:201,11:212:99:0,322,6208	0/0:149,5:154:99:0,316,4391	0/0:156,7:163:99:0,279,4443	0/0:118,2:120:99:0,294,3733	0/0:109,3:112:99:0,245,3224	0/0:169,9:178:99:0,261,5010	0/0:116,6:122:99:0,181,3556	0/0:115,4:119:99:0,235,3473	0/0:167,19:186:29:0,29,4681	0/0:105,2:107:99:0,266,3142	0/0:138,3:142:99:0,334,4156	0/0:154,8:163:99:0,242,4575	0/0:123,5:129:99:0,238,3668	0/0:132,8:141:99:0,169,3872	0/0:124,2:126:99:0,316,3828	0/0:128,2:130:99:0,326,3977	0/0:126,5:132:99:0,235,3855	0/0:212,9:223:99:0,380,6459	0/0:183,11:194:99:0,243,5520	0/0:110,3:113:99:0,248,3258	0/0:127,9:136:99:0,131,3551	0/0:194,12:206:99:0,236,5904	0/0:160,10:172:99:0,211,4642	0/0:151,2:153:99:0,397,4738	0/0:167,10:177:99:0,225,4977	0/0:122,5:127:99:0,223,3644	0/0:98,1:99:99:0,266,3008	0/0:168,14:182:99:0,119,4908	0/0:122,4:127:99:0,256,3752	0/0:122,4:126:99:0,259,3604	0/0:123,3:126:99:0,284,3820
chr1	3014	.	C	A	301.04	PASS	AC=3;AF=0.021;AN=140;BaseQRankSum=-26.876;DP=10166;Dels=0.00;ExcessHet=3.1051;FS=2.525;HaplotypeScore=37.5124;InbreedingCoeff=-0.0237;MLEAC=3;MLEAF=0.021;MQ=41.02;MQ0=5;MQRankSum=-28.269;POSITIVE_TRAIN_SITE;QD=0.55;ReadPosRankSum=-0.535;SOR=1.109;VQSLOD=9.94;culprit=MQ	GT:AD:DP:GQ:PL	0/0:136,4:140:99:0,310,3713	0/0:122,2:124:99:0,317,3440	0/0:101,1:102:99:0,280,2570	0/0:187,17:205:99:0,212,4665	0/0:105,7:112:99:0,153,2670	0/0:140,16:156:64:0,64,3336	0/0:170,10:180:99:0,280,4703	0/0:127,13:140:52:0,52,3395	0/0:147,8:156:99:0,244,3989	0/0:145,11:156:99:0,162,3954	0/0:188,24:212:28:0,28,4769	0/0:145,8:154:99:0,240,3794	0/0:154,8:163:99:0,271,3804	0/0:118,2:120:99:0,301,3426	0/0:106,6:112:99:0,168,2761	0/0:164,14:178:99:0,152,4154	0/0:115,6:122:99:0,198,3119	0/0:114,5:119:99:0,219,3124	0/0:174,12:186:99:0,260,4614	0/0:100,7:107:99:0,139,2580	0/0:129,10:142:99:0,137,3289	0/1:140,23:163:99:126,0,3446	0/0:125,4:129:99:0,279,3348	0/0:133,7:141:99:0,221,3607	0/0:124,2:126:99:0,320,3484	0/0:123,7:130:99:0,186,3249	0/0:129,2:132:99:0,336,3637	0/0:204,17:223:99:0,170,5359	0/0:179,15:194:99:0,156,4796	0/0:112,1:113:99:0,312,3072	0/0:124,12:136:85:0,85,2966	0/0:191,15:206:99:0,184,5223	0/0:159,11:172:99:0,211,4098	0/0:147,5:153:99:0,314,4131	0/0:164,12:177:99:0,199,4334	0/0:117,9:127:99:0,120,3057	0/0:99,0:99:99:0,297,2786	0/0:167,13:182:99:0,181,4488	0/0:121,6:127:99:0,216,3296	0/0:114,11:126:75:0,75,2848	0/0:123,2:126:99:0,318,3462
chr1	3050	.	G	C	3359.87	PASS	AC=4;AF=0.029;AN=138;BaseQRankSum=10.823;DP=6174;Dels=0.00;ExcessHet=3.2041;FS=0.000;HaplotypeScore=7.0637;InbreedingCoeff=-0.0299;MLEAC=4;MLEAF=0.029;MQ=41.72;MQ0=0;MQRankSum=-35.281;POSITIVE_TRAIN_SITE;QD=6.14;ReadPosRankSum=3.703;SOR=0.889;VQSLOD=12.26;culprit=MQ	GT:AD:DP:GQ:PL	0/0:96,0:96:99:0,288,2700	0/0:86,0:86:99:0,258,2503	0/0:87,0:87:99:0,261,2270	0/0:115,0:118:99:0,345,3120	0/0:69,0:69:99:0,207,1907	0/0:81,0:82:99:0,243,2197	0/0:103,0:105:99:0,310,3093	0/0:102,0:102:99:0,307,3069	0/1:87,52:139:99:1089,0,2116	0/1:85,42:127:99:879,0,2178	0/0:115,0:116:99:0,346,3346	0/0:78,0:78:99:0,234,2192	0/0:78,0:78:99:0,234,2112	0/0:85,0:85:99:0,256,2553	0/0:55,0:55:99:0,165,1538	0/0:82,0:82:99:0,246,2304	0/0:89,0:89:99:0,267,2591	0/0:80,1:81:99:0,215,2297	0/0:102,0:103:99:0,306,2864	0/0:64,0:64:99:0,192,1770	0/0:80,0:80:99:0,240,2245	0/0:86,0:86:99:0,258,2454	0/0:88,0:88:99:0,264,2470	0/0:71,0:71:99:0,213,2066	0/0:77,0:78:99:0,231,2242	0/0:86,0:86:99:0,258,2505	0/0:82,0:82:99:0,246,2383	0/0:90,0:90:99:0,270,2656	0/0:83,0:83:99:0,249,2497	0/0:70,0:70:99:0,210,1965	0/0:85,0:85:99:0,255,2301	0/0:90,0:90:99:0,271,2703	0/0:93,0:94:99:0,279,2611	0/0:84,0:84:99:0,252,2441	0/0:99,0:99:99:0,297,2882	0/0:86,0:86:99:0,258,2508	0/0:87,1:88:99:0,236,2498	0/0:96,1:97:99:0,262,2756	0/0:91,0:91:99:0,273,2652	0/0:56,0:56:99:0,168,1575	0/0:79,0:79:99:0,237,2293
chr1	3096	.	T	A	882.29	PASS	AC=8;AF=0.057;AN=140;BaseQRankSum=9.285;DP=6104;Dels=0.00;ExcessHet=3.9285;FS=10.126;HaplotypeScore=2.2173;InbreedingCoeff=-0.0620;MLEAC=7;MLEAF=0.050;MQ=34.60;MQ0=0;MQRankSum=34.445;QD=1.00;ReadPosRankSum=-0.197;SOR=2.517;VQSLOD=3.03;culprit=MQ	GT:AD:DP:GQ:PL	0/0:85,8:93:55:0,55,2031	0/0:73,3:76:99:0,145,1893	0/0:81,3:84:99:0,169,2012	0/0:97,0:97:99:0,246,2094	0/0:59,5:64:48:0,48,1326	0/0:96,6:102:99:0,131,2267	0/0:119,8:128:99:0,106,2520	0/1:128,24:152:99:276,0,2734	0/0:120,0:120:99:0,297,2788	0/0:99,1:100:99:0,251,2564	0/1:86,13:99:85:85,0,1778	0/1:98,12:110:9:9,0,2283	0/0:78,7:85:33:0,33,1313	0/1:88,11:99:30:30,0,2120	0/0:72,6:78:52:0,52,1459	0/0:90,7:97:89:0,89,2164	0/1:85,13:98:71:71,0,2004	0/0:76,4:80:99:0,129,1951	0/0:90,0:90:99:0,246,2144	0/0:79,5:84:99:0,110,1875	0/0:82,0:82:99:0,243,2239	0/0:85,0:85:99:0,249,2285	0/0:78,0:78:99:0,228,2100	0/0:92,0:92:99:0,273,2603	0/0:81,0:81:99:0,222,1883	0/0:83,0:83:99:0,204,1694	0/0:83,0:83:99:0,243,2315	0/0:89,0:89:99:0,261,2449	0/0:97,0:97:99:0,267,2502	0/0:85,0:85:99:0,252,2276	0/0:66,0:66:99:0,192,1731	0/0:94,0:94:99:0,267,2592	0/0:85,0:85:99:0,246,2222	0/0:104,0:104:99:0,303,2837	0/0:83,0:84:99:0,240,2213	0/0:84,0:84:99:0,249,2250	0/0:90,0:90:99:0,267,2410	0/0:87,0:88:99:0,252,2359	0/0:87,0:87:99:0,258,2412	0/0:64,0:64:99:0,192,1733	0/0:88,0:89:99:0,255,2334
chr1	3122	.	G	T	179.52	PASS	AC=4;AF=0.029;AN=140;BaseQRankSum=-43.540;DP=13819;Dels=0.00;ExcessHet=3.2012;FS=0.000;HaplotypeScore=82.9218;InbreedingCoeff=-0.0286;MLEAC=3;MLEAF=0.021;MQ=40.67;MQ0=5;MQRankSum=-26.180;POSITIVE_TRAIN_SITE;QD=0.18;ReadPosRankSum=0.614;SOR=0.935;VQSLOD=11.78;culprit=MQ	GT:AD:DP:GQ:PL	0/0:165,15:181:99:0,123,4349	0/0:135,12:148:99:0,110,3590	0/0:134,9:143:99:0,198,3357	0/0:231,15:250:99:0,385,6108	0/0:130,5:135:99:0,277,3468	0/0:186,17:204:99:0,181,4627	0/0:222,22:250:99:0,180,6022	0/0:147,9:159:99:0,225,4178	0/0:163,8:175:99:0,293,4519	0/0:195,18:216:99:0,142,5373	0/0:223,24:250:99:0,140,5885	0/0:164,4:168:99:0,397,4514	0/0:190,16:208:99:0,197,4612	0/0:102,3:108:99:0,224,2976	0/0:129,5:134:99:0,264,3496	0/0:211,15:229:99:0,272,5542	0/0:153,6:160:99:0,312,4275	0/0:151,10:162:99:0,207,4105	0/0:210,18:233:99:0,241,5566	0/0:139,8:148:99:0,236,3703	0/0:141,9:151:99:0,202,3723	0/1:204,26:234:3:3,0,5152	0/0:206,25:237:18:0,18,5209	0/0:195,18:220:99:0,124,5165	0/0:146,9:159:99:0,202,3984	0/0:148,4:152:99:0,342,4128	0/0:155,11:170:99:0,184,4210	0/0:192,19:214:97:0,97,5055	0/0:183,18:205:99:0,99,4918	0/0:140,7:147:99:0,248,3812	0/0:185,15:201:99:0,200,4715	0/0:227,13:243:99:0,346,6556	0/0:220,16:243:99:0,277,5857	0/0:202,13:218:99:0,274,5700	0/0:228,22:250:99:0,155,6040	0/0:178,10:194:99:0,288,4909	0/0:147,5:155:99:0,318,4081	0/0:226,17:250:99:0,257,6194	0/0:187,14:203:99:0,214,5030	0/0:156,4:161:99:0,374,4281	0/0:145,7:153:99:0,258,4014
chr1	3123	.	G	T	479.73	PASS	AC=10;AF=0.071;AN=140;BaseQRankSum=-39.187;DP=13819;Dels=0.00;ExcessHet=4.5092;FS=2.187;HaplotypeScore=74.8774;InbreedingCoeff=-0.0784;MLEAC=10;MLEAF=0.071;MQ=40.67;MQ0=5;MQRankSum=-27.469;QD=0.20;ReadPosRankSum=0.873;SOR=1.183;VQSLOD=8.76;culprit=MQ	GT:AD:DP:GQ:PL	0/0:165,16:181:83:0,83,4332	0/0:132,15:148:27:0,27,3368	0/0:135,8:143:99:0,216,3460	0/0:227,23:250:99:0,219,5721	0/0:125,9:135:99:0,171,3167	0/0:182,21:204:65:0,65,4581	0/0:227,20:250:99:0,244,6127	0/0:150,9:159:99:0,236,4211	0/0:163,12:175:99:0,182,4484	0/0:191,19:216:95:0,95,5201	0/0:225,25:250:99:0,123,5723	0/0:161,7:168:99:0,311,4416	0/0:199,8:208:99:0,405,5003	0/0:108,0:108:99:0,325,3301	0/0:126,8:134:99:0,173,3185	0/0:205,20:229:99:0,117,5322	0/0:146,13:160:99:0,107,3952	0/0:151,11:162:99:0,182,4022	0/1:204,29:233:23:23,0,5141	0/0:136,12:148:99:0,136,3455	0/0:141,7:151:99:0,244,3902	0/0:211,22:234:99:0,104,5454	0/0:219,14:237:99:0,321,5786	0/0:202,13:220:99:0,261,5614	0/0:151,7:159:99:0,267,4161	0/0:145,6:152:99:0,276,3828	0/0:154,12:170:99:0,143,4211	0/0:192,18:214:99:0,115,5072	0/0:192,13:205:99:0,244,5410	0/0:139,6:147:99:0,270,3815	0/1:175,24:201:66:66,0,4340	0/0:220,23:243:49:0,49,6145	0/0:220,20:243:99:0,168,5843	0/0:203,13:218:99:0,277,5640	0/0:223,22:250:99:0,121,5986	0/0:174,16:194:99:0,113,4696	0/0:148,5:155:99:0,321,4027	0/0:222,24:250:75:0,75,5904	0/1:180,22:203:26:26,0,4705	0/0:146,14:161:99:0,100,3727	0/0:147,6:153:99:0,282,4118
chr1	3171	.	G	A	4493.68	PASS	AC=29;AF=0.207;AN=140;BaseQRankSum=-31.071;DP=12210;Dels=0.00;ExcessHet=20.0005;FS=1.930;HaplotypeScore=48.4509;InbreedingCoeff=-0.2634;MLEAC=29;MLEAF=0.207;MQ=40.84;MQ0=0;MQRankSum=-22.689;QD=0.78;ReadPosRankSum=-0.004;SOR=0.887;VQSLOD=8.85;culprit=MQ	GT:AD:DP:GQ:PL	0/1:216,34:250:99:143,0,5103	0/1:217,28:245:8:8,0,5172	0/1:191,27:218:38:38,0,4302	0/1:219,31:250:31:31,0,5336	0/0:120,7:127:99:0,204,3116	0/1:220,30:250:10:10,0,5165	0/0:106,11:117:47:0,47,2895	0/1:176,27:203:99:154,0,4641	0/0:250,0:250:99:0,751,7058	0/0:208,0:208:99:0,625,6081	0/1:198,50:250:99:543,0,4849	0/0:120,14:134:28:0,28,2927	0/0:112,12:124:72:0,72,2402	0/0:214,23:237:66:0,66,5515	0/0:67,4:71:99:0,108,1558	0/0:173,18:191:94:0,94,4273	0/1:214,36:250:99:224,0,5235	0/1:213,37:250:99:233,0,5078	0/0:227,20:247:99:0,221,5867	0/0:119,8:127:99:0,171,3015	0/0:177,16:194:99:0,145,4344	0/0:159,16:175:92:0,92,3910	0/1:155,20:175:22:22,0,3807	0/0:141,7:148:99:0,254,3768	0/1:154,21:175:13:13,0,3563	0/0:214,27:246:39:0,39,4596	0/0:178,17:196:99:0,117,4525	0/0:162,12:174:99:0,186,4256	0/0:108,9:117:94:0,94,2910	0/1:161,24:185:95:95,0,3807	0/0:137,12:149:99:0,128,3380	0/0:168,15:185:99:0,119,4551	0/0:191,15:208:99:0,210,4933	0/1:199,26:225:34:34,0,4839	0/0:176,14:190:99:0,195,4605	0/0:186,19:207:99:0,102,4593	0/1:186,24:211:20:20,0,4470	0/0:176,16:192:99:0,146,4512	0/0:141,12:153:99:0,132,3721	0/0:111,7:118:99:0,171,2754	0/0:171,16:188:99:0,127,4234
chr1	3197	.	C	T	60.06	PASS	AC=1;AF=7.143e-03;AN=140;BaseQRankSum=-16.935;DP=12210;Dels=0.00;ExcessHet=3.0103;FS=0.000;HaplotypeScore=4.1890;InbreedingCoeff=-0.0071;MLEAC=1;MLEAF=7.143e-03;MQ=40.84;MQ0=0;MQRankSum=-8.571;QD=0.24;ReadPosRankSum=2.228;SOR=1.143;VQSLOD=10.77;culprit=MQ	GT:AD:DP:GQ:PL	0/0:247,1:250:99:0,717,7405	0/0:245,0:245:99:0,736,7361	0/0:215,3:218:99:0,575,5975	0/0:247,0:250:99:0,742,6967	0/0:126,1:127:99:0,356,3526	0/0:245,4:250:99:0,645,6913	0/0:117,0:117:99:0,352,3563	0/0:196,6:203:99:0,445,5931	0/0:249,0:250:99:0,749,7607	0/0:207,0:208:99:0,623,6596	0/1:216,34:250:99:101,0,5641	0/0:134,0:134:99:0,403,3836	0/0:124,0:124:99:0,372,3365	0/0:237,0:237:99:0,713,7462	0/0:71,0:71:99:0,213,1990	0/0:190,0:191:99:0,571,5441	0/0:247,3:250:99:0,666,7461	0/0:250,0:250:99:0,752,7532	0/0:243,0:247:99:0,730,7076	0/0:124,2:127:99:0,327,3437	0/0:194,0:194:99:0,583,5650	0/0:174,0:175:99:0,523,5152	0/0:172,0:175:99:0,517,5014	0/0:148,0:148:99:0,445,4375	0/0:175,0:175:99:0,526,5092	0/0:246,0:246:99:0,739,7163	0/0:196,0:196:99:0,589,5994	0/0:174,0:174:99:0,523,5323	0/0:117,0:117:99:0,352,3505	0/0:185,0:185:99:0,556,5400	0/0:149,0:149:99:0,448,4335	0/0:184,0:185:99:0,553,5723	0/0:207,0:208:99:0,622,5926	0/0:225,0:225:99:0,676,6782	0/0:190,0:190:99:0,571,5691	0/0:207,0:207:99:0,622,6128	0/0:211,0:211:99:0,634,6137	0/0:190,0:192:99:0,571,5723	0/0:153,0:153:99:0,460,4749	0/0:116,0:118:99:0,349,3321	0/0:187,0:188:99:0,562,5627
chr1	3202	.	T	A	345.26	PASS	AC=3;AF=0.021;AN=140;BaseQRankSum=-0.877;DP=12210;Dels=0.00;ExcessHet=3.1051;FS=0.000;HaplotypeScore=4.1178;InbreedingCoeff=-0.0227;MLEAC=2;MLEAF=0.014;MQ=40.84;MQ0=0;MQRankSum=-16.584;QD=0.49;ReadPosRankSum=1.755;SOR=0.576;VQSLOD=11.01;culprit=MQ	GT:AD:DP:GQ:PL	0/0:223,27:250:35:0,35,5194	0/0:230,15:245:99:0,339,5695	0/0:203,14:218:99:0,294,4807	0/0:222,28:250:32:0,32,4959	0/0:118,9:127:99:0,150,2893	0/0:225,25:250:99:0,109,5090	0/0:112,5:117:99:0,211,3009	0/0:187,16:203:99:0,162,4870	0/1:212,38:250:99:300,0,5194	0/1:182,26:208:99:100,0,4452	0/0:250,0:250:99:0,750,6675	0/0:126,8:134:99:0,186,3193	0/0:122,2:124:99:0,306,2846	0/0:219,18:237:99:0,212,5635	0/0:68,3:71:99:0,127,1703	0/0:175,16:191:99:0,144,4298	0/1:222,28:250:10:10,0,5229	0/0:226,24:250:99:0,114,5369	0/0:228,19:247:99:0,243,5429	0/0:122,5:127:99:0,248,3080	0/0:186,8:194:99:0,368,4822	0/0:164,11:175:99:0,231,4154	0/0:165,9:175:99:0,273,4280	0/0:140,8:148:99:0,225,3639	0/0:162,13:175:99:0,170,4003	0/0:232,14:246:99:0,381,5502	0/0:183,13:196:99:0,233,4685	0/0:169,5:174:99:0,385,4589	0/0:110,6:117:99:0,179,2952	0/0:177,8:185:99:0,342,4562	0/0:146,3:149:99:0,367,3804	0/0:176,9:185:99:0,296,4843	0/0:198,10:208:99:0,350,5163	0/0:213,12:225:99:0,352,5449	0/0:180,10:190:99:0,297,4638	0/0:197,10:207:99:0,353,5040	0/0:194,17:211:99:0,175,4786	0/0:181,11:192:99:0,278,4614	0/0:141,12:153:99:0,137,3551	0/0:116,2:118:99:0,302,2978	0/0:174,14:188:99:0,181,4393
chr1	3277	.	G	A	1178.68	PASS	AC=19;AF=0.138;AN=138;BaseQRankSum=-25.832;DP=17226;Dels=0.00;ExcessHet=9.2498;FS=0.000;HaplotypeScore=33.7941;InbreedingCoeff=-0.1672;MLEAC=19;MLEAF=0.138;MQ=22.26;MQ0=2487;MQRankSum=5.660;QD=0.25;ReadPosRankSum=-0.002;SOR=0.791;VQSLOD=2.85;culprit=MQ	GT:AD:DP:GQ:PL	0/0:238,11:250:99:0,169,2204	0/0:236,14:250:99:0,176,2266	0/0:242,8:250:99:0,115,1601	0/0:242,8:250:99:0,133,1844	0/0:235,15:250:99:0,147,1934	0/0:237,13:250:99:0,136,1854	0/0:235,15:250:33:0,33,2004	0/0:228,22:250:34:0,34,1851	0/0:235,14:250:42:0,42,2167	0/0:236,13:250:66:0,66,2419	0/1:229,19:250:99:144,0,1607	0/0:244,6:250:99:0,201,2497	0/0:236,11:250:99:0,110,1547	0/0:241,9:250:99:0,193,2295	0/0:243,7:250:99:0,166,2001	0/0:242,8:250:56:0,56,2101	0/0:234,16:250:99:0,105,2049	0/0:232,18:250:99:0,111,2039	0/0:234,16:250:1:0,1,1767	0/0:243,6:250:99:0,189,1931	0/0:243,6:250:99:0,184,2345	0/0:239,10:250:99:0,114,2322	0/1:235,14:250:10:10,0,2157	0/0:238,12:250:99:0,187,2425	0/0:233,17:250:73:0,73,1816	0/0:236,14:250:84:0,84,1904	0/0:243,6:250:99:0,157,2151	0/0:240,10:250:59:0,59,2050	0/0:239,11:250:99:0,99,2008	0/0:242,8:250:99:0,150,2379	0/0:236,14:250:7:0,7,1619	0/0:241,9:250:31:0,31,2069	0/1:233,17:250:38:38,0,2064	0/0:239,10:250:99:0,101,2419	0/0:237,11:250:31:0,31,1953	0/1:230,20:250:24:24,0,1993	0/0:238,12:250:99:0,178,2420	0/0:236,12:250:98:0,98,2226	0/0:240,10:250:76:0,76,2194	0/0:241,9:250:99:0,159,2097	0/0:241,8:250:97:0,97,1891
chr1	3295	.	G	C	553.62	PASS	AC=12;AF=0.087;AN=138;BaseQRankSum=-7.754;DP=17226;Dels=0.00;ExcessHet=5.6714;FS=0.000;HaplotypeScore=49.6823;InbreedingCoeff=-0.1011;MLEAC=11;MLEAF=0.080;MQ=22.26;MQ0=2488;MQRankSum=28.412;QD=0.18;ReadPosRankSum=0.722;SOR=0.862;VQSLOD=2.86;culprit=MQ	GT:AD:DP:GQ:PL	0/0:242,8:250:11:0,11,2047	0/0:243,7:250:44:0,44,2211	0/1:243,7:250:12:12,0,1490	0/0:248,2:250:99:0,154,1962	0/0:245,5:250:81:0,81,1911	0/0:247,3:250:99:0,125,1970	0/0:243,5:250:94:0,94,2176	0/1:242,8:250:18:18,0,1859	0/0:242,8:250:24:0,24,2318	0/0:245,5:250:99:0,137,2739	0/0:243,7:250:31:0,31,1899	0/0:248,2:250:99:0,223,2692	0/0:248,2:250:99:0,153,1914	0/0:246,4:250:99:0,117,2401	0/0:247,3:250:99:0,149,2186	0/0:245,5:250:99:0,121,2432	0/0:244,5:250:83:0,83,2204	0/0:242,8:250:5:0,5,2006	0/0:245,4:250:99:0,119,2111	0/0:249,1:250:99:0,190,2091	0/1:239,11:250:80:80,0,2094	0/0:243,7:250:68:0,68,2357	0/0:245,5:250:99:0,142,2585	0/0:244,6:250:83:0,83,2343	0/0:243,7:250:30:0,30,2040	0/1:238,12:250:93:93,0,2060	0/0:244,6:250:47:0,47,2095	0/0:242,8:250:0:0,0,2100	0/0:247,3:250:99:0,143,2247	0/1:240,10:250:20:20,0,2249	0/0:250,0:250:99:0,222,2172	0/0:246,4:250:99:0,123,2359	0/1:238,12:250:93:93,0,2237	0/0:241,9:250:11:0,11,2426	0/0:244,6:250:72:0,72,2190	0/0:243,7:250:59:0,59,2336	0/0:246,4:250:99:0,163,2586	0/0:242,8:250:26:0,26,2173	0/1:237,13:250:99:134,0,2023	0/1:241,9:250:26:26,0,1867	0/0:247,3:250:99:0,141,2157
chr1	3305	.	G	A	1356.69	PASS	AC=23;AF=0.167;AN=138;BaseQRankSum=-43.345;DP=17226;Dels=0.00;ExcessHet=12.5843;FS=0.000;HaplotypeScore=52.8851;InbreedingCoeff=-0.1915;MLEAC=21;MLEAF=0.152;MQ=22.26;MQ0=2488;MQRankSum=37.736;QD=0.24;ReadPosRankSum=1.632;SOR=0.866;VQSLOD=2.85;culprit=MQ	GT:AD:DP:GQ:PL	0/1:236,14:250:99:114,0,1857	0/1:235,14:250:99:100,0,1842	0/0:243,7:250:23:0,23,1467	0/0:233,15:250:79:0,79,1439	0/0:247,3:250:99:0,147,1982	0/1:238,12:250:79:79,0,1501	0/0:239,11:250:83:0,83,2026	0/0:244,5:250:99:0,105,2008	0/1:239,11:250:21:21,0,2139	0/0:239,10:250:30:0,30,2419	0/0:240,9:250:91:0,91,1863	0/0:239,11:250:10:0,10,2112	0/0:243,7:250:42:0,42,1560	0/1:235,15:250:99:158,0,1874	0/0:243,7:250:67:0,67,1906	0/0:242,8:250:68:0,68,2181	0/1:237,13:250:97:97,0,1816	0/1:239,11:250:30:30,0,1831	0/0:241,9:250:99:0,145,2008	0/0:245,5:250:99:0,107,1821	0/0:241,9:250:26:0,26,2068	0/0:242,7:250:95:0,95,2299	0/0:243,7:250:99:0,116,2441	0/0:242,8:250:69:0,69,2186	0/0:247,3:250:99:0,163,2196	0/1:239,11:250:45:45,0,1951	0/0:242,8:250:23:0,23,1941	0/1:236,13:250:99:111,0,1836	0/1:238,11:250:52:52,0,1754	0/1:239,11:250:1:1,0,2146	0/0:242,7:250:41:0,41,1712	0/0:246,4:250:99:0,146,2327	0/0:240,9:250:48:0,48,2234	0/1:239,11:250:6:6,0,2285	0/0:242,7:250:67:0,67,2078	0/0:245,5:250:99:0,144,2389	0/0:247,3:250:99:0,208,2569	0/0:240,9:250:48:0,48,2129	0/0:242,8:250:66:0,66,2220	0/0:246,4:250:99:0,138,2070	0/0:242,8:250:17:0,17,1807
chr1	3309	.	T	C	1346.5	PASS	AC=23;AF=0.167;AN=138;BaseQRankSum=35.363;DP=17226;Dels=0.00;ExcessHet=13.3699;FS=2.272;HaplotypeScore=46.3624;InbreedingCoeff=-0.2016;MLEAC=22;MLEAF=0.159;MQ=22.26;MQ0=2488;MQRankSum=-1.328;QD=0.23;ReadPosRankSum=-2.997;SOR=0.864;VQSLOD=2.49;culprit=MQ	GT:AD:DP:GQ:PL	0/0:233,16:250:99:0,172,2033	0/0:237,13:250:99:0,230,2240	0/0:244,6:250:43:0,43,1304	0/1:239,11:250:38:38,0,1365	0/0:241,9:250:99:0,197,1878	0/0:233,17:250:99:0,135,1691	0/0:241,9:250:99:0,169,2098	0/0:230,20:250:99:0,231,2110	0/1:238,12:250:79:79,0,1866	0/0:241,9:250:25:0,25,2170	0/1:235,15:250:99:181,0,1450	0/0:245,5:250:99:0,146,2192	0/0:239,11:250:85:0,85,1434	0/0:242,8:250:99:0,133,2053	0/0:243,7:250:99:0,162,1827	0/0:239,11:250:99:0,165,2173	0/0:238,12:250:99:0,215,2105	0/0:240,10:250:99:0,163,1989	0/1:238,12:250:99:104,0,1539	0/0:241,8:250:99:0,136,1743	0/0:243,7:250:99:0,186,2212	0/0:238,12:250:99:0,141,2166	0/1:232,18:250:3:3,0,2027	0/0:242,8:250:99:0,187,2302	0/0:234,16:250:50:0,50,1775	0/0:238,12:250:73:0,73,1842	0/0:236,14:250:99:0,157,2031	0/0:233,17:250:30:0,30,1841	0/0:238,12:250:99:0,99,1862	0/0:236,14:250:99:0,177,2279	0/0:237,13:250:7:0,7,1515	0/0:230,20:250:31:0,31,1895	0/1:233,17:250:38:38,0,1878	0/0:241,9:250:99:0,105,2239	0/0:233,17:250:6:0,6,1777	0/1:230,19:250:29:29,0,1817	0/0:237,13:250:99:0,147,2224	0/0:237,13:250:77:0,77,2048	0/0:237,13:250:99:0,104,2135	0/0:241,9:250:99:0,159,1897	0/0:237,13:250:93:0,93,1811
chr1	3312	.	C	T	375.07	PASS	AC=9;AF=0.065;AN=138;BaseQRankSum=-12.686;DP=17226;Dels=0.00;ExcessHet=4.2185;FS=4.802;HaplotypeScore=46.3192;InbreedingCoeff=-0.0770;MLEAC=8;MLEAF=0.058;MQ=22.26;MQ0=2488;MQRankSum=-19.816;QD=0.17;ReadPosRankSum=-0.743;SOR=1.483;VQSLOD=1.17;culprit=MQ	GT:AD:DP:GQ:PL	0/1:225,20:250:20:20,0,1780	0/1:222,21:250:18:18,0,1835	0/1:228,19:250:41:41,0,1268	0/1:227,19:250:50:50,0,1457	0/0:234,11:250:68:0,68,1684	0/1:222,18:250:77:77,0,1434	0/0:222,20:250:3:0,3,1868	0/1:227,20:250:99:110,0,1624	0/0:227,19:250:99:0,128,2275	0/0:223,21:250:66:0,66,2341	0/0:223,18:250:99:0,234,2166	0/0:219,23:250:99:0,119,2254	0/0:232,12:250:99:0,158,1558	0/0:233,11:250:99:0,135,2117	0/1:223,22:250:34:34,0,1462	0/0:235,9:250:99:0,163,2246	0/1:230,15:250:6:6,0,1769	0/0:221,17:250:1:0,1,1757	0/0:230,17:250:4:0,4,1720	0/0:231,13:250:32:0,32,1605	0/0:219,20:250:99:0,157,2223	0/0:222,21:250:99:0,137,2276	0/0:218,25:250:21:0,21,2139	0/0:230,15:250:99:0,239,2444	0/0:232,14:250:99:0,167,1970	0/0:233,13:250:99:0,230,2172	0/0:217,16:250:38:0,38,1825	0/0:220,19:250:99:0,139,2116	0/0:228,15:250:99:0,180,2120	0/0:230,14:250:99:0,148,2303	0/0:211,26:250:56:0,56,1671	0/0:225,17:250:17:0,17,1947	0/0:222,20:250:99:0,147,2342	0/0:224,20:250:99:0,151,2483	0/0:214,22:250:38:0,38,1922	0/0:224,20:250:99:0,137,2231	0/0:227,18:250:99:0,120,2243	0/0:226,16:250:99:0,157,2336	0/0:227,14:250:99:0,186,2354	0/0:227,18:250:99:0,157,2030	0/0:230,15:250:99:0,119,1889
chr1	3346	.	A	C	170.19	PASS	AC=3;AF=0.021;AN=140;BaseQRankSum=-9.164;DP=6741;Dels=0.00;ExcessHet=3.1051;FS=3.000;HaplotypeScore=11.5418;InbreedingCoeff=-0.0228;MLEAC=3;MLEAF=0.021;MQ=41.50;MQ0=0;MQRankSum=-17.761;QD=0.66;ReadPosRankSum=-23.079;SOR=8.630;VQSLOD=9.20;culprit=QD	GT:AD:DP:GQ:PL	0/0:92,2:94:99:0,227,2391	0/0:90,0:90:99:0,270,2391	0/0:85,0:85:99:0,255,2170	0/0:95,1:97:99:0,259,2416	0/0:72,0:72:99:0,216,1863	0/0:88,0:88:99:0,264,2254	0/0:107,0:108:99:0,321,2960	0/0:93,0:93:99:0,279,2620	0/0:93,0:93:99:0,279,2614	0/0:96,0:96:99:0,288,2687	0/0:136,5:142:99:0,285,3490	0/0:99,0:100:99:0,297,2662	0/1:73,17:90:99:119,0,1485	0/0:88,0:88:99:0,264,2461	0/0:79,9:88:51:0,51,1793	0/0:85,2:87:99:0,206,2234	0/0:94,1:95:99:0,257,2520	0/0:97,0:98:99:0,291,2574	0/0:91,0:91:99:0,273,2385	0/0:68,0:68:99:0,204,1766	0/0:87,0:87:99:0,261,2313	0/0:89,0:89:99:0,267,2366	0/0:72,0:72:99:0,213,1958	0/0:82,0:82:99:0,246,2259	0/1:71,14:85:91:91,0,1637	0/1:69,12:81:30:30,0,1494	0/0:85,0:86:99:0,255,2334	0/0:99,0:99:99:0,297,2732	0/0:100,0:101:99:0,300,2849	0/0:83,0:84:99:0,249,2210	0/0:76,0:76:99:0,228,2017	0/0:93,0:94:99:0,279,2701	0/0:79,0:79:99:0,237,2171	0/0:92,0:92:99:0,276,2505	0/0:97,0:97:99:0,291,2655	0/0:93,0:96:99:0,279,2465	0/0:98,0:98:99:0,294,2600	0/0:103,0:104:99:0,309,2794	0/0:111,0:111:99:0,333,3051	0/0:81,0:81:99:0,243,2070	0/0:76,1:77:99:0,204,2056
chr1	3385	.	C	T	2870.4	PASS	AC=22;AF=0.159;AN=138;BaseQRankSum=-27.641;DP=9706;Dels=0.00;ExcessHet=11.6710;FS=19.924;HaplotypeScore=30.8030;InbreedingCoeff=-0.1851;MLEAC=21;MLEAF=0.152;MQ=38.72;MQ0=2;MQRankSum=-29.001;QD=0.85;ReadPosRankSum=-0.003;SOR=2.006;VQSLOD=2.37;culprit=FS	GT:AD:DP:GQ:PL	0/1:147,28:175:99:267,0,3380	0/1:164,31:195:99:283,0,3974	0/1:134,18:152:24:24,0,3172	0/1:219,31:250:49:49,0,5303	0/0:118,8:126:99:0,148,2894	0/1:151,30:181:99:254,0,3603	0/0:226,7:233:99:0,504,6320	0/0:153,7:161:99:0,270,4261	0/0:163,7:171:99:0,294,4375	0/1:161,19:181:3:3,0,4231	0/0:161,8:170:99:0,293,4280	0/0:105,9:114:75:0,75,2517	0/0:98,3:101:99:0,227,2315	0/0:122,9:131:90:0,90,2820	0/0:86,4:90:99:0,162,1986	0/0:143,12:156:99:0,128,3545	0/1:156,33:189:99:360,0,3773	0/1:165,36:203:99:407,0,3910	0/0:225,24:250:91:0,91,5484	0/1:113,17:131:66:66,0,2699	0/0:112,11:123:87:0,87,2846	0/1:100,14:115:42:42,0,2480	0/0:103,8:111:99:0,100,2583	0/1:103,14:117:59:59,0,2526	0/0:102,6:108:99:0,145,2369	0/1:94,13:107:28:28,0,1991	0/1:103,18:121:99:151,0,2559	0/0:129,8:137:99:0,179,3432	0/0:83,9:92:19:0,19,2133	0/1:86,11:97:13:13,0,2108	0/0:100,10:111:48:0,48,2464	0/0:123,10:133:99:0,99,3340	0/0:121,14:135:5:0,5,2825	0/1:121,27:148:99:335,0,2883	0/1:119,23:143:99:219,0,2838	0/1:109,16:125:84:84,0,2516	0/1:127,17:144:37:37,0,3056	0/1:118,20:138:99:158,0,3005	0/0:127,12:140:77:0,77,3381	0/0:85,8:93:54:0,54,2120	0/0:112,2:114:99:0,285,3083
chr1	3387	.	A	G	273.05	PASS	AC=1;AF=7.246e-03;AN=138;BaseQRankSum=9.559;DP=9707;Dels=0.00;ExcessHet=3.0103;FS=0.000;HaplotypeScore=30.8981;InbreedingCoeff=-0.0073;MLEAC=1;MLEAF=7.246e-03;MQ=38.72;MQ0=2;MQRankSum=-7.096;QD=1.78;ReadPosRankSum=-14.206;SOR=2.725;VQSLOD=8.37;culprit=MQ	GT:AD:DP:GQ:PL	0/0:174,1:175:99:0,469,4433	0/0:193,0:195:99:0,561,5048	0/0:151,1:152:99:0,453,3925	0/0:250,0:250:99:0,728,6175	0/0:126,0:126:99:0,360,3156	0/0:181,0:181:99:0,537,4650	0/0:232,1:233:99:0,669,6017	0/0:161,0:161:99:0,466,4328	0/0:169,2:171:99:0,496,4615	0/0:178,3:182:99:0,500,4909	0/0:169,1:170:99:0,489,4223	0/0:114,0:114:99:0,321,2867	0/0:101,0:101:99:0,299,2376	0/0:129,2:131:99:0,315,3241	0/0:90,0:90:99:0,263,2186	0/0:154,1:156:99:0,456,4144	0/0:188,1:189:99:0,522,5014	0/0:202,0:203:99:0,585,5275	0/0:250,0:250:99:0,723,6269	0/0:131,0:131:99:0,387,3408	0/0:123,0:123:99:0,363,3262	0/0:115,0:115:99:0,339,3053	0/0:110,1:111:99:0,289,2865	0/0:117,0:117:99:0,339,3160	0/0:108,0:108:99:0,315,2727	0/0:107,0:107:99:0,308,2586	0/0:121,0:121:99:0,357,3312	0/0:137,0:137:99:0,405,3772	0/0:92,0:92:99:0,273,2570	0/0:97,0:97:99:0,288,2617	0/0:111,0:111:99:0,324,2914	0/0:133,0:133:99:0,394,3768	0/0:135,0:135:99:0,384,3480	0/0:148,0:148:99:0,426,3928	0/0:143,0:143:99:0,414,3856	0/0:125,0:125:99:0,354,3224	0/0:144,0:144:99:0,429,3872	0/0:138,0:138:99:0,408,3683	0/0:140,0:140:99:0,420,3901	0/0:93,0:93:99:0,273,2396	0/0:114,0:114:99:0,342,3159
chr1	3392	.	C	T	5623.07	PASS	AC=30;AF=0.217;AN=138;BaseQRankSum=-39.194;DP=9707;Dels=0.00;ExcessHet=20.6428;FS=3.331;HaplotypeScore=33.4322;InbreedingCoeff=-0.2777;MLEAC=30;MLEAF=0.217;MQ=38.72;MQ0=2;MQRankSum=-50.983;QD=1.37;ReadPosRankSum=0.192;SOR=1.269;VQSLOD=6.97;culprit=MQ	GT:AD:DP:GQ:PL	0/0:164,11:175:99:0,222,4377	0/0:176,18:195:67:0,67,4531	0/1:134,18:152:27:27,0,3289	0/1:212,35:250:63:63,0,5086	0/0:118,7:126:99:0,254,3137	0/1:157,23:181:61:61,0,3895	0/0:220,12:233:99:0,390,6079	0/0:149,10:161:99:0,218,4234	0/0:161,7:171:99:0,293,4474	0/0:174,6:182:99:0,360,5141	0/0:168,1:170:99:0,487,4730	0/0:110,4:114:99:0,213,2839	0/0:98,2:101:99:0,247,2561	0/1:117,13:131:17:17,0,2834	0/0:85,5:90:99:0,126,2187	0/1:126,30:156:99:323,0,3088	0/0:173,16:189:99:0,110,4567	0/0:183,20:203:60:0,60,4645	0/0:220,27:250:65:0,65,5517	0/0:128,3:131:99:0,309,3466	0/1:102,21:123:99:190,0,2578	0/1:97,18:115:99:122,0,2458	0/1:95,16:111:99:112,0,2304	0/1:102,15:117:75:75,0,2558	0/1:90,18:108:99:182,0,2209	0/1:91,16:107:99:130,0,2198	0/1:96,25:121:99:334,0,2497	0/1:105,31:137:99:455,0,2692	0/0:83,9:92:25:0,25,2180	0/1:84,13:97:71:71,0,2131	0/0:99,11:111:17:0,17,2498	0/1:106,27:133:99:298,0,2899	0/1:112,23:135:99:207,0,2646	0/1:122,25:148:99:240,0,3065	0/1:117,26:143:99:305,0,2893	0/1:107,18:125:99:143,0,2561	0/1:122,22:144:99:179,0,3033	0/1:117,21:138:99:172,0,3040	0/1:113,27:140:99:326,0,3085	0/1:82,11:93:23:23,0,1984	0/1:94,19:114:99:186,0,2445
chr1	3395	.	G	A	6941.43	PASS	AC=32;AF=0.232;AN=138;BaseQRankSum=-41.235;DP=9707;Dels=0.00;ExcessHet=23.5418;FS=3.140;HaplotypeScore=35.2105;InbreedingCoeff=-0.2993;MLEAC=32;MLEAF=0.232;MQ=38.72;MQ0=2;MQRankSum=-50.365;QD=1.56;ReadPosRankSum=0.199;SOR=1.169;VQSLOD=7.11;culprit=MQ	GT:AD:DP:GQ:PL	0/0:163,11:175:99:0,191,4160	0/0:174,20:195:12:0,12,4462	0/1:131,19:152:41:41,0,3084	0/1:203,35:250:99:100,0,4830	0/0:117,5:126:99:0,220,2988	0/1:152,23:181:66:66,0,3629	0/0:209,13:233:99:0,308,5734	0/0:146,10:161:99:0,176,4045	0/0:155,9:171:99:0,226,4160	0/0:165,11:182:99:0,210,4623	0/0:162,0:170:99:0,466,4589	0/0:109,5:114:99:0,185,2785	0/0:97,2:101:99:0,245,2591	0/1:116,15:131:69:69,0,2713	0/0:85,5:90:99:0,126,2208	0/1:121,31:156:99:400,0,2929	0/1:166,20:189:9:9,0,4194	0/1:178,21:203:7:7,0,4505	0/0:212,28:250:27:0,27,5140	0/0:126,5:131:99:0,259,3358	0/1:100,23:123:99:245,0,2471	0/1:93,19:115:99:150,0,2344	0/1:94,17:111:99:148,0,2264	0/1:97,18:117:99:165,0,2419	0/1:88,20:108:99:238,0,2165	0/1:88,18:107:99:189,0,2168	0/1:92,28:121:99:421,0,2304	0/1:104,33:137:99:507,0,2661	0/0:83,9:92:25:0,25,2230	0/1:84,13:97:69:69,0,2118	0/0:100,11:111:31:0,31,2425	0/1:107,26:133:99:298,0,2890	0/1:109,24:135:99:280,0,2540	0/1:118,29:148:99:351,0,2968	0/1:111,29:143:99:383,0,2734	0/1:105,19:125:99:174,0,2549	0/1:119,24:144:99:237,0,3007	0/1:113,24:138:99:258,0,2917	0/1:111,28:140:99:357,0,2920	0/1:79,14:93:99:100,0,1929	0/1:95,19:114:99:183,0,2468
chr1	3425	.	C	G	7670.82	PASS	AC=30;AF=0.217;AN=138;BaseQRankSum=-1.519;DP=7009;Dels=0.00;ExcessHet=20.6428;FS=0.000;HaplotypeScore=9.4748;InbreedingCoeff=-0.2779;MLEAC=30;MLEAF=0.217;MQ=41.43;MQ0=0;MQRankSum=-46.325;QD=2.64;ReadPosRankSum=-0.001;SOR=0.686;VQSLOD=11.86;culprit=FS	GT:AD:DP:GQ:PL	0/0:103,0:104:99:0,309,2900	0/0:97,0:98:99:0,291,2777	0/0:84,3:88:99:0,184,2121	0/1:113,31:149:99:438,0,2745	0/0:58,1:61:99:0,149,1515	0/0:93,0:93:99:0,279,2517	0/0:122,0:126:99:0,367,3549	0/0:111,0:114:99:0,334,3275	0/0:94,0:95:99:0,282,2740	0/0:89,0:90:99:0,267,2617	0/0:124,0:130:99:0,373,3559	0/1:74,25:99:99:382,0,1704	0/1:77,20:97:99:216,0,1646	0/1:77,15:92:99:161,0,1963	0/1:36,8:44:76:76,0,812	0/1:76,22:99:99:306,0,1775	0/0:95,0:95:99:0,285,2757	0/0:91,0:96:99:0,273,2594	0/1:93,16:111:99:125,0,2287	0/0:72,0:72:99:0,216,1949	0/1:69,23:92:99:348,0,1597	0/1:60,14:77:99:165,0,1437	0/1:70,13:83:99:105,0,1684	0/1:81,18:99:99:208,0,1974	0/1:75,13:88:90:90,0,1775	0/1:63,18:81:99:241,0,1437	0/1:77,18:96:99:239,0,1957	0/1:86,36:124:99:662,0,2075	0/1:85,13:98:69:69,0,2098	0/1:69,12:82:89:89,0,1660	0/1:71,15:88:99:164,0,1701	0/1:84,29:114:99:534,0,2197	0/1:88,27:115:99:392,0,2046	0/1:84,35:119:99:663,0,2086	0/1:81,16:99:99:157,0,1986	0/1:73,22:95:99:336,0,1773	0/1:86,29:115:99:443,0,1990	0/1:90,23:115:99:332,0,2280	0/1:91,21:113:99:288,0,2346	0/0:55,6:61:21:0,21,1330	0/1:69,13:83:99:118,0,1694
chr1	3518	.	C	T	597.07	PASS	AC=4;AF=0.029;AN=140;BaseQRankSum=-21.568;DP=6542;Dels=0.00;ExcessHet=3.2012;FS=1.538;HaplotypeScore=9.3809;InbreedingCoeff=-0.0358;MLEAC=4;MLEAF=0.029;MQ=38.53;MQ0=0;MQRankSum=-30.815;POSITIVE_TRAIN_SITE;QD=1.46;ReadPosRankSum=2.218;SOR=1.472;VQSLOD=9.21;culprit=MQ	GT:AD:DP:GQ:PL	0/1:88,22:110:99:276,0,2152	0/1:83,14:97:96:96,0,2131	0/0:80,6:87:99:0,104,1980	0/0:99,5:108:99:0,190,2617	0/0:61,4:67:92:0,92,1586	0/0:90,9:100:63:0,63,2230	0/0:79,4:85:99:0,137,2218	0/0:82,3:86:99:0,170,2362	0/0:88,1:91:99:0,240,2542	0/0:82,8:91:49:0,49,2245	0/0:114,0:122:99:0,343,3286	0/0:90,0:90:99:0,270,2535	0/0:75,0:75:99:0,225,2006	0/0:74,2:77:99:0,173,2173	0/0:57,1:58:99:0,146,1504	0/0:81,3:85:99:0,169,2200	0/1:87,18:105:99:181,0,2218	0/1:81,15:96:99:126,0,2082	0/0:94,10:108:62:0,62,2386	0/0:67,4:73:99:0,110,1752	0/0:81,0:81:99:0,240,2291	0/0:78,0:79:99:0,234,2234	0/0:70,0:71:99:0,210,2005	0/0:97,0:97:99:0,288,2797	0/0:74,0:74:99:0,222,2098	0/0:74,0:74:99:0,222,2078	0/0:83,0:83:99:0,249,2423	0/0:82,0:83:99:0,246,2429	0/0:90,0:90:99:0,271,2709	0/0:82,0:82:99:0,246,2348	0/0:76,0:76:99:0,225,2074	0/0:99,0:99:99:0,298,3028	0/0:82,0:83:99:0,243,2319	0/0:96,0:96:99:0,289,2840	0/0:106,0:107:99:0,319,3087	0/0:86,0:86:99:0,258,2505	0/0:102,1:105:99:0,282,2949	0/0:96,1:98:99:0,264,2814	0/0:96,0:100:99:0,288,2802	0/0:71,0:71:99:0,213,2001	0/0:86,0:86:99:0,258,2477
chr1	3519	.	C	T	579.8	PASS	AC=5;AF=0.036;AN=140;BaseQRankSum=-20.997;DP=6542;Dels=0.00;ExcessHet=3.3309;FS=1.538;HaplotypeScore=9.3096;InbreedingCoeff=-0.0381;MLEAC=4;MLEAF=0.029;MQ=38.53;MQ0=0;MQRankSum=-27.355;POSITIVE_TRAIN_SITE;QD=1.08;ReadPosRankSum=2.336;SOR=1.383;VQSLOD=9.27;culprit=MQ	GT:AD:DP:GQ:PL	0/1:87,22:110:99:281,0,2286	0/1:84,13:97:68:68,0,2187	0/0:80,6:87:98:0,98,2044	0/0:101,5:108:99:0,202,2713	0/0:61,4:67:92:0,92,1581	0/0:90,10:100:32:0,32,2234	0/0:79,4:85:99:0,143,2163	0/0:82,3:86:99:0,170,2377	0/0:90,1:91:99:0,246,2675	0/0:82,9:91:23:0,23,2295	0/0:118,0:122:99:0,355,3422	0/0:88,1:90:99:0,240,2529	0/0:75,0:75:99:0,225,2023	0/0:75,2:77:99:0,176,2274	0/0:57,1:58:99:0,147,1605	0/0:81,3:85:99:0,169,2274	0/1:86,18:105:99:185,0,2278	0/1:81,15:96:99:126,0,2089	0/0:96,10:108:63:0,63,2526	0/0:66,5:73:85:0,85,1723	0/0:81,0:81:99:0,240,2322	0/0:79,0:79:99:0,237,2296	0/0:71,0:71:99:0,213,2021	0/0:95,1:97:99:0,256,2800	0/0:72,1:74:99:0,190,2100	0/0:74,0:74:99:0,222,2148	0/0:83,0:83:99:0,249,2494	0/0:83,0:83:99:0,249,2451	0/0:90,0:90:99:0,271,2709	0/0:81,1:82:99:0,219,2324	0/0:75,1:76:99:0,198,2082	0/0:93,1:99:99:0,253,2897	0/0:82,1:83:99:0,219,2330	0/0:94,0:96:99:0,283,2821	0/0:104,1:107:99:0,287,3099	0/0:85,0:86:99:0,256,2557	0/0:104,1:105:99:0,288,2892	0/0:95,0:98:99:0,286,2851	0/0:99,0:100:99:0,298,3019	0/0:69,0:71:99:0,207,1977	0/0:86,0:86:99:0,259,2582
chr1	3601	.	A	G	540.61	PASS	AC=5;AF=0.036;AN=138;BaseQRankSum=-0.890;DP=15706;Dels=0.00;ExcessHet=3.3357;FS=9.854;HaplotypeScore=81.6130;InbreedingCoeff=-0.0376;MLEAC=5;MLEAF=0.036;MQ=35.27;MQ0=456;MQRankSum=12.950;QD=0.48;ReadPosRankSum=0.153;SOR=3.070;VQSLOD=3.42;culprit=MQ	GT:AD:DP:GQ:PL	0/0:234,16:250:99:0,212,5035	0/1:220,30:250:99:160,0,4576	0/0:228,22:250:95:0,95,4752	0/1:219,30:250:99:148,0,4242	0/0:200,7:207:99:0,364,4523	0/1:221,28:250:99:145,0,4083	0/0:158,13:171:85:0,85,3424	0/0:176,3:179:99:0,388,4318	0/0:249,0:250:99:0,679,6335	0/0:250,0:250:99:0,676,6310	0/0:249,0:250:99:0,621,5501	0/0:208,8:216:99:0,357,4885	0/0:165,8:173:99:0,236,3057	0/0:239,11:250:99:0,365,5800	0/0:79,3:82:99:0,122,1507	0/0:233,17:250:99:0,303,5655	0/0:237,13:250:99:0,308,5414	0/1:224,26:250:41:41,0,4752	0/0:227,22:250:69:0,69,4575	0/0:219,15:234:99:0,217,4718	0/0:250,0:250:99:0,679,6345	0/0:250,0:250:99:0,655,6111	0/0:249,0:250:99:0,646,5946	0/0:250,0:250:99:0,649,6160	0/0:250,0:250:99:0,612,5332	0/0:249,0:250:99:0,588,5054	0/0:250,0:250:99:0,655,6215	0/0:250,0:250:99:0,670,6366	0/0:192,1:193:99:0,497,4936	0/0:250,0:250:99:0,640,5892	0/0:250,0:250:99:0,663,5984	0/0:250,0:250:99:0,679,6632	0/0:250,0:250:99:0,670,6165	0/0:250,0:250:99:0,670,6256	0/0:249,1:250:99:0,632,6025	0/0:249,0:250:99:0,667,6136	0/0:250,0:250:99:0,685,6295	0/0:250,0:250:99:0,679,6337	0/0:248,2:250:99:0,615,6166	0/0:240,0:240:99:0,622,5716	0/0:248,0:250:99:0,634,5805
chr1	3603	.	C	T	1669.51	PASS	AC=17;AF=0.123;AN=138;BaseQRankSum=-39.428;DP=15705;Dels=0.00;ExcessHet=7.8865;FS=2.065;HaplotypeScore=81.6275;InbreedingCoeff=-0.1421;MLEAC=16;MLEAF=0.116;MQ=35.27;MQ0=456;MQRankSum=-72.490;QD=0.39;ReadPosRankSum=0.229;SOR=1.153;VQSLOD=5.55;culprit=MQ	GT:AD:DP:GQ:PL	0/1:185,65:250:99:408,0,4166	0/1:206,43:250:42:42,0,4733	0/1:210,40:250:16:16,0,4530	0/1:198,52:250:99:171,0,4620	0/0:180,27:207:99:0,265,4456	0/0:197,53:250:29:0,29,4326	0/0:150,21:171:99:0,235,4107	0/0:153,26:179:99:0,226,4136	0/0:213,36:250:99:0,320,5787	0/0:208,42:250:97:0,97,5458	0/0:212,38:250:91:0,91,4858	0/0:188,28:216:99:0,284,4681	0/0:173,0:173:99:0,383,3171	0/0:222,28:250:99:0,265,5650	0/0:75,7:82:64:0,64,1291	0/0:250,0:250:99:0,718,6559	0/0:208,42:250:41:0,41,5016	0/1:201,49:250:99:198,0,4714	0/1:194,56:250:99:259,0,4591	0/0:193,41:234:52:0,52,4482	0/0:217,33:250:92:0,92,4949	0/1:205,45:250:99:143,0,4596	0/0:215,35:250:99:0,153,5043	0/0:213,36:250:99:0,176,5082	0/1:207,43:250:5:5,0,4010	0/1:207,43:250:48:48,0,3341	0/1:208,42:250:33:33,0,4764	0/0:218,32:250:99:0,173,5429	0/0:167,26:193:56:0,56,4206	0/0:211,39:250:99:0,295,5091	0/1:207,43:250:80:80,0,4571	0/1:210,40:250:40:40,0,5228	0/0:209,41:250:95:0,95,5082	0/1:205,45:250:99:123,0,4713	0/0:212,38:250:86:0,86,5158	0/0:214,36:250:60:0,60,4972	0/0:220,30:250:99:0,287,5546	0/1:206,44:250:31:31,0,4936	0/1:204,46:250:99:155,0,4910	0/0:209,31:240:99:0,289,4914	0/0:204,46:250:46:0,46,4712
chr1	3606	.	C	G	368.05	PASS	AC=1;AF=7.246e-03;AN=138;BaseQRankSum=-2.681;DP=15704;Dels=0.00;ExcessHet=3.0103;FS=0.000;HaplotypeScore=81.6708;InbreedingCoeff=-0.0073;MLEAC=1;MLEAF=7.246e-03;MQ=35.27;MQ0=456;MQRankSum=8.410;QD=1.47;ReadPosRankSum=-0.001;SOR=0.659;VQSLOD=6.20;culprit=MQ	GT:AD:DP:GQ:PL	0/0:250,0:250:99:0,655,6233	0/0:250,0:250:99:0,670,6502	0/0:250,0:250:99:0,678,5988	0/0:250,0:250:99:0,667,6272	0/0:206,0:207:99:0,550,5176	0/0:250,0:250:99:0,615,5637	0/0:171,0:171:99:0,451,4495	0/0:178,0:179:99:0,475,4726	0/0:250,0:250:99:0,682,6590	0/0:250,0:250:99:0,676,6813	0/0:248,0:249:99:0,622,6081	0/0:203,13:216:99:0,213,4723	0/0:173,0:173:99:0,426,3824	0/0:229,21:250:48:0,48,5501	0/0:82,0:82:99:0,198,1810	0/1:210,40:250:99:409,0,4946	0/0:250,0:250:99:0,667,6473	0/0:250,0:250:99:0,679,6585	0/0:250,0:250:99:0,664,6376	0/0:234,0:234:99:0,622,5860	0/0:250,0:250:99:0,679,6416	0/0:250,0:250:99:0,655,6246	0/0:250,0:250:99:0,649,6150	0/0:250,0:250:99:0,649,6334	0/0:250,0:250:99:0,613,5942	0/0:250,0:250:99:0,595,5633	0/0:250,0:250:99:0,655,6396	0/0:250,0:250:99:0,670,6604	0/0:193,0:193:99:0,526,5208	0/0:250,0:250:99:0,640,5867	0/0:250,0:250:99:0,663,6044	0/0:250,0:250:99:0,679,6856	0/0:250,0:250:99:0,670,6335	0/0:250,0:250:99:0,670,6331	0/0:250,0:250:99:0,661,6420	0/0:250,0:250:99:0,670,6484	0/0:250,0:250:99:0,685,6467	0/0:250,0:250:99:0,679,6677	0/0:250,0:250:99:0,673,6723	0/0:238,0:240:99:0,616,5790	0/0:250,0:250:99:0,640,6199
chr1	3621	.	C	T	4243.89	PASS	AC=33;AF=0.239;AN=138;BaseQRankSum=-41.172;DP=15704;Dels=0.00;ExcessHet=25.1025;FS=0.000;HaplotypeScore=3.9399;InbreedingCoeff=-0.3084;MLEAC=32;MLEAF=0.232;MQ=35.27;MQ0=456;MQRankSum=35.456;QD=0.53;ReadPosRankSum=2.046;SOR=0.665;VQSLOD=6.34;culprit=MQ	GT:AD:DP:GQ:PL	0/1:226,23:250:63:63,0,5365	0/0:233,17:250:99:0,151,6013	0/0:231,19:250:99:0,117,5694	0/0:250,0:250:99:0,667,6763	0/0:196,11:207:99:0,233,5026	0/0:234,16:250:99:0,144,5332	0/0:166,5:171:99:0,297,4750	0/0:170,9:179:99:0,187,4617	0/0:233,17:250:99:0,136,6244	0/0:238,12:250:99:0,303,6540	0/1:227,22:249:44:44,0,5458	0/0:210,6:216:99:0,401,5600	0/0:167,6:173:99:0,246,3988	0/0:250,0:250:99:0,680,7291	0/0:80,2:82:99:0,136,1886	0/0:236,14:250:99:0,281,6765	0/0:230,20:250:37:0,37,5895	0/0:241,9:250:99:0,408,6591	0/0:247,0:250:99:0,655,6732	0/0:225,9:234:99:0,359,5858	0/1:225,25:250:98:98,0,5631	0/1:225,25:250:99:105,0,5436	0/0:232,18:250:97:0,97,5694	0/1:228,22:250:45:45,0,5552	0/1:225,25:250:99:187,0,5037	0/1:220,30:250:99:366,0,4761	0/1:224,26:250:99:168,0,5518	0/1:222,28:250:99:211,0,5683	0/0:182,11:193:99:0,184,5017	0/1:228,21:250:5:5,0,5324	0/1:228,22:250:9:9,0,5448	0/1:222,27:250:99:186,0,5799	0/1:227,23:250:34:34,0,5615	0/1:223,27:250:99:180,0,5547	0/1:221,29:250:99:239,0,5481	0/1:223,27:250:99:155,0,5551	0/1:222,27:250:99:139,0,5633	0/1:216,34:250:99:373,0,5450	0/1:225,25:250:99:104,0,5697	0/1:216,24:240:89:89,0,5082	0/1:225,25:250:99:158,0,5365
chr1	3670	.	T	G	42.76	PASS	AC=2;AF=0.014;AN=138;BaseQRankSum=-4.542;DP=5930;Dels=0.00;ExcessHet=3.0421;FS=6.632;HaplotypeScore=4.2257;InbreedingCoeff=-0.0147;MLEAC=2;MLEAF=0.014;MQ=41.73;MQ0=0;MQRankSum=-21.092;QD=0.42;ReadPosRankSum=-18.677;SOR=8.468;VQSLOD=8.37;culprit=MQ	GT:AD:DP:GQ:PL	0/0:87,4:91:99:0,166,2202	0/0:83,0:83:99:0,249,2206	0/0:78,0:78:99:0,234,1987	0/0:124,0:124:99:0,371,2992	0/0:72,0:72:99:0,216,1862	0/0:84,0:84:99:0,252,2110	0/0:123,0:123:99:0,369,3284	0/0:106,0:106:99:0,318,2916	0/0:86,0:86:99:0,258,2361	0/0:98,0:98:99:0,294,2683	0/0:99,9:108:75:0,75,2258	0/0:79,0:79:99:0,237,2094	0/0:54,6:60:44:0,44,1203	0/0:68,0:68:99:0,204,1968	0/1:28,6:34:34:34,0,611	0/0:78,2:80:99:0,187,2020	0/0:87,0:87:99:0,261,2362	0/0:93,0:93:99:0,279,2473	0/0:107,0:107:99:0,321,2681	0/0:69,0:69:99:0,207,1791	0/0:78,0:78:99:0,234,2105	0/0:68,0:68:99:0,204,1816	0/0:74,0:74:99:0,222,2003	0/0:64,0:64:99:0,192,1765	0/0:70,7:77:65:0,65,1728	0/1:57,12:70:65:65,0,1267	0/0:77,0:77:99:0,231,2124	0/0:93,0:93:99:0,279,2611	0/0:72,0:72:99:0,216,2018	0/0:70,0:70:99:0,210,1877	0/0:71,0:71:99:0,213,1880	0/0:93,0:93:99:0,279,2661	0/0:93,0:93:99:0,279,2519	0/0:76,0:76:99:0,228,2063	0/0:87,0:87:99:0,261,2335	0/0:73,2:75:99:0,170,1909	0/0:82,0:82:99:0,246,2217	0/0:97,0:97:99:0,291,2588	0/0:85,0:85:99:0,255,2338	0/0:62,0:62:99:0,186,1617	0/0:68,5:73:86:0,86,1755
chr1	3718	.	G	A	467.05	PASS	AC=1;AF=7.246e-03;AN=138;BaseQRankSum=-13.056;DP=10817;Dels=0.00;ExcessHet=3.0103;FS=0.000;HaplotypeScore=4.9618;InbreedingCoeff=-0.0073;MLEAC=1;MLEAF=7.246e-03;MQ=40.96;MQ0=0;MQRankSum=-7.112;QD=1.93;ReadPosRankSum=-0.001;SOR=0.621;VQSLOD=11.13;culprit=MQ	GT:AD:DP:GQ:PL	0/0:181,0:181:99:0,544,5627	0/0:163,0:163:99:0,490,4980	0/0:159,0:159:99:0,478,4553	0/0:201,0:202:99:0,604,5866	0/0:124,0:124:99:0,373,3618	0/0:176,0:176:99:0,529,5133	0/0:164,1:165:99:0,471,5059	0/0:172,1:173:99:0,494,5395	0/0:180,1:181:99:0,516,5559	0/0:173,0:173:99:0,520,5548	0/1:193,49:243:99:508,0,5174	0/0:122,0:122:99:0,367,3674	0/0:115,0:115:99:0,345,3236	0/0:160,0:160:99:0,481,5127	0/0:64,0:64:99:0,192,1899	0/0:166,0:166:99:0,499,5003	0/0:180,0:180:99:0,541,5577	0/0:180,0:180:99:0,541,5506	0/0:175,0:175:99:0,526,5259	0/0:130,0:130:99:0,391,3794	0/0:146,0:146:99:0,439,4396	0/0:153,0:153:99:0,460,4612	0/0:136,0:136:99:0,409,4028	0/0:137,0:137:99:0,412,4263	0/0:140,0:140:99:0,421,4272	0/0:128,0:128:99:0,385,3919	0/0:157,0:157:99:0,472,4880	0/0:166,0:166:99:0,499,5156	0/0:139,0:139:99:0,418,4324	0/0:115,0:115:99:0,346,3473	0/0:118,0:118:99:0,355,3494	0/0:157,0:157:99:0,472,5179	0/0:170,0:170:99:0,511,5119	0/0:183,0:183:99:0,550,5596	0/0:178,0:178:99:0,535,5534	0/0:157,0:157:99:0,472,4880	0/0:147,0:147:99:0,442,4290	0/0:168,0:168:99:0,505,5223	0/0:157,0:157:99:0,472,4953	0/0:113,0:113:99:0,340,3363	0/0:125,0:125:99:0,376,3880
chr1	3818	.	A	C	354.68	PASS	AC=2;AF=0.014;AN=140;BaseQRankSum=-19.578;DP=17150;Dels=0.00;ExcessHet=3.0417;FS=2.988;HaplotypeScore=89.9530;InbreedingCoeff=-0.0158;MLEAC=2;MLEAF=0.014;MQ=26.99;MQ0=848;MQRankSum=-16.154;QD=0.76;ReadPosRankSum=-0.001;SOR=11.180;VQSLOD=2.98;culprit=MQ	GT:AD:DP:GQ:PL	0/0:238,11:250:99:0,289,3164	0/0:250,0:250:99:0,402,3568	0/0:250,0:250:99:0,369,3154	0/0:250,0:250:99:0,419,3403	0/0:246,4:250:99:0,396,3466	0/0:250,0:250:99:0,417,3509	0/0:250,0:250:99:0,447,3985	0/0:250,0:250:99:0,414,3824	0/0:249,1:250:99:0,291,2877	0/0:250,0:250:99:0,357,3290	0/0:237,13:250:99:0,187,2912	0/0:249,1:250:99:0,291,2831	0/0:199,51:250:99:0,104,2059	0/0:250,0:250:99:0,346,3304	0/1:150,68:218:99:258,0,1928	0/0:238,12:250:99:0,214,2639	0/0:249,1:250:99:0,420,3868	0/0:249,1:250:99:0,408,3628	0/0:249,0:250:99:0,423,3572	0/0:250,0:250:99:0,360,3154	0/0:250,0:250:99:0,390,3649	0/0:250,0:250:99:0,372,3327	0/0:250,0:250:99:0,357,3242	0/0:250,0:250:99:0,364,3449	0/0:204,46:250:99:0,106,2315	0/0:187,63:250:93:0,93,2252	0/0:250,0:250:99:0,375,3490	0/0:250,0:250:99:0,369,3444	0/0:249,0:250:99:0,402,3773	0/0:250,0:250:99:0,366,3326	0/0:249,1:250:99:0,348,3094	0/0:250,0:250:99:0,391,3759	0/0:250,0:250:99:0,375,3401	0/0:250,0:250:99:0,426,3928	0/0:250,0:250:99:0,384,3471	0/0:250,0:250:99:0,357,3243	0/0:249,1:250:99:0,381,3455	0/0:250,0:250:99:0,402,3710	0/0:250,0:250:99:0,348,3204	0/0:250,0:250:99:0,369,3337	0/0:236,14:250:99:0,322,3130
chr1	3821	.	G	A	3502.15	PASS	AC=28;AF=0.200;AN=140;BaseQRankSum=-32.770;DP=17150;Dels=0.00;ExcessHet=17.7511;FS=0.000;HaplotypeScore=89.9530;InbreedingCoeff=-0.2524;MLEAC=28;MLEAF=0.200;MQ=26.99;MQ0=848;MQRankSum=-35.693;QD=0.50;ReadPosRankSum=-0.004;SOR=0.674;VQSLOD=3.85;culprit=MQ	GT:AD:DP:GQ:PL	0/1:207,41:250:99:170,0,2388	0/1:204,45:250:99:165,0,2698	0/1:208,41:250:99:134,0,2194	0/1:191,51:250:64:64,0,2776	0/0:225,20:250:99:0,136,2854	0/1:192,53:250:99:391,0,2368	0/1:210,39:250:99:212,0,3088	0/1:223,24:250:3:3,0,3023	0/1:199,51:250:99:124,0,2257	0/1:195,53:250:99:225,0,2397	0/1:208,39:250:66:66,0,2699	0/1:210,40:250:26:26,0,2163	0/0:214,35:250:11:0,11,1908	0/1:205,44:250:99:354,0,2197	0/0:197,21:218:94:0,94,2425	0/1:197,50:250:99:275,0,1875	0/1:208,40:250:55:55,0,3029	0/1:209,40:250:99:232,0,2687	0/0:209,36:250:35:0,35,2996	0/0:227,22:250:79:0,79,2600	0/0:213,35:250:40:0,40,2746	0/0:223,24:250:99:0,157,2886	0/0:214,36:250:91:0,91,2642	0/0:228,22:250:99:0,171,2961	0/0:222,28:250:25:0,25,2190	0/0:225,24:250:99:0,141,2402	0/0:226,24:250:99:0,123,3047	0/1:219,31:250:99:101,0,2607	0/0:229,20:250:99:0,181,3306	0/0:217,33:250:73:0,73,2667	0/0:223,24:250:99:0,155,2668	0/0:226,24:250:99:0,106,3191	0/0:214,33:250:78:0,78,2695	0/1:215,34:250:99:154,0,2975	0/1:206,43:250:69:69,0,2683	0/0:223,26:250:61:0,61,2667	0/0:223,27:250:99:0,141,2957	0/0:219,30:250:69:0,69,3062	0/0:217,33:250:99:0,155,2915	0/0:224,25:250:99:0,189,2914	0/1:218,32:250:39:39,0,2473
chr1	3822	.	G	A	911.48	PASS	AC=12;AF=0.086;AN=140;BaseQRankSum=-23.617;DP=17150;Dels=0.00;ExcessHet=5.2439;FS=1.385;HaplotypeScore=89.9815;InbreedingCoeff=-0.0973;MLEAC=12;MLEAF=0.086;MQ=26.99;MQ0=848;MQRankSum=-0.224;QD=0.31;ReadPosRankSum=-0.002;SOR=0.492;VQSLOD=3.65;culprit=MQ	GT:AD:DP:GQ:PL	0/0:235,12:250:31:0,31,2730	0/0:236,13:250:43:0,43,3070	0/0:238,10:250:99:0,112,2697	0/0:234,13:250:99:0,106,3223	0/0:242,7:250:99:0,209,3183	0/1:229,20:250:96:96,0,2816	0/0:230,18:250:9:0,9,3379	0/0:236,13:250:80:0,80,3353	0/1:234,16:250:99:124,0,2257	0/1:235,15:250:57:57,0,2751	0/1:227,19:250:86:86,0,2674	0/0:241,9:250:74:0,74,2439	0/0:239,11:250:55:0,55,2003	0/0:240,10:250:69:0,69,2803	0/0:207,11:218:99:0,143,2494	0/0:240,9:250:69:0,69,2437	0/0:239,10:250:99:0,141,3388	0/1:232,17:250:65:65,0,2946	0/0:237,10:250:99:0,153,3375	0/0:243,5:250:99:0,229,3049	0/0:243,7:250:99:0,197,3255	0/0:245,5:250:99:0,236,3199	0/0:243,6:250:99:0,191,2971	0/0:248,2:250:99:0,308,3337	0/0:241,8:250:83:0,83,2336	0/0:246,4:250:99:0,251,2568	0/0:243,6:250:99:0,237,3278	0/0:242,8:250:99:0,148,3059	0/0:245,5:250:99:0,267,3614	0/0:246,4:250:99:0,260,3092	0/0:247,3:250:99:0,268,2985	0/0:244,5:250:99:0,249,3549	0/0:244,6:250:99:0,213,3177	0/0:239,10:250:99:0,147,3455	0/0:243,6:250:99:0,218,3279	0/0:245,5:250:99:0,219,3109	0/0:240,10:250:99:0,137,2997	0/0:241,9:250:99:0,154,3407	0/0:247,3:250:99:0,266,3233	0/0:245,3:250:99:0,289,3240	0/0:244,5:250:99:0,207,2960
chr1	3823	.	G	T	56.82	PASS	AC=1;AF=7.143e-03;AN=140;BaseQRankSum=-23.400;DP=17150;Dels=0.00;ExcessHet=3.0103;FS=0.000;HaplotypeScore=98.6016;InbreedingCoeff=-0.0098;MLEAC=1;MLEAF=7.143e-03;MQ=26.99;MQ0=848;MQRankSum=18.317;QD=0.25;ReadPosRankSum=-0.001;SOR=0.862;VQSLOD=3.89;culprit=MQ	GT:AD:DP:GQ:PL	0/0:221,10:250:72:0,72,2813	0/1:210,16:250:67:67,0,2644	0/0:233,12:250:47:0,47,2640	0/0:222,12:250:99:0,104,3142	0/0:227,8:250:99:0,184,3096	0/0:219,11:250:99:0,101,3025	0/0:229,8:250:99:0,231,3918	0/0:225,9:250:99:0,145,3478	0/0:238,2:250:99:0,261,3009	0/0:234,11:250:71:0,71,3000	0/0:225,0:250:99:0,351,3354	0/0:241,3:250:99:0,230,2782	0/0:229,11:250:99:0,135,2209	0/0:216,5:250:99:0,164,2847	0/0:200,4:218:99:0,230,2648	0/0:231,9:250:69:0,69,2526	0/0:209,12:250:72:0,72,3079	0/0:217,14:250:6:0,6,2867	0/0:219,12:250:86:0,86,3026	0/0:233,5:250:99:0,216,3012	0/0:231,1:250:99:0,346,3522	0/0:236,0:250:99:0,363,3434	0/0:237,1:250:99:0,321,3290	0/0:232,0:250:99:0,337,3295	0/0:236,0:250:99:0,288,2705	0/0:239,1:250:99:0,265,2617	0/0:230,0:250:99:0,346,3381	0/0:229,0:250:99:0,355,3514	0/0:233,0:250:99:0,379,3744	0/0:235,0:250:99:0,333,3154	0/0:235,0:250:99:0,336,3141	0/0:226,2:250:99:0,342,3767	0/0:234,1:250:99:0,337,3447	0/0:232,0:250:99:0,409,3926	0/0:233,2:250:99:0,332,3454	0/0:233,0:250:99:0,331,3214	0/0:225,1:250:99:0,348,3288	0/0:235,0:250:99:0,385,3768	0/0:238,0:250:99:0,334,3251	0/0:236,1:250:99:0,333,3325	0/0:233,0:250:99:0,324,3119
chr1	3826	.	T	C	26.71	PASS	AC=2;AF=0.014;AN=140;BaseQRankSum=21.998;DP=17150;Dels=0.00;ExcessHet=3.0417;FS=0.000;HaplotypeScore=108.4167;InbreedingCoeff=-0.0152;MLEAC=2;MLEAF=0.014;MQ=26.99;MQ0=848;MQRankSum=-0.004;QD=0.05;ReadPosRankSum=-0.001;SOR=0.721;VQSLOD=3.92;culprit=MQ	GT:AD:DP:GQ:PL	0/0:239,11:250:99:0,121,2987	0/0:237,13:250:70:0,70,3042	0/0:244,6:250:99:0,207,2959	0/0:247,3:250:99:0,338,3315	0/0:248,2:250:99:0,341,3358	0/0:242,8:250:99:0,196,3273	0/0:247,3:250:99:0,364,3817	0/0:248,2:250:99:0,359,3770	0/0:250,0:250:99:0,318,3066	0/0:250,0:250:99:0,358,3418	0/0:250,0:250:99:0,381,3383	0/0:248,2:250:99:0,263,2870	0/0:250,0:250:99:0,294,2656	0/0:250,0:250:99:0,346,3392	0/0:214,4:218:99:0,278,3046	0/0:250,0:250:99:0,321,3046	0/0:243,7:250:99:0,255,3639	0/0:236,14:250:21:0,21,2989	0/0:245,5:250:99:0,312,3486	0/0:240,10:250:83:0,83,2615	0/0:243,7:250:99:0,197,3317	0/0:238,12:250:40:0,40,2766	0/0:241,9:250:99:0,136,2848	0/0:244,6:250:99:0,198,3219	0/0:241,9:250:99:0,134,2624	0/0:237,13:250:30:0,30,2417	0/0:239,11:250:71:0,71,3041	0/0:242,8:250:99:0,148,3059	0/0:245,5:250:99:0,267,3630	0/0:240,10:250:90:0,90,2880	0/0:242,8:250:99:0,127,2766	0/0:239,11:250:86:0,86,3253	0/0:244,6:250:99:0,237,3240	0/0:239,11:250:99:0,122,3433	0/0:241,9:250:99:0,136,3141	0/0:241,9:250:99:0,109,2888	0/0:238,12:250:49:0,49,2849	0/1:234,16:250:40:40,0,2909	0/0:242,8:250:99:0,127,2863	0/0:241,9:250:99:0,120,2848	0/0:245,5:250:99:0,210,3120
chr1	3828	.	C	T	303.68	PASS	AC=2;AF=0.014;AN=140;BaseQRankSum=-34.736;DP=17150;Dels=0.00;ExcessHet=3.0417;FS=0.000;HaplotypeScore=112.4550;InbreedingCoeff=-0.0155;MLEAC=2;MLEAF=0.014;MQ=26.99;MQ0=848;MQRankSum=-60.363;QD=0.65;ReadPosRankSum=-0.003;SOR=0.644;VQSLOD=3.82;culprit=MQ	GT:AD:DP:GQ:PL	0/0:205,40:250:99:0,115,2963	0/0:211,38:250:99:0,181,3429	0/0:196,54:250:99:0,122,2905	0/0:199,42:250:99:0,100,3216	0/0:203,42:250:99:0,231,3419	0/0:218,29:250:99:0,201,3498	0/0:207,42:250:99:0,148,3894	0/0:211,38:250:99:0,277,3917	0/0:203,46:250:99:0,291,3124	0/0:217,30:250:99:0,327,3540	0/0:192,57:250:99:0,133,3193	0/0:189,61:250:99:0,180,2780	0/0:181,67:250:70:0,70,2213	0/0:202,48:250:99:0,180,3145	0/1:165,52:218:99:251,0,2127	0/0:187,63:250:99:0,128,2702	0/0:214,35:250:99:0,172,3606	0/0:222,28:250:99:0,215,3552	0/0:210,34:250:99:0,226,3508	0/0:204,46:250:99:0,195,3079	0/0:198,52:250:99:0,391,3811	0/0:212,38:250:99:0,345,3523	0/0:203,46:250:99:0,358,3484	0/0:204,43:250:99:0,364,3597	0/0:189,60:250:99:0,192,2673	0/0:186,64:250:99:0,140,2596	0/0:204,46:250:99:0,348,3631	0/0:207,43:250:99:0,370,3696	0/0:214,35:250:99:0,378,4056	0/0:187,63:250:99:0,366,3470	0/0:193,57:250:99:0,265,3139	0/0:213,37:250:99:0,391,4010	0/0:207,43:250:99:0,376,3675	0/0:214,36:250:99:0,427,4153	0/0:204,44:250:99:0,326,3641	0/0:197,53:250:99:0,358,3481	0/0:201,47:250:99:0,379,3619	0/0:208,41:250:99:0,347,3837	0/0:192,58:250:99:0,293,3385	0/0:204,44:250:99:0,370,3504	0/0:190,59:250:99:0,349,3387
chr1	3837	.	T	A	277.6	PASS	AC=5;AF=0.036;AN=140;BaseQRankSum=-1.167;DP=17150;Dels=0.00;ExcessHet=3.3309;FS=0.000;HaplotypeScore=52.2799;InbreedingCoeff=-0.0390;MLEAC=5;MLEAF=0.036;MQ=26.99;MQ0=848;MQRankSum=25.941;POSITIVE_TRAIN_SITE;QD=0.22;ReadPosRankSum=2.265;SOR=0.809;VQSLOD=5.08;culprit=MQ	GT:AD:DP:GQ:PL	0/0:246,4:250:99:0,246,3449	0/0:243,7:250:99:0,189,3563	0/0:244,6:250:99:0,192,3235	0/0:244,6:250:99:0,260,3644	0/0:244,6:250:99:0,220,3452	0/0:245,5:250:99:0,270,3731	0/0:238,12:250:81:0,81,3807	0/0:242,8:250:99:0,161,3810	0/1:239,11:250:28:28,0,2650	0/1:235,15:250:99:101,0,2857	0/0:250,0:250:99:0,382,3812	0/0:247,3:250:99:0,228,2969	0/0:247,3:250:99:0,205,2708	0/0:244,6:250:99:0,149,3173	0/0:215,3:218:99:0,241,3096	0/0:241,9:250:43:0,43,2744	0/0:243,7:250:99:0,200,3820	0/0:244,6:250:99:0,225,3659	0/0:243,7:250:99:0,225,3648	0/0:239,11:250:39:0,39,2854	0/0:241,9:250:99:0,104,3403	0/0:244,6:250:99:0,187,3363	0/0:242,8:250:99:0,107,3097	0/0:245,5:250:99:0,206,3390	0/0:244,6:250:99:0,111,2701	0/0:245,5:250:99:0,145,2775	0/0:245,5:250:99:0,216,3576	0/0:241,9:250:82:0,82,3223	0/0:243,6:250:99:0,210,3766	0/0:242,8:250:99:0,116,3163	0/0:246,4:250:99:0,226,3251	0/0:239,11:250:38:0,38,3402	0/0:241,9:250:98:0,98,3235	0/1:232,18:250:99:141,0,3380	0/0:242,8:250:99:0,136,3388	0/0:239,11:250:13:0,13,2893	0/0:242,8:250:99:0,133,3292	0/0:242,8:250:99:0,158,3606	0/0:242,8:250:98:0,98,3041	0/0:239,11:250:38:0,38,2951	0/0:244,6:250:99:0,157,3248
chr1	3843	.	G	A	512.54	PASS	AC=11;AF=0.079;AN=140;BaseQRankSum=-45.114;DP=17150;Dels=0.00;ExcessHet=4.8568;FS=0.000;HaplotypeScore=58.2156;InbreedingCoeff=-0.0914;MLEAC=10;MLEAF=0.071;MQ=26.99;MQ0=848;MQRankSum=35.421;QD=0.19;ReadPosRankSum=3.679;SOR=0.465;VQSLOD=3.90;culprit=MQ	GT:AD:DP:GQ:PL	0/0:242,7:250:99:0,179,3201	0/0:242,8:250:99:0,201,3435	0/0:237,13:250:43:0,43,2750	0/0:233,14:250:99:0,195,3338	0/0:241,8:250:99:0,199,3276	0/0:241,8:250:99:0,239,3528	0/0:235,14:250:99:0,244,3809	0/0:240,10:250:99:0,158,3589	0/1:236,14:250:63:63,0,2442	0/0:240,9:250:99:0,115,3099	0/0:229,18:250:99:0,149,2979	0/0:245,5:250:99:0,187,2825	0/0:243,7:250:99:0,126,2416	0/1:238,12:250:1:1,0,2799	0/0:216,2:218:99:0,280,3083	0/0:239,11:250:26:0,26,2513	0/0:238,12:250:99:0,105,3483	0/0:241,8:250:99:0,195,3490	0/0:246,2:250:99:0,395,3952	0/0:242,7:250:99:0,189,2989	0/0:241,9:250:99:0,176,3359	0/0:238,11:250:92:0,92,3024	0/0:236,14:250:5:0,5,2667	0/1:236,14:250:31:31,0,2860	0/0:240,10:250:25:0,25,2412	0/1:237,12:250:20:20,0,2371	0/0:238,12:250:44:0,44,3046	0/1:234,16:250:62:62,0,2839	0/0:239,11:250:99:0,100,3523	0/0:237,13:250:46:0,46,2869	0/0:240,9:250:99:0,113,2849	0/1:234,16:250:59:59,0,3159	0/1:235,15:250:22:22,0,2897	0/0:236,14:250:55:0,55,3409	0/0:235,15:250:13:0,13,3035	0/0:238,12:250:32:0,32,2883	0/0:237,12:250:70:0,70,3031	0/1:233,17:250:28:28,0,3001	0/1:228,21:250:99:198,0,2501	0/0:234,14:250:20:0,20,2802	0/0:240,10:250:72:0,72,2908
chr1	3914	.	G	A	182.79	PASS	AC=2;AF=0.014;AN=138;BaseQRankSum=-29.954;DP=16631;Dels=0.00;ExcessHet=3.0421;FS=0.000;HaplotypeScore=81.6112;InbreedingCoeff=-0.0172;MLEAC=2;MLEAF=0.014;MQ=29.14;MQ0=39;MQRankSum=12.166;QD=0.37;ReadPosRankSum=-1.016;SOR=0.799;VQSLOD=4.37;culprit=MQ	GT:AD:DP:GQ:PL	0/0:245,5:250:99:0,224,3038	0/0:248,2:250:99:0,354,3814	0/0:241,9:250:99:0,174,3010	0/0:232,16:250:99:0,186,3347	0/0:196,6:202:99:0,211,2970	0/0:243,7:250:99:0,286,3472	0/0:248,2:250:99:0,385,3989	0/0:237,13:250:72:0,72,3256	0/0:237,13:250:99:0,107,3608	0/1:231,19:250:83:83,0,3276	0/0:232,18:250:99:0,213,3653	0/0:239,11:250:99:0,130,3237	0/0:240,10:250:99:0,174,3214	0/1:230,20:250:99:156,0,2984	0/0:144,4:148:99:0,201,2405	0/0:235,15:250:3:0,3,2837	0/0:246,4:250:99:0,262,3270	0/0:246,4:250:99:0,317,3877	0/0:238,12:250:99:0,268,3873	0/0:182,4:187:99:0,237,2909	0/0:247,3:250:99:0,325,3608	0/0:247,2:250:99:0,350,3748	0/0:232,0:233:99:0,382,3627	0/0:247,1:248:99:0,417,4240	0/0:246,4:250:99:0,290,3564	0/0:241,9:250:99:0,234,3537	0/0:247,3:250:99:0,332,3820	0/0:249,1:250:99:0,348,3580	0/0:246,4:250:99:0,286,3597	0/0:248,1:250:99:0,369,3720	0/0:250,0:250:99:0,453,4163	0/0:246,4:250:99:0,298,3810	0/0:245,5:250:99:0,296,3691	0/0:248,2:250:99:0,321,3601	0/0:249,1:250:99:0,354,3632	0/0:245,5:250:99:0,282,3678	0/0:249,0:250:99:0,406,3850	0/0:249,0:250:99:0,379,3717	0/0:247,3:250:99:0,362,4121	0/0:208,0:208:99:0,369,3466	0/0:247,3:250:99:0,347,3972
chr1	3933	.	C	T	3779.61	PASS	AC=17;AF=0.121;AN=140;BaseQRankSum=-32.530;DP=17165;Dels=0.00;ExcessHet=7.8071;FS=1.273;HaplotypeScore=108.6722;InbreedingCoeff=-0.1422;MLEAC=17;MLEAF=0.121;MQ=27.55;MQ0=1811;MQRankSum=-32.282;QD=0.90;ReadPosRankSum=-0.279;SOR=0.488;VQSLOD=3.71;culprit=MQ	GT:AD:DP:GQ:PL	0/1:201,46:250:99:153,0,2617	0/1:187,62:250:99:300,0,2401	0/0:194,53:250:99:0,193,3403	0/1:173,73:250:99:608,0,2164	0/1:180,67:250:99:202,0,2567	0/1:199,45:250:99:118,0,2406	0/1:194,56:250:99:112,0,2455	0/0:198,49:250:32:0,32,3102	0/0:192,57:250:99:0,207,3281	0/0:195,52:250:99:0,323,3623	0/1:189,58:250:99:165,0,2017	0/0:181,61:242:99:0,268,3832	0/0:188,57:245:99:0,303,3613	0/0:194,55:250:99:0,172,4064	0/0:137,66:203:99:0,225,3050	0/0:191,58:250:99:0,188,3247	0/0:207,43:250:99:0,133,3026	0/1:193,54:250:99:119,0,2486	0/1:184,63:250:99:389,0,2427	0/1:175,73:250:99:394,0,2207	0/0:224,22:250:99:0,414,4330	0/0:239,10:250:99:0,469,4402	0/0:234,12:250:99:0,445,4283	0/0:231,17:250:99:0,448,4414	0/0:233,12:250:99:0,478,4556	0/0:221,28:250:99:0,438,4252	0/0:227,22:250:99:0,444,4644	0/0:229,19:250:99:0,442,4445	0/0:230,19:250:99:0,445,4442	0/0:234,16:250:99:0,532,5171	0/0:233,11:250:99:0,502,4797	0/0:233,16:250:99:0,424,4362	0/0:232,16:250:99:0,436,4214	0/0:232,16:250:99:0,436,4345	0/0:233,13:250:99:0,410,4359	0/0:232,15:250:99:0,449,4561	0/0:231,19:250:99:0,435,4431	0/0:239,11:250:99:0,421,4150	0/0:233,16:250:99:0,406,4069	0/0:234,16:250:99:0,466,4385	0/0:241,8:250:99:0,529,5076
chr1	3944	.	G	T	2124.03	PASS	AC=20;AF=0.143;AN=140;BaseQRankSum=-36.793;DP=17165;Dels=0.00;ExcessHet=9.8882;FS=0.997;HaplotypeScore=64.3694;InbreedingCoeff=-0.1697;MLEAC=19;MLEAF=0.136;MQ=27.55;MQ0=1811;MQRankSum=-2.598;QD=0.43;ReadPosRankSum=1.235;SOR=0.900;VQSLOD=3.85;culprit=MQ	GT:AD:DP:GQ:PL	0/0:234,13:250:17:0,17,2830	0/0:242,7:250:99:0,171,3139	0/0:235,13:250:59:0,59,3163	0/0:239,9:250:99:0,168,3257	0/0:238,10:250:99:0,109,2987	0/1:231,19:250:99:165,0,2369	0/0:235,12:250:21:0,21,2617	0/1:232,18:250:89:89,0,3008	0/0:232,11:250:52:0,52,2896	0/0:234,14:250:2:0,2,3133	0/1:226,17:250:99:164,0,1926	0/0:240,2:242:99:0,382,4196	0/0:238,7:245:99:0,255,3731	0/0:250,0:250:99:0,451,4823	0/0:203,0:203:99:0,364,3549	0/0:243,7:250:99:0,195,3363	0/0:244,5:250:99:0,218,3202	0/0:245,5:250:99:0,212,3175	0/0:239,10:250:99:0,138,3275	0/1:232,18:250:99:120,0,2569	0/0:246,4:250:99:0,335,4285	0/0:237,12:250:99:0,146,3905	0/1:231,19:250:62:62,0,3422	0/0:245,5:250:99:0,315,4283	0/0:244,6:250:99:0,318,4482	0/0:240,7:250:99:0,270,4117	0/0:245,5:250:99:0,339,4613	0/0:244,5:250:99:0,306,4202	0/0:243,7:250:99:0,258,4132	0/0:244,4:250:99:0,419,5021	0/0:239,10:250:99:0,232,4348	0/0:244,6:250:99:0,264,4156	0/0:240,9:250:99:0,196,3782	0/0:246,4:250:99:0,329,4280	0/0:237,13:250:99:0,146,4002	0/0:243,3:250:99:0,383,4527	0/0:244,4:250:99:0,350,4275	0/0:237,11:250:99:0,121,3556	0/0:240,10:250:99:0,139,3596	0/0:237,12:250:99:0,143,3890	0/0:242,7:250:99:0,339,4980
chr1	3950	.	G	A	2918.54	PASS	AC=17;AF=0.121;AN=140;BaseQRankSum=-26.969;DP=17165;Dels=0.00;ExcessHet=7.8071;FS=0.000;HaplotypeScore=63.4645;InbreedingCoeff=-0.1433;MLEAC=17;MLEAF=0.121;MQ=27.55;MQ0=1811;MQRankSum=31.213;QD=0.70;ReadPosRankSum=1.204;SOR=0.690;VQSLOD=3.94;culprit=MQ	GT:AD:DP:GQ:PL	0/0:242,1:250:99:0,345,3422	0/0:246,1:250:99:0,337,3332	0/0:243,0:250:99:0,411,3615	0/0:248,0:250:99:0,399,3674	0/0:244,0:250:99:0,381,3452	0/0:240,1:250:99:0,316,3018	0/0:246,1:250:99:0,339,3233	0/0:244,1:250:99:0,360,3674	0/0:247,0:250:99:0,366,3460	0/0:247,0:250:99:0,382,3707	0/0:242,1:250:99:0,297,2781	0/0:241,1:242:99:0,409,3991	0/0:244,0:245:99:0,441,3896	0/0:250,0:250:99:0,451,4439	0/0:203,0:203:99:0,363,3371	0/0:248,0:250:99:0,381,3523	0/0:239,1:250:99:0,327,3279	0/0:245,0:250:99:0,345,3265	0/0:247,0:250:99:0,399,3720	0/0:249,1:250:99:0,334,3253	0/1:228,22:250:99:146,0,3050	0/0:236,11:250:99:0,189,3805	0/0:237,11:250:99:0,159,3549	0/1:216,28:250:99:295,0,3027	0/0:230,17:250:9:0,9,3610	0/1:220,26:250:99:230,0,3167	0/1:221,26:250:99:227,0,3271	0/1:225,22:250:99:155,0,3160	0/0:234,15:250:53:0,53,3467	0/1:220,28:250:99:213,0,3630	0/0:233,16:250:97:0,97,3716	0/1:213,33:250:99:485,0,2774	0/1:223,19:250:53:53,0,3130	0/1:228,19:250:88:88,0,3256	0/1:214,29:250:99:257,0,3096	0/1:223,23:250:99:138,0,3396	0/1:224,26:250:99:209,0,3132	0/1:227,17:250:37:37,0,3115	0/1:229,20:250:99:118,0,2873	0/0:223,19:250:4:0,4,3307	0/1:223,27:250:99:197,0,3749
chr1	4034	.	A	C	263.91	PASS	AC=4;AF=0.029;AN=140;BaseQRankSum=-2.919;DP=9953;Dels=0.00;ExcessHet=3.2012;FS=6.727;HaplotypeScore=5.2349;InbreedingCoeff=-0.0280;MLEAC=2;MLEAF=0.014;MQ=40.85;MQ0=1;MQRankSum=-15.624;QD=0.57;ReadPosRankSum=-0.001;SOR=9.688;VQSLOD=6.77;culprit=MQ	GT:AD:DP:GQ:PL	0/0:158,7:165:99:0,298,4092	0/0:155,0:155:99:0,465,4123	0/0:123,0:123:99:0,369,3152	0/0:161,0:161:99:0,482,3903	0/0:119,1:120:99:0,331,3029	0/0:146,0:146:99:0,438,3686	0/0:172,0:172:99:0,513,4477	0/0:162,0:162:99:0,486,4408	0/0:183,0:183:99:0,550,5065	0/0:174,0:174:99:0,522,4806	0/0:171,8:180:99:0,308,4190	0/0:115,0:115:99:0,345,3117	0/1:104,15:120:11:11,0,2239	0/0:154,0:154:99:0,463,4487	0/1:58,9:67:21:21,0,1330	0/0:134,3:137:99:0,328,3492	0/0:166,0:166:99:0,498,4585	0/0:144,0:144:99:0,432,3841	0/0:138,0:138:99:0,414,3484	0/0:102,0:102:99:0,306,2620	0/0:134,0:134:99:0,402,3688	0/0:109,0:109:99:0,327,2859	0/0:127,0:127:99:0,381,3443	0/0:124,0:124:99:0,373,3545	0/1:119,16:135:3:3,0,2875	0/1:111,29:140:99:296,0,2475	0/0:126,0:126:99:0,378,3541	0/0:168,0:168:99:0,504,4641	0/0:118,0:118:99:0,351,3298	0/0:106,0:106:99:0,318,2828	0/0:114,1:115:99:0,316,3010	0/0:151,0:151:99:0,454,4393	0/0:136,0:136:99:0,408,3691	0/0:144,0:144:99:0,432,3984	0/0:129,0:129:99:0,387,3480	0/0:122,1:123:99:0,341,3234	0/0:128,1:129:99:0,358,3379	0/0:140,0:140:99:0,420,3873	0/0:157,0:157:99:0,471,4343	0/0:101,0:101:99:0,303,2687	0/0:124,8:132:99:0,175,3215
chr1	4284	.	G	T	194.57	PASS	AC=3;AF=0.022;AN=138;BaseQRankSum=-12.531;DP=6204;Dels=0.00;ExcessHet=3.1065;FS=4.238;HaplotypeScore=4.9150;InbreedingCoeff=-0.0210;MLEAC=2;MLEAF=0.014;MQ=38.67;MQ0=0;MQRankSum=18.446;POSITIVE_TRAIN_SITE;QD=0.55;ReadPosRankSum=-1.503;SOR=2.662;VQSLOD=7.38;culprit=MQ	GT:AD:DP:GQ:PL	0/0:90,1:91:99:0,246,2417	0/0:88,0:88:99:0,264,2434	0/0:83,3:86:99:0,176,2108	0/1:118,21:139:99:138,0,2809	0/0:68,6:74:62:0,62,1689	0/0:105,1:107:99:0,289,2846	0/0:119,12:131:63:0,63,3078	0/0:113,1:114:99:0,314,3253	0/0:111,2:113:99:0,283,3121	0/0:125,3:128:99:0,297,3516	0/0:116,3:119:99:0,276,3124	0/0:87,1:88:99:0,237,2378	0/1:76,11:87:99:112,0,1056	0/0:85,0:85:99:0,255,2431	0/0:55,0:55:99:0,99,943	0/0:96,1:97:99:0,258,2530	0/0:91,2:93:99:0,224,2493	0/0:101,0:101:99:0,303,2792	0/1:115,15:130:7:7,0,2786	0/0:77,4:81:99:0,136,1982	0/0:71,1:72:99:0,189,1968	0/0:59,0:59:99:0,177,1658	0/0:57,0:57:99:0,171,1598	0/0:81,0:81:99:0,243,2318	0/0:67,0:67:99:0,201,1688	0/0:61,0:61:99:0,102,941	0/0:72,0:72:99:0,216,2063	0/0:95,0:95:99:0,282,2691	0/0:73,1:74:99:0,194,2097	0/0:49,1:50:99:0,123,1329	0/0:70,0:70:99:0,210,1933	0/0:80,0:80:99:0,240,2403	0/0:68,1:69:99:0,180,1886	0/0:85,0:85:99:0,255,2432	0/0:83,0:83:99:0,249,2335	0/0:74,1:75:99:0,198,2019	0/0:77,0:77:99:0,228,2101	0/0:81,1:82:99:0,218,2327	0/0:70,0:71:99:0,210,2005	0/0:54,0:54:99:0,162,1494	0/0:55,1:56:99:0,141,1469
chr1	4323	.	C	G	5344.2	PASS	AC=15;AF=0.109;AN=138;BaseQRankSum=7.107;DP=6626;Dels=0.00;ExcessHet=6.7111;FS=1.168;HaplotypeScore=4.3708;InbreedingCoeff=-0.1220;MLEAC=15;MLEAF=0.109;MQ=41.49;MQ0=2;MQRankSum=-36.778;QD=2.44;ReadPosRankSum=-0.001;SOR=1.104;VQSLOD=9.71;culprit=QD	GT:AD:DP:GQ:PL	0/1:167,36:203:99:405,0,4016	0/1:145,38:184:99:539,0,3532	0/1:96,16:112:99:100,0,2243	0/1:138,42:180:99:674,0,3479	0/0:93,8:101:72:0,72,2375	0/1:119,21:140:99:178,0,2899	0/1:123,30:153:99:473,0,3334	0/1:142,28:170:99:364,0,3730	0/0:101,0:102:99:0,304,2970	0/0:98,0:98:99:0,295,2978	0/0:110,0:110:99:0,330,3189	0/0:68,0:69:99:0,204,1869	0/1:93,8:101:52:52,0,926	0/1:97,19:116:99:219,0,2486	0/1:48,6:54:73:73,0,473	0/0:81,0:81:99:0,243,2236	0/1:147,39:186:99:594,0,3673	0/1:145,40:186:99:608,0,3552	0/1:129,36:165:99:536,0,3282	0/0:106,11:117:29:0,29,2657	0/0:67,0:67:99:0,201,1871	0/0:71,0:71:99:0,213,2001	0/0:74,0:74:99:0,222,2138	0/0:86,0:86:99:0,258,2434	0/0:81,0:81:99:0,242,2107	0/0:71,0:71:90:0,90,868	0/0:79,0:79:99:0,237,2244	0/0:86,0:86:99:0,258,2499	0/0:84,0:84:99:0,252,2504	0/0:64,0:64:99:0,192,1785	0/0:84,0:84:99:0,252,2338	0/0:79,0:79:99:0,238,2440	0/0:82,0:82:99:0,246,2365	0/0:80,0:80:99:0,240,2289	0/0:92,2:94:99:0,221,2630	0/0:82,0:82:99:0,246,2317	0/0:81,0:81:99:0,243,2266	0/0:77,0:77:99:0,231,2244	0/0:82,0:82:99:0,246,2395	0/0:67,0:67:99:0,201,1830	0/0:75,0:75:99:0,225,2061
chr1	4354	.	C	T	4135.2	PASS	AC=15;AF=0.109;AN=138;BaseQRankSum=-37.434;DP=6626;Dels=0.00;ExcessHet=6.7111;FS=0.000;HaplotypeScore=2.2039;InbreedingCoeff=-0.1220;MLEAC=15;MLEAF=0.109;MQ=41.49;MQ0=2;MQRankSum=-37.590;QD=2.08;ReadPosRankSum=-0.899;SOR=1.283;VQSLOD=11.88;culprit=FS	GT:AD:DP:GQ:PL	0/1:155,48:203:99:525,0,3716	0/1:138,46:184:99:523,0,3363	0/1:86,26:112:99:274,0,1977	0/0:140,39:180:99:0,180,3749	0/1:82,19:101:99:132,0,1975	0/0:105,33:140:63:0,63,2591	0/0:120,32:153:99:0,183,3511	0/1:132,37:170:99:403,0,3462	0/0:102,0:102:99:0,307,2987	0/0:96,1:98:99:0,268,2890	0/0:109,0:110:99:0,328,3191	0/0:69,0:69:99:0,207,1933	0/1:78,23:101:99:172,0,1669	0/1:89,27:116:99:370,0,2253	0/1:44,10:54:71:71,0,1006	0/0:81,0:81:99:0,243,2262	0/1:147,39:186:99:371,0,3655	0/1:135,51:186:99:677,0,3269	0/1:117,48:165:99:218,0,2920	0/1:95,22:117:99:146,0,2276	0/0:67,0:67:99:0,201,1848	0/0:71,0:71:99:0,213,2015	0/0:74,0:74:99:0,222,2131	0/0:86,0:86:99:0,258,2455	0/0:81,0:81:99:0,243,2173	0/0:71,0:71:99:0,213,1863	0/0:79,0:79:99:0,237,2240	0/0:86,0:86:99:0,258,2520	0/0:84,0:84:99:0,252,2527	0/0:64,0:64:99:0,192,1795	0/0:84,0:84:99:0,252,2339	0/0:78,1:79:99:0,214,2346	0/0:82,0:82:99:0,246,2359	0/0:79,1:80:99:0,217,2217	0/0:94,0:94:99:0,282,2723	0/0:82,0:82:99:0,246,2326	0/0:81,0:81:99:0,243,2303	0/0:77,0:77:99:0,231,2195	0/0:82,0:82:99:0,246,2382	0/0:65,1:67:99:0,176,1752	0/0:75,0:75:99:0,225,2133
chr1	4394	.	T	A	689.92	PASS	AC=4;AF=0.029;AN=138;BaseQRankSum=0.621;DP=5543;Dels=0.00;ExcessHet=3.2041;FS=4.745;HaplotypeScore=2.5483;InbreedingCoeff=-0.0309;MLEAC=4;MLEAF=0.029;MQ=41.76;MQ0=0;MQRankSum=-31.243;POSITIVE_TRAIN_SITE;QD=1.54;ReadPosRankSum=0.000;SOR=1.547;VQSLOD=9.62;culprit=MQ	GT:AD:DP:GQ:PL	0/1:89,19:108:99:193,0,2091	0/0:90,7:97:99:0,104,2211	0/0:88,3:91:99:0,197,2184	0/0:110,1:111:99:0,308,2811	0/0:63,3:66:99:0,119,1600	0/0:94,12:106:10:0,10,2112	0/1:96,18:114:99:164,0,2359	0/1:93,21:114:99:257,0,2318	0/0:98,0:98:99:0,294,2756	0/0:97,0:97:99:0,291,2732	0/0:104,0:104:99:0,312,2829	0/0:52,0:52:99:0,156,1437	0/0:62,0:62:99:0,186,1542	0/0:69,0:69:99:0,207,1941	0/0:38,0:39:99:0,114,1009	0/0:81,9:90:25:0,25,1948	0/1:95,18:113:99:158,0,2282	0/0:77,9:86:18:0,18,1810	0/0:115,2:117:99:0,299,2964	0/0:62,1:63:99:0,162,1627	0/0:65,0:65:99:0,195,1826	0/0:74,0:74:99:0,222,2007	0/0:70,0:70:99:0,210,1931	0/0:79,0:79:99:0,237,2261	0/0:62,0:62:99:0,186,1688	0/0:71,0:71:99:0,213,1850	0/0:76,0:76:99:0,228,2132	0/0:90,0:90:99:0,270,2524	0/0:77,0:77:99:0,231,2207	0/0:63,0:63:99:0,189,1711	0/0:72,0:72:99:0,216,1923	0/0:76,0:76:99:0,228,2248	0/0:75,1:76:99:0,201,2043	0/0:79,0:79:99:0,237,2185	0/0:83,0:83:99:0,249,2282	0/0:67,0:67:99:0,201,1813	0/0:73,0:73:99:0,219,1976	0/0:74,0:74:99:0,222,2083	0/0:78,0:78:99:0,234,2158	0/0:65,0:65:99:0,195,1760	0/0:67,0:67:99:0,201,1842
chr1	4681	.	C	T	86.71	PASS	AC=2;AF=0.014;AN=138;BaseQRankSum=-4.519;DP=16387;Dels=0.00;ExcessHet=3.0421;FS=0.000;HaplotypeScore=46.8276;InbreedingCoeff=-0.0147;MLEAC=2;MLEAF=0.014;MQ=23.98;MQ0=771;MQRankSum=-18.671;QD=0.17;ReadPosRankSum=-0.001;SOR=1.678;VQSLOD=3.23;culprit=MQ	GT:AD:DP:GQ:PL	0/0:242,4:250:99:0,288,2599	0/0:246,4:250:99:0,330,3012	0/0:236,13:250:99:0,336,2934	0/0:230,6:250:99:0,273,2457	0/0:204,3:214:99:0,300,2701	0/0:229,16:250:99:0,228,2055	0/0:217,10:235:99:0,327,3086	0/0:249,0:250:99:0,249,2354	0/1:229,19:250:42:42,0,1462	0/1:231,17:250:99:101,0,1602	0/0:246,0:250:99:0,339,3145	0/0:243,4:247:99:0,273,2496	0/0:201,0:204:99:0,285,2386	0/0:242,8:250:99:0,321,3008	0/0:96,3:99:99:0,123,1091	0/0:233,14:250:99:0,306,2767	0/0:245,1:250:99:0,309,2854	0/0:241,8:250:99:0,357,3255	0/0:237,5:250:99:0,300,2727	0/0:217,2:226:99:0,360,3236	0/0:247,1:250:99:0,312,2852	0/0:250,0:250:99:0,306,2845	0/0:247,0:250:99:0,306,2804	0/0:249,0:250:99:0,357,3367	0/0:250,0:250:99:0,276,2426	0/0:248,0:250:99:0,267,2284	0/0:249,1:250:99:0,306,2864	0/0:249,0:250:99:0,312,2930	0/0:221,0:221:99:0,243,2308	0/0:250,0:250:99:0,303,2738	0/0:249,0:250:99:0,315,2846	0/0:250,0:250:99:0,312,2983	0/0:247,1:250:99:0,294,2684	0/0:250,0:250:99:0,270,2506	0/0:242,0:250:99:0,312,2870	0/0:249,0:250:99:0,285,2605	0/0:248,0:250:99:0,294,2680	0/0:246,0:250:99:0,279,2609	0/0:248,1:250:99:0,291,2724	0/0:237,0:238:99:0,324,2958	0/0:250,0:250:99:0,303,2785
chr1	4710	.	A	C	83.74	PASS	AC=2;AF=0.014;AN=138;BaseQRankSum=7.496;DP=16387;Dels=0.00;ExcessHet=3.0421;FS=0.000;HaplotypeScore=1.9434;InbreedingCoeff=-0.0155;MLEAC=2;MLEAF=0.014;MQ=23.98;MQ0=771;MQRankSum=2.630;QD=0.17;ReadPosRankSum=1.057;SOR=1.009;VQSLOD=3.23;culprit=MQ	GT:AD:DP:GQ:PL	0/0:250,0:250:99:0,294,2678	0/0:250,0:250:99:0,330,2933	0/0:250,0:250:99:0,339,2899	0/0:250,0:250:99:0,281,2181	0/0:214,0:214:99:0,309,2645	0/0:250,0:250:99:0,237,1994	0/0:235,0:235:99:0,330,2774	0/0:250,0:250:99:0,249,2240	0/1:241,9:250:39:39,0,1468	0/1:238,12:250:99:101,0,1529	0/0:250,0:250:99:0,348,2912	0/0:247,0:247:99:0,273,2456	0/0:204,0:204:99:0,291,2525	0/0:250,0:250:99:0,321,3111	0/0:99,0:99:99:0,123,1124	0/0:250,0:250:99:0,309,2774	0/0:250,0:250:99:0,312,2845	0/0:250,0:250:99:0,357,3174	0/0:250,0:250:99:0,308,2488	0/0:226,0:226:99:0,369,3151	0/0:250,0:250:99:0,312,2849	0/0:250,0:250:99:0,306,2673	0/0:250,0:250:99:0,315,2837	0/0:250,0:250:99:0,357,3367	0/0:250,0:250:99:0,276,2597	0/0:250,0:250:99:0,273,2554	0/0:250,0:250:99:0,306,2862	0/0:250,0:250:99:0,312,2928	0/0:221,0:221:99:0,243,2246	0/0:250,0:250:99:0,303,2731	0/0:250,0:250:99:0,315,2801	0/0:250,0:250:99:0,312,2942	0/0:249,0:250:99:0,294,2646	0/0:250,0:250:99:0,270,2472	0/0:250,0:250:99:0,321,2880	0/0:250,0:250:99:0,288,2633	0/0:250,0:250:99:0,297,2668	0/0:250,0:250:99:0,288,2589	0/0:250,0:250:99:0,294,2682	0/0:238,0:238:99:0,327,2903	0/0:250,0:250:99:0,303,2852
chr1	4719	.	G	T	353.33	PASS	AC=10;AF=0.072;AN=138;BaseQRankSum=-17.155;DP=17329;Dels=0.00;ExcessHet=4.5325;FS=3.032;HaplotypeScore=24.6738;InbreedingCoeff=-0.0754;MLEAC=7;MLEAF=0.051;MQ=12.49;MQ0=9179;MQRankSum=4.835;QD=0.15;ReadPosRankSum=-0.431;SOR=1.938;VQSLOD=0.733;culprit=MQ	GT:AD:DP:GQ:PL	0/0:236,7:250:36:0,36,508	0/0:236,5:250:90:0,90,808	0/0:234,4:250:88:0,88,943	0/0:229,13:250:27:0,27,930	0/1:235,11:250:22:22,0,885	0/0:236,3:250:99:0,116,1208	0/0:236,8:250:16:0,16,921	0/0:232,10:250:85:0,85,1188	0/0:241,3:250:72:0,72,664	0/0:244,5:250:99:0,144,1337	0/0:236,4:250:1:0,1,338	0/0:246,1:250:99:0,108,969	0/0:242,3:250:56:0,56,541	0/0:243,0:250:48:0,48,448	0/0:243,0:250:99:0,111,875	0/0:243,3:250:96:0,96,859	0/0:238,6:250:51:0,51,652	0/0:245,2:250:90:0,90,813	0/1:233,12:250:1:1,0,870	0/1:235,10:250:4:4,0,1032	0/0:242,3:250:69:0,69,621	0/0:240,3:250:87:0,87,793	0/0:237,9:250:34:0,34,693	0/0:243,2:250:66:0,66,607	0/0:234,11:250:57:0,57,471	0/0:242,2:250:63:0,63,479	0/0:241,2:250:54:0,54,492	0/0:238,4:250:72:0,72,859	0/0:242,2:250:99:0,105,996	0/0:244,1:250:99:0,117,1047	0/0:243,4:250:51:0,51,646	0/0:244,2:250:90:0,90,859	0/0:233,5:250:72:0,72,662	0/0:236,4:250:57:0,57,527	0/0:241,6:250:78:0,78,718	0/0:246,1:250:63:0,63,572	0/0:237,5:250:78:0,78,697	0/0:242,5:250:81:0,81,742	0/0:240,3:250:99:0,120,1120	0/0:235,9:250:99:0,108,959	0/0:247,0:250:87:0,87,782
chr1	4722	.	C	G	1178.35	PASS	AC=12;AF=0.087;AN=138;BaseQRankSum=0.900;DP=17329;Dels=0.00;ExcessHet=5.6714;FS=0.000;HaplotypeScore=28.0895;InbreedingCoeff=-0.0962;MLEAC=11;MLEAF=0.080;MQ=12.49;MQ0=9179;MQRankSum=7.731;QD=0.44;ReadPosRankSum=-0.324;SOR=1.191;VQSLOD=0.885;culprit=MQ	GT:AD:DP:GQ:PL	0/1:223,7:250:17:17,0,441	0/1:209,14:250:43:43,0,615	0/0:221,9:250:34:0,34,856	0/0:211,9:249:0:0,0,783	0/1:220,7:250:31:31,0,881	0/1:216,13:250:99:158,0,787	0/0:220,7:250:90:0,90,1061	0/1:211,21:250:99:158,0,864	0/1:203,16:250:99:115,0,420	0/1:188,35:250:99:176,0,919	0/0:228,6:250:21:0,21,400	0/0:226,1:250:99:0,108,1001	0/0:232,2:250:51:0,51,656	0/0:224,3:250:21:0,21,420	0/0:233,1:250:84:0,84,981	0/0:223,8:250:43:0,43,778	0/1:221,7:249:2:2,0,557	0/1:206,16:250:43:43,0,618	0/0:216,5:250:99:0,123,1139	0/0:222,7:250:43:0,43,1157	0/0:228,1:250:69:0,69,652	0/0:231,1:250:87:0,87,830	0/0:223,2:250:87:0,87,825	0/0:225,0:250:66:0,66,645	0/0:224,0:250:57:0,57,557	0/0:231,0:250:63:0,63,603	0/0:235,0:250:54:0,54,514	0/0:237,1:250:99:0,99,966	0/0:228,0:250:99:0,102,1014	0/0:227,1:250:99:0,117,1081	0/0:231,1:250:51:0,51,661	0/0:233,0:250:90:0,90,890	0/0:229,1:250:72:0,72,683	0/0:225,2:250:57:0,57,543	0/0:230,0:250:78:0,78,738	0/0:228,0:250:63:0,63,607	0/0:228,0:250:78:0,78,749	0/0:223,2:250:81:0,81,755	0/0:220,0:250:99:0,120,1174	0/0:227,0:250:99:0,108,1006	0/0:233,0:250:87:0,87,835
chr1	4727	.	T	C	68.98	PASS	AC=7;AF=0.051;AN=138;BaseQRankSum=17.275;DP=17329;Dels=0.00;ExcessHet=3.7041;FS=1.445;HaplotypeScore=46.9895;InbreedingCoeff=-0.0553;MLEAC=4;MLEAF=0.029;MQ=12.49;MQ0=9179;MQRankSum=-4.482;QD=0.21;ReadPosRankSum=-0.203;SOR=0.836;VQSLOD=1.00;culprit=MQ	GT:AD:DP:GQ:PL	0/0:35,3:250:10:0,10,463	0/0:52,1:250:63:0,63,760	0/0:62,2:250:87:0,87,924	0/0:67,3:250:43:0,43,804	0/0:74,1:250:99:0,105,1078	0/0:74,5:250:4:0,4,901	0/0:75,4:250:10:0,10,775	0/0:63,3:250:85:0,85,1134	0/0:34,1:250:45:0,45,600	0/0:63,2:250:99:0,144,1303	0/1:40,2:250:5:5,0,308	0/0:45,0:250:99:0,108,972	0/0:32,0:250:78:0,78,680	0/0:21,0:250:48:0,48,464	0/0:61,0:250:99:0,111,1020	0/0:46,1:250:69:0,69,807	0/0:43,2:250:25:0,25,595	0/0:44,1:250:63:0,63,761	0/0:67,5:250:16:0,16,810	0/0:80,3:250:97:0,97,1179	0/0:25,1:250:42:0,42,580	0/0:36,2:250:87:0,87,774	0/0:42,1:250:87:0,87,781	0/0:30,2:250:39:0,39,573	0/0:22,0:250:57:0,57,549	0/0:28,0:250:66:0,66,622	0/0:24,2:250:1:0,1,396	0/0:39,3:250:19:0,19,763	0/0:44,2:250:78:0,78,922	0/0:38,4:250:10:0,10,856	0/0:36,0:250:78:0,78,694	0/0:35,1:250:63:0,63,801	0/0:35,1:250:72:0,72,648	0/0:24,2:250:57:0,57,536	0/1:33,4:250:2:2,0,543	0/0:27,2:250:36:0,36,523	0/0:36,0:250:78:0,78,715	0/1:39,5:250:26:26,0,544	0/0:43,3:250:40:0,40,935	0/0:45,1:250:99:0,108,960	0/0:35,0:250:87:0,87,815
chr1	4865	.	T	C	850.45	PASS	AC=25;AF=0.179;AN=140;BaseQRankSum=27.070;DP=17254;Dels=0.01;ExcessHet=14.3766;FS=0.000;HaplotypeScore=60.8653;InbreedingCoeff=-0.2119;MLEAC=23;MLEAF=0.164;MQ=15.22;MQ0=4954;MQRankSum=7.832;QD=0.14;ReadPosRankSum=-1.014;SOR=0.721;VQSLOD=1.44;culprit=MQ	GT:AD:DP:GQ:PL	0/0:226,15:242:28:0,28,852	0/0:225,15:243:87:0,87,1048	0/0:216,21:243:93:0,93,895	0/0:231,8:245:33:0,33,425	0/1:236,11:249:8:8,0,459	0/1:228,13:245:38:38,0,413	0/1:236,13:249:28:28,0,653	0/0:226,18:246:99:0,102,1177	0/0:233,16:249:22:0,22,1037	0/0:229,17:248:67:0,67,1019	0/1:225,19:247:76:76,0,459	0/0:235,14:250:22:0,22,1022	0/0:232,13:249:33:0,33,783	0/0:236,11:248:90:0,90,976	0/0:235,15:250:58:0,58,1274	0/0:238,8:249:99:0,162,1483	0/0:221,17:243:59:0,59,1360	0/0:228,12:245:99:0,162,1342	0/1:222,17:244:14:14,0,574	0/1:227,17:249:45:45,0,529	0/0:239,8:248:99:0,135,1308	0/1:238,12:250:7:7,0,931	0/0:243,5:249:99:0,150,1397	0/0:237,11:249:58:0,58,1181	0/0:236,12:249:11:0,11,1136	0/0:240,7:249:37:0,37,1028	0/1:233,17:250:36:36,0,1149	0/0:240,9:249:99:0,114,1180	0/0:243,7:250:99:0,138,1351	0/0:236,14:250:28:0,28,1100	0/0:231,13:250:99:0,105,1226	0/0:234,15:250:31:0,31,993	0/0:231,15:248:40:0,40,1000	0/0:236,12:249:70:0,70,1301	0/0:236,13:249:8:0,8,1050	0/0:239,9:249:52:0,52,1126	0/0:228,18:248:99:0,115,1476	0/1:232,15:249:1:1,0,987	0/0:236,12:249:26:0,26,1205	0/0:238,9:249:61:0,61,1104	0/0:240,9:250:79:0,79,1187
chr1	4869	.	G	T	20.13	PASS	AC=4;AF=0.029;AN=140;BaseQRankSum=-30.007;DP=17254;Dels=0.00;ExcessHet=3.2012;FS=2.901;HaplotypeScore=72.9276;InbreedingCoeff=-0.0347;MLEAC=4;MLEAF=0.029;MQ=15.22;MQ0=4954;MQRankSum=-12.846;QD=0.02;ReadPosRankSum=-1.433;SOR=1.183;VQSLOD=1.17;culprit=MQ	GT:AD:DP:GQ:PL	0/0:209,12:250:82:0,82,1196	0/0:206,15:250:31:0,31,1080	0/0:201,17:250:49:0,49,1026	0/0:212,8:250:99:0,126,1349	0/0:205,15:250:99:0,150,1584	0/0:200,12:250:99:0,126,1358	0/0:187,21:250:56:0,56,1517	0/0:209,7:250:76:0,76,1280	0/0:191,20:250:49:0,49,1245	0/0:186,22:250:97:0,97,1294	0/1:204,20:250:34:34,0,1084	0/0:194,9:250:99:0,103,1332	0/0:206,9:250:79:0,79,1486	0/0:199,14:250:10:0,10,894	0/0:186,16:250:26:0,26,1412	0/0:199,10:250:53:0,53,1473	0/0:210,15:250:99:0,145,1759	0/0:209,18:250:99:0,133,1463	0/0:199,12:250:99:0,132,1418	0/0:199,12:250:99:0,147,1557	0/0:188,25:250:32:0,32,1260	0/0:204,10:250:99:0,100,1296	0/0:191,13:250:44:0,44,1396	0/0:211,8:250:99:0,109,1439	0/0:193,17:250:64:0,64,1389	0/0:198,16:250:8:0,8,1051	0/0:201,12:250:99:0,148,1599	0/0:200,10:250:61:0,61,1179	0/0:189,13:250:26:0,26,1273	0/1:189,20:250:28:28,0,1121	0/0:186,13:250:49:0,49,1243	0/1:192,17:250:22:22,0,1022	0/0:200,16:250:11:0,11,1086	0/0:202,14:250:97:0,97,1495	0/0:187,17:250:99:0,138,1481	0/0:208,7:250:99:0,159,1464	0/0:186,19:250:32:0,32,1439	0/0:199,12:250:99:0,109,1395	0/0:203,14:250:73:0,73,1472	0/1:191,21:250:16:16,0,1214	0/0:203,11:250:76:0,76,1304
chr1	4870	.	T	C	471.62	PASS	AC=13;AF=0.093;AN=140;BaseQRankSum=23.068;DP=17254;Dels=0.00;ExcessHet=5.6714;FS=0.000;HaplotypeScore=74.9881;InbreedingCoeff=-0.1140;MLEAC=12;MLEAF=0.086;MQ=15.22;MQ0=4954;MQRankSum=6.136;QD=0.15;ReadPosRankSum=-1.188;SOR=0.668;VQSLOD=1.44;culprit=FS	GT:AD:DP:GQ:PL	0/0:222,22:250:55:0,55,1105	0/0:218,28:250:88:0,88,1176	0/0:224,22:250:22:0,22,944	0/0:227,19:250:25:0,25,1067	0/0:229,18:250:44:0,44,1308	0/1:214,30:250:10:10,0,1036	0/0:225,23:250:5:0,5,1310	0/1:212,30:250:31:31,0,1061	0/0:225,22:250:49:0,49,1221	0/0:220,25:250:43:0,43,1165	0/0:222,25:250:76:0,76,1205	0/0:223,23:250:99:0,106,1345	0/0:226,22:250:32:0,32,1378	0/1:219,28:250:96:96,0,766	0/0:224,23:250:99:0,114,1625	0/0:226,17:250:99:0,160,1677	0/1:214,31:250:72:72,0,1333	0/0:221,19:250:85:0,85,1355	0/0:220,22:250:2:0,2,1094	0/0:233,13:250:99:0,118,1401	0/0:214,30:250:58:0,58,1297	0/0:223,20:250:20:0,20,1126	0/0:220,22:250:47:0,47,1360	0/0:216,28:250:58:0,58,1353	0/0:213,29:250:99:0,115,1463	0/0:222,25:250:37:0,37,1133	0/0:222,21:250:99:0,124,1557	0/1:218,28:250:46:46,0,976	0/0:220,26:250:85:0,85,1399	0/0:222,24:250:82:0,82,1329	0/0:219,27:250:55:0,55,1268	0/1:207,39:250:22:22,0,996	0/0:215,28:250:40:0,40,1137	0/0:221,23:250:44:0,44,1356	0/0:206,29:250:32:0,32,1253	0/0:212,25:250:79:0,79,1301	0/0:218,26:250:99:0,139,1631	0/0:208,39:250:32:0,32,1227	0/0:210,29:250:76:0,76,1469	0/0:210,34:250:99:0,141,1486	0/0:222,22:250:2:0,2,1204
chr1	4881	.	C	T	64.29	PASS	AC=3;AF=0.021;AN=140;BaseQRankSum=-18.925;DP=17254;Dels=0.00;ExcessHet=3.1051;FS=0.000;HaplotypeScore=45.8575;InbreedingCoeff=-0.0257;MLEAC=3;MLEAF=0.021;MQ=15.22;MQ0=4954;MQRankSum=15.050;QD=0.09;ReadPosRankSum=1.559;SOR=0.796;VQSLOD=1.45;culprit=MQ	GT:AD:DP:GQ:PL	0/0:248,1:250:99:0,106,1240	0/0:249,0:250:99:0,138,1325	0/0:245,2:250:73:0,73,1070	0/0:242,4:250:40:0,40,1164	0/0:241,6:250:8:0,8,1289	0/0:247,1:250:99:0,126,1383	0/0:245,4:250:86:0,86,1668	0/0:245,5:250:23:0,23,1200	0/0:247,3:250:76:0,76,1326	0/0:246,4:250:43:0,43,1206	0/0:246,3:250:76:0,76,1344	0/0:246,4:250:52:0,52,1287	0/0:249,1:250:99:0,163,1758	0/0:246,2:250:61:0,61,980	0/0:246,4:250:86:0,86,1634	0/0:248,2:250:99:0,136,1726	0/0:243,5:250:59:0,59,1573	0/0:244,2:250:99:0,103,1416	0/0:243,3:250:76:0,76,1325	0/0:245,3:250:91:0,91,1472	0/0:244,4:250:52:0,52,1267	0/0:244,4:250:40:0,40,1175	0/0:245,3:250:97:0,97,1533	0/0:247,3:250:85:0,85,1438	0/0:248,2:250:99:0,118,1523	0/0:247,0:250:99:0,138,1326	0/0:243,3:250:88:0,88,1445	0/0:249,1:250:99:0,115,1326	0/0:249,1:250:99:0,139,1602	0/1:242,7:250:28:28,0,1140	0/0:246,3:250:82:0,82,1393	0/0:245,2:250:82:0,82,1208	0/0:245,3:250:64:0,64,1218	0/0:246,4:250:70:0,70,1460	0/0:245,4:250:58:0,58,1357	0/0:245,5:250:26:0,26,1227	0/0:241,7:250:8:0,8,1434	0/0:245,3:250:85:0,85,1396	0/0:244,4:250:73:0,73,1489	0/1:241,9:250:69:69,0,1204	0/0:245,2:250:99:0,103,1403
chr1	4927	.	A	G	6519.2	PASS	AC=15;AF=0.109;AN=138;BaseQRankSum=13.344;DP=5534;Dels=0.00;ExcessHet=6.7111;FS=1.076;HaplotypeScore=1.6042;InbreedingCoeff=-0.1220;MLEAC=15;MLEAF=0.109;MQ=41.74;MQ0=1;MQRankSum=-54.270;POSITIVE_TRAIN_SITE;QD=4.53;ReadPosRankSum=-5.741;SOR=1.038;VQSLOD=10.48;culprit=MQ	GT:AD:DP:GQ:PL	0/1:84,37:121:99:675,0,1999	0/1:87,41:128:99:805,0,2065	0/1:79,16:95:99:142,0,1785	0/0:103,0:103:99:0,297,2506	0/1:61,13:74:99:138,0,1424	0/1:78,28:106:99:460,0,1702	0/0:96,0:96:99:0,282,2468	0/0:82,0:82:99:0,246,2311	0/0:87,0:87:99:0,261,2452	0/0:85,0:85:99:0,255,2481	0/0:100,0:100:99:0,300,2617	0/0:81,0:81:99:0,243,2284	0/1:49,30:79:99:533,0,1069	0/1:78,34:112:99:685,0,2016	0/1:31,9:40:99:118,0,737	0/0:76,0:76:99:0,228,2141	0/1:78,38:116:99:750,0,1852	0/1:80,32:112:99:591,0,1916	0/0:102,0:102:99:0,303,2655	0/1:50,8:58:47:47,0,1171	0/0:57,0:57:99:0,171,1612	0/0:61,1:62:99:0,159,1660	0/0:66,0:66:99:0,198,1826	0/0:73,1:74:99:0,194,2104	0/0:69,0:69:99:0,207,2040	0/0:78,0:78:99:0,234,2232	0/0:76,0:76:99:0,228,2222	0/0:85,0:85:99:0,255,2438	0/0:67,0:67:99:0,201,1952	0/0:54,0:54:99:0,162,1500	0/0:66,0:66:99:0,198,1796	0/0:73,0:73:99:0,219,2202	0/0:72,1:73:99:0,191,2004	0/0:73,0:73:99:0,219,2055	0/0:83,0:83:99:0,249,2341	0/0:73,0:73:99:0,219,2107	0/0:77,0:78:99:0,231,2131	0/0:78,0:78:99:0,234,2204	0/0:74,0:74:99:0,222,2162	0/0:64,0:64:99:0,192,1782	0/0:61,0:61:99:0,183,1785
chr1	5003	.	A	C	1506.19	PASS	AC=8;AF=0.058;AN=138;BaseQRankSum=-7.136;DP=5469;Dels=0.00;ExcessHet=3.9426;FS=19.787;HaplotypeScore=5.0638;InbreedingCoeff=-0.0606;MLEAC=7;MLEAF=0.051;MQ=41.71;MQ0=0;MQRankSum=-36.052;POSITIVE_TRAIN_SITE;QD=2.54;ReadPosRankSum=-23.695;SOR=10.364;VQSLOD=3.88;culprit=MQ	GT:AD:DP:GQ:PL	0/0:82,8:90:49:0,49,2008	0/0:78,0:78:99:0,234,2116	0/0:72,1:73:99:0,192,1818	0/0:93,0:93:99:0,279,2434	0/0:62,2:64:99:0,137,1578	0/0:88,0:88:99:0,264,2262	0/0:102,0:102:99:0,306,2864	0/0:95,0:95:99:0,285,2684	0/0:82,1:83:99:0,221,2278	0/0:87,0:87:99:0,261,2491	0/1:84,13:97:76:76,0,2023	0/0:70,0:70:99:0,210,1896	0/1:53,18:71:99:213,0,1114	0/0:85,0:85:99:0,255,2401	0/1:29,16:45:99:259,0,640	0/0:69,8:77:10:0,10,1656	0/0:74,0:74:99:0,222,2044	0/0:93,1:95:99:0,254,2458	0/0:80,1:81:99:0,214,2066	0/0:55,0:55:99:0,165,1465	0/0:72,0:72:99:0,216,1990	0/0:74,1:75:99:0,197,1950	0/0:73,0:73:99:0,219,1977	0/0:72,1:73:99:0,190,1992	0/1:54,23:77:99:360,0,1249	0/1:60,25:85:99:337,0,1288	0/0:71,0:71:99:0,213,1999	0/0:94,0:94:99:0,282,2599	0/0:78,0:78:99:0,234,2195	0/0:67,0:67:99:0,201,1790	0/0:73,0:73:99:0,219,1947	0/0:83,0:83:99:0,249,2453	0/0:76,0:76:99:0,228,2065	0/0:90,0:90:99:0,270,2490	0/0:88,1:89:99:0,239,2398	0/0:82,1:83:99:0,221,2168	0/0:92,1:93:99:0,251,2424	0/0:82,1:83:99:0,220,2315	0/0:88,0:88:99:0,264,2438	0/0:70,1:71:99:0,185,1840	0/1:69,9:79:6:6,0,1686
chr1	5077	.	G	A	305.15	PASS	AC=3;AF=0.022;AN=138;BaseQRankSum=-12.412;DP=17063;Dels=0.00;ExcessHet=3.1065;FS=0.000;HaplotypeScore=7.5427;InbreedingCoeff=-0.0222;MLEAC=3;MLEAF=0.022;MQ=22.76;MQ0=4931;MQRankSum=-20.889;QD=0.41;ReadPosRankSum=-0.001;SOR=0.707;VQSLOD=2.93;culprit=MQ	GT:AD:DP:GQ:PL	0/0:220,30:250:99:0,277,2717	0/0:221,29:250:99:0,219,1996	0/0:203,47:250:99:0,165,1653	0/0:216,34:250:99:0,226,2243	0/1:202,48:250:99:138,0,1650	0/0:213,37:250:99:0,193,2135	0/0:212,37:250:99:0,234,2193	0/0:212,38:250:99:0,271,2765	0/1:194,55:250:99:154,0,2005	0/0:214,36:250:98:0,98,2072	0/0:215,35:250:99:0,324,3013	0/0:224,26:250:99:0,255,2364	0/0:232,18:250:99:0,297,2517	0/0:217,33:250:99:0,312,2927	0/0:160,15:175:99:0,153,1401	0/0:207,43:250:99:0,279,2565	0/0:217,32:250:99:0,217,2379	0/0:216,34:250:99:0,219,1997	0/0:227,23:250:99:0,276,2508	0/1:203,47:250:83:83,0,1753	0/0:221,29:250:99:0,291,2713	0/0:208,42:250:99:0,261,2448	0/0:216,34:250:99:0,282,2622	0/0:217,32:250:99:0,234,2232	0/0:222,28:250:99:0,285,2545	0/0:222,27:250:99:0,249,2185	0/0:224,26:250:99:0,297,2841	0/0:221,28:250:99:0,267,2532	0/0:212,38:250:99:0,229,2387	0/0:219,31:250:99:0,261,2407	0/0:215,35:250:99:0,252,2320	0/0:218,32:250:99:0,292,2876	0/0:216,34:250:99:0,261,2429	0/0:217,33:250:99:0,258,2449	0/0:214,36:250:99:0,261,2433	0/0:218,31:250:99:0,252,2324	0/0:219,31:250:99:0,318,2931	0/0:211,38:250:99:0,285,2739	0/0:220,30:250:99:0,285,2727	0/0:219,31:250:99:0,237,2185	0/0:222,28:250:99:0,273,2510
chr1	5082	.	G	A	3866.98	PASS	AC=16;AF=0.116;AN=138;BaseQRankSum=-21.693;DP=17063;Dels=0.00;ExcessHet=7.2760;FS=0.000;HaplotypeScore=7.6003;InbreedingCoeff=-0.1309;MLEAC=16;MLEAF=0.116;MQ=22.76;MQ0=4931;MQRankSum=-0.133;QD=0.98;ReadPosRankSum=-0.001;SOR=1.141;VQSLOD=2.83;culprit=MQ	GT:AD:DP:GQ:PL	0/1:218,25:250:99:336,0,1882	0/1:224,25:250:99:421,0,1215	0/1:228,21:250:99:350,0,915	0/0:234,5:250:99:0,149,2127	0/1:236,13:250:86:86,0,1771	0/1:228,20:250:99:242,0,1492	0/1:227,18:250:99:210,0,1621	0/1:226,16:250:99:106,0,2170	0/1:226,23:250:99:288,0,1889	0/1:228,22:250:99:329,0,1604	0/0:247,0:250:99:0,321,3100	0/0:249,1:250:99:0,255,2379	0/1:233,16:250:14:14,0,2076	0/1:229,21:250:99:250,0,2120	0/0:166,9:175:99:0,153,1417	0/0:243,7:250:93:0,93,2226	0/1:221,25:250:99:343,0,1676	0/1:226,23:250:99:342,0,1324	0/0:233,3:250:99:0,197,2483	0/0:239,9:250:26:0,26,1967	0/0:250,0:250:99:0,291,2750	0/0:250,0:250:99:0,261,2508	0/0:250,0:250:99:0,282,2646	0/0:248,0:250:99:0,234,2259	0/0:248,2:250:99:0,285,2758	0/0:241,8:250:99:0,229,2379	0/0:250,0:250:99:0,297,2867	0/0:248,1:250:99:0,267,2627	0/0:250,0:250:99:0,255,2506	0/0:250,0:250:99:0,261,2390	0/0:250,0:250:99:0,252,2296	0/0:250,0:250:99:0,292,2939	0/0:249,0:250:99:0,258,2423	0/0:248,2:250:99:0,258,2438	0/0:249,1:250:99:0,235,2473	0/0:248,2:250:99:0,252,2430	0/0:249,1:250:99:0,318,3008	0/0:250,0:250:99:0,285,2809	0/0:250,0:250:99:0,286,2824	0/0:250,0:250:99:0,237,2240	0/0:247,2:250:99:0,273,2658
chr1	5114	.	T	G	168.52	PASS	AC=3;AF=0.022;AN=138;BaseQRankSum=-9.387;DP=6905;Dels=0.00;ExcessHet=3.1065;FS=0.000;HaplotypeScore=2.4773;InbreedingCoeff=-0.0222;MLEAC=3;MLEAF=0.022;MQ=41.39;MQ0=0;MQRankSum=-12.250;QD=0.78;ReadPosRankSum=-0.000;SOR=7.470;VQSLOD=12.01;culprit=FS	GT:AD:DP:GQ:PL	0/0:148,0:148:99:0,444,4008	0/0:120,0:120:99:0,360,3243	0/0:99,0:99:99:0,297,2539	0/0:114,0:114:99:0,342,2986	0/0:92,0:92:99:0,276,2429	0/0:114,0:114:99:0,342,2929	0/0:124,0:124:99:0,372,3506	0/0:162,0:162:99:0,487,4574	0/0:158,0:158:99:0,475,4459	0/0:131,0:131:99:0,394,3748	0/0:157,1:158:99:0,446,4292	0/0:64,0:64:99:0,192,1750	0/0:61,5:66:80:0,80,1378	0/0:118,0:118:99:0,354,3315	0/1:46,12:58:99:119,0,1001	0/0:76,0:76:99:0,228,2056	0/0:129,0:129:99:0,387,3566	0/0:140,0:140:99:0,420,3739	0/0:104,0:104:99:0,312,2725	0/0:77,0:77:99:0,231,2053	0/0:75,0:75:99:0,225,2072	0/0:68,0:68:99:0,204,1814	0/0:66,0:66:99:0,198,1803	0/0:76,0:76:99:0,228,2145	0/0:72,8:80:35:0,35,1731	0/1:78,16:94:95:95,0,1682	0/0:74,0:74:99:0,222,2075	0/0:91,0:91:99:0,273,2516	0/0:76,0:76:99:0,228,2147	0/0:60,0:60:99:0,180,1602	0/0:62,0:62:99:0,186,1654	0/0:78,0:78:99:0,234,2309	0/0:82,0:82:99:0,246,2238	0/0:78,0:78:99:0,234,2158	0/0:81,0:81:99:0,243,2239	0/0:73,0:73:99:0,219,1949	0/0:85,1:86:99:0,230,2235	0/0:80,0:80:99:0,240,2286	0/0:84,0:84:99:0,252,2325	0/0:67,0:67:99:0,201,1788	0/0:63,2:65:99:0,142,1676
chr1	5150	.	A	C	109.71	PASS	AC=2;AF=0.014;AN=138;BaseQRankSum=-6.869;DP=5811;Dels=0.00;ExcessHet=3.0421;FS=6.175;HaplotypeScore=4.4775;InbreedingCoeff=-0.0148;MLEAC=2;MLEAF=0.014;MQ=41.58;MQ0=0;MQRankSum=-15.936;QD=1.03;ReadPosRankSum=-0.000;SOR=8.286;VQSLOD=8.25;culprit=MQ	GT:AD:DP:GQ:PL	0/0:95,3:98:99:0,214,2498	0/0:91,0:91:99:0,273,2424	0/0:76,0:76:99:0,228,1949	0/0:83,0:83:99:0,248,2011	0/0:47,1:48:99:0,116,1204	0/0:68,0:68:99:0,204,1718	0/0:123,0:123:99:0,369,3288	0/0:93,0:93:99:0,279,2568	0/0:88,0:88:99:0,264,2434	0/0:79,0:80:99:0,237,2182	0/0:115,7:122:99:0,175,2766	0/0:58,0:58:99:0,174,1575	0/1:64,16:80:99:119,0,1367	0/0:65,0:65:99:0,195,1893	0/0:13,1:14:18:0,18,317	0/0:69,0:69:99:0,207,1841	0/0:96,0:96:99:0,288,2648	0/0:83,0:83:99:0,249,2214	0/0:72,0:72:99:0,213,1791	0/0:54,0:54:99:0,162,1415	0/0:91,0:91:99:0,273,2554	0/0:78,0:78:99:0,234,2071	0/0:75,0:75:99:0,225,2040	0/0:65,0:65:99:0,195,1858	0/0:74,9:83:27:0,27,1795	0/0:91,8:99:99:0,107,2227	0/0:70,0:70:99:0,210,1965	0/0:89,0:89:99:0,267,2501	0/0:73,0:73:99:0,219,2059	0/0:63,0:63:99:0,189,1709	0/0:62,0:62:99:0,186,1654	0/0:85,0:85:99:0,255,2472	0/0:90,0:90:99:0,270,2445	0/0:84,0:84:99:0,252,2324	0/0:89,0:89:99:0,267,2404	0/0:74,0:74:99:0,222,2007	0/0:77,0:77:99:0,231,2092	0/0:84,0:84:99:0,252,2321	0/0:78,0:78:99:0,234,2158	0/0:67,0:67:99:0,201,1815	0/0:66,2:68:99:0,150,1768
chr1	5182	.	T	G	106.7	PASS	AC=2;AF=0.014;AN=138;BaseQRankSum=-7.947;DP=5811;Dels=0.00;ExcessHet=3.0421;FS=0.000;HaplotypeScore=5.4445;InbreedingCoeff=-0.0148;MLEAC=2;MLEAF=0.014;MQ=41.58;MQ0=0;MQRankSum=-15.243;QD=0.53;ReadPosRankSum=-22.143;SOR=6.756;VQSLOD=12.43;culprit=MQ	GT:AD:DP:GQ:PL	0/0:98,0:98:99:0,294,2604	0/0:91,0:91:99:0,273,2418	0/0:76,0:76:99:0,228,1938	0/0:83,0:83:99:0,248,2004	0/0:48,0:48:99:0,144,1249	0/0:68,0:68:99:0,204,1698	0/0:123,0:123:99:0,369,3280	0/0:93,0:93:99:0,279,2569	0/0:88,0:88:99:0,264,2409	0/0:79,0:80:99:0,237,2178	0/0:117,5:122:99:0,231,2829	0/0:58,0:58:99:0,174,1542	0/0:73,7:80:75:0,75,1556	0/0:65,0:65:99:0,195,1864	0/0:13,1:14:19:0,19,305	0/0:69,0:69:99:0,207,1835	0/0:96,0:96:99:0,288,2595	0/0:83,0:83:99:0,249,2212	0/0:72,0:72:99:0,216,1815	0/0:54,0:54:99:0,162,1397	0/0:91,0:91:99:0,273,2467	0/0:78,0:78:99:0,234,2092	0/0:75,0:75:99:0,225,2027	0/0:65,0:65:99:0,195,1794	0/0:75,8:83:62:0,62,1824	0/1:81,18:99:92:92,0,1756	0/0:70,0:70:99:0,210,1933	0/0:89,0:89:99:0,267,2495	0/0:73,0:73:99:0,219,2053	0/0:63,0:63:99:0,189,1702	0/0:62,0:62:99:0,186,1642	0/0:85,0:85:99:0,255,2436	0/0:90,0:90:99:0,270,2438	0/0:84,0:84:99:0,252,2282	0/0:88,1:89:99:0,238,2353	0/0:74,0:74:99:0,222,2006	0/0:77,0:77:99:0,231,2076	0/0:84,0:84:99:0,252,2236	0/0:78,0:78:99:0,234,2136	0/0:67,0:67:99:0,201,1749	0/0:67,1:68:99:0,177,1813
chr1	5184	.	G	T	158.54	PASS	AC=2;AF=0.014;AN=138;BaseQRankSum=-11.936;DP=5811;Dels=0.00;ExcessHet=3.0421;FS=5.545;HaplotypeScore=5.4156;InbreedingCoeff=-0.0143;MLEAC=1;MLEAF=7.246e-03;MQ=41.58;MQ0=0;MQRankSum=-34.709;QD=0.73;ReadPosRankSum=-0.319;SOR=2.242;VQSLOD=8.43;culprit=MQ	GT:AD:DP:GQ:PL	0/0:94,4:98:99:0,186,2444	0/0:90,1:91:99:0,246,2461	0/0:74,2:76:99:0,175,1920	0/0:77,6:83:93:0,93,1973	0/0:45,3:48:66:0,66,1142	0/0:68,0:68:99:0,204,1872	0/0:110,13:123:10:0,10,2860	0/0:90,3:93:99:0,195,2538	0/0:86,1:88:99:0,233,2434	0/0:77,3:80:99:0,154,2156	0/0:114,8:122:99:0,147,2930	0/0:57,1:58:99:0,147,1549	0/0:77,2:80:66:0,66,912	0/0:65,0:65:99:0,195,1861	0/0:14,0:14:21:0,21,201	0/0:68,1:69:99:0,180,1816	0/0:92,3:96:99:0,202,2504	0/0:82,1:83:99:0,222,2241	0/0:66,6:72:61:0,61,1669	0/0:51,3:54:82:0,82,1305	0/0:90,0:91:99:0,270,2534	0/0:76,1:78:99:0,203,2103	0/0:73,2:75:99:0,170,1998	0/0:63,2:65:99:0,138,1747	0/0:81,2:83:99:0,185,1932	0/0:99,0:99:99:0,111,1024	0/0:70,0:70:99:0,210,2005	0/0:89,0:89:99:0,267,2550	0/0:73,0:73:99:0,219,2123	0/0:62,1:63:99:0,162,1687	0/0:62,0:62:99:0,186,1715	0/0:81,4:85:99:0,138,2321	0/0:90,0:90:99:0,270,2530	0/0:83,0:84:99:0,249,2378	0/0:88,1:89:99:0,240,2454	0/0:74,0:74:99:0,222,2047	0/0:77,0:77:99:0,231,2130	0/0:80,4:84:99:0,141,2211	0/0:77,1:78:99:0,206,2176	0/0:66,1:67:99:0,175,1798	0/0:68,0:68:99:0,204,1846
chr1	5256	.	G	T	33.05	PASS	AC=1;AF=7.246e-03;AN=138;BaseQRankSum=-10.371;DP=5608;Dels=0.00;ExcessHet=3.0103;FS=0.000;HaplotypeScore=3.8122;InbreedingCoeff=-0.0073;MLEAC=1;MLEAF=7.246e-03;MQ=41.69;MQ0=0;MQRankSum=-22.068;QD=0.60;ReadPosRankSum=-2.672;SOR=0.351;VQSLOD=12.27;culprit=MQ	GT:AD:DP:GQ:PL	0/0:88,0:88:99:0,264,2487	0/0:61,0:61:99:0,183,1748	0/0:79,0:79:99:0,237,2152	0/0:93,1:94:99:0,257,2634	0/0:48,1:49:99:0,120,1325	0/0:80,1:81:99:0,217,2220	0/0:93,0:93:99:0,280,2806	0/0:77,2:79:99:0,181,2289	0/0:102,1:103:99:0,282,2950	0/0:88,1:89:99:0,239,2665	0/0:105,2:107:99:0,266,2961	0/0:69,1:70:99:0,184,1921	0/0:65,0:65:99:0,194,1562	0/0:74,0:74:99:0,222,2167	0/0:35,1:36:79:0,79,825	0/0:79,0:79:99:0,237,2182	0/0:71,1:73:99:0,189,2019	0/0:81,0:81:99:0,243,2338	0/0:76,0:76:99:0,228,2175	0/0:70,1:71:99:0,187,1931	0/0:79,1:80:99:0,213,2199	0/0:72,0:72:99:0,216,2062	0/0:80,0:80:99:0,240,2302	0/0:71,0:71:99:0,213,2076	0/0:67,0:67:99:0,201,1694	0/0:79,0:79:99:0,237,1994	0/0:90,1:91:99:0,245,2598	0/0:81,0:81:99:0,243,2377	0/0:72,0:72:99:0,216,2109	0/0:66,0:66:99:0,198,1867	0/0:77,1:78:99:0,207,2148	0/0:87,2:89:99:0,208,2618	0/0:83,0:83:99:0,249,2339	0/0:76,0:76:99:0,228,2215	0/0:91,1:92:99:0,249,2592	0/0:77,0:77:99:0,231,2169	0/0:89,0:89:99:0,267,2461	0/0:75,1:76:99:0,200,2205	0/0:89,0:89:99:0,267,2639	0/0:76,1:77:99:0,204,2117	0/0:69,1:70:99:0,184,1907
chr1	5261	.	C	A	39.71	PASS	AC=2;AF=0.014;AN=138;BaseQRankSum=-24.384;DP=16117;Dels=0.00;ExcessHet=3.0421;FS=1.282;HaplotypeScore=51.5141;InbreedingCoeff=-0.0147;MLEAC=2;MLEAF=0.014;MQ=36.36;MQ0=6;MQRankSum=-37.313;QD=0.08;ReadPosRankSum=-0.002;SOR=0.428;VQSLOD=6.80;culprit=MQ	GT:AD:DP:GQ:PL	0/0:228,20:250:99:0,162,5196	0/0:233,17:250:99:0,252,5575	0/0:236,14:250:99:0,346,5283	0/0:223,27:250:32:0,32,4961	0/0:237,13:250:99:0,362,5502	0/0:231,19:250:99:0,217,5391	0/0:219,12:231:99:0,353,5593	0/0:230,20:250:99:0,129,5421	0/0:230,20:250:99:0,162,5656	0/0:231,19:250:99:0,192,5645	0/0:249,1:250:99:0,679,6512	0/0:225,12:237:99:0,370,5620	0/0:165,6:171:99:0,344,3945	0/0:236,14:250:99:0,310,5886	0/0:110,3:113:99:0,246,2778	0/0:228,22:250:99:0,134,5354	0/0:227,23:250:95:0,95,5415	0/0:234,16:250:99:0,303,5656	0/0:224,26:250:92:0,92,5282	0/0:226,13:239:99:0,353,5426	0/0:228,22:250:96:0,96,5128	0/0:231,19:250:99:0,214,5514	0/0:237,13:250:99:0,371,5809	0/0:229,21:250:99:0,125,5429	0/0:216,21:237:99:0,101,5135	0/1:222,28:250:44:44,0,4901	0/0:233,17:250:99:0,236,5800	0/0:224,8:232:99:0,446,5861	0/0:181,12:193:99:0,212,4483	0/0:229,21:250:99:0,150,5396	0/0:232,17:250:99:0,291,5657	0/0:236,14:250:99:0,340,6285	0/0:225,25:250:39:0,39,5054	0/0:225,25:250:48:0,48,5316	0/0:231,19:250:99:0,195,5401	0/0:229,21:250:99:0,143,5426	0/0:234,16:250:99:0,286,5735	0/1:222,28:250:52:52,0,5130	0/0:231,19:250:99:0,177,5662	0/0:221,16:237:99:0,263,5210	0/0:232,18:250:99:0,244,5641
chr1	5288	.	A	G	1060.87	PASS	AC=12;AF=0.087;AN=138;BaseQRankSum=47.566;DP=16117;Dels=0.00;ExcessHet=5.2793;FS=1.035;HaplotypeScore=47.7651;InbreedingCoeff=-0.0989;MLEAC=12;MLEAF=0.087;MQ=36.36;MQ0=6;MQRankSum=-45.600;QD=0.37;ReadPosRankSum=5.034;SOR=0.414;VQSLOD=6.88;culprit=MQ	GT:AD:DP:GQ:PL	0/1:219,31:250:99:158,0,4648	0/1:219,31:250:99:151,0,4729	0/0:230,20:250:99:0,162,4787	0/1:220,30:250:99:136,0,3915	0/0:227,23:250:99:0,100,4664	0/1:224,26:250:33:33,0,4415	0/0:221,10:231:99:0,390,4877	0/0:235,15:250:99:0,266,5217	0/0:240,10:250:99:0,438,6007	0/0:244,6:250:99:0,542,5958	0/0:234,16:250:99:0,280,4945	0/0:216,21:237:99:0,109,4869	0/0:171,0:171:99:0,491,4116	0/0:239,11:250:99:0,393,6032	0/0:113,0:113:99:0,327,2875	0/0:222,28:250:1:0,1,4861	0/0:229,21:250:99:0,121,5292	0/1:217,33:250:99:211,0,4640	0/0:226,24:250:49:0,49,4506	0/0:219,20:239:99:0,138,4659	0/0:230,20:250:99:0,143,5174	0/0:240,10:250:99:0,443,5663	0/0:225,25:250:53:0,53,4940	0/0:236,14:250:99:0,318,5709	0/0:219,18:237:99:0,194,5217	0/0:234,16:250:99:0,293,5542	0/0:232,18:250:99:0,208,5651	0/0:213,19:232:99:0,141,5145	0/0:184,9:193:99:0,294,4398	0/0:240,10:250:99:0,444,5930	0/0:232,18:250:99:0,219,5388	0/0:229,21:250:99:0,174,5753	0/0:235,15:250:99:0,318,5357	0/0:224,25:250:17:0,17,5139	0/1:223,27:250:48:48,0,4642	0/0:227,23:250:99:0,105,5224	0/1:223,27:250:29:29,0,5014	0/0:227,23:250:99:0,100,5080	0/0:227,23:250:64:0,64,5181	0/0:215,22:237:84:0,84,4738	0/0:229,21:250:99:0,134,5406
chr1	5325	.	G	T	522.27	PASS	AC=3;AF=0.022;AN=138;BaseQRankSum=-31.348;DP=9995;Dels=0.00;ExcessHet=3.1065;FS=0.000;HaplotypeScore=14.3679;InbreedingCoeff=-0.0248;MLEAC=3;MLEAF=0.022;MQ=40.38;MQ0=1;MQRankSum=-18.214;QD=1.08;ReadPosRankSum=-7.798;SOR=0.423;VQSLOD=9.38;culprit=MQ	GT:AD:DP:GQ:PL	0/1:146,29:175:99:149,0,3510	0/0:143,9:152:99:0,244,3878	0/0:130,1:131:99:0,371,3366	0/0:181,62:243:27:0,27,4575	0/0:127,3:130:99:0,322,3439	0/0:135,1:136:99:0,383,3709	0/0:176,3:179:99:0,507,5434	0/0:153,2:155:99:0,417,4569	0/0:153,0:153:99:0,460,4473	0/0:149,1:150:99:0,427,4471	0/0:172,3:175:99:0,474,5060	0/1:114,24:138:99:158,0,2740	0/1:134,36:170:99:285,0,3018	0/0:155,0:155:99:0,466,4538	0/0:87,0:87:99:0,261,2356	0/0:137,1:139:99:0,389,3723	0/0:155,20:175:32:0,32,3944	0/0:142,11:153:99:0,192,3750	0/0:189,48:237:46:0,46,4858	0/0:117,4:121:99:0,267,3150	0/0:125,1:126:99:0,352,3429	0/0:132,2:134:99:0,354,3684	0/0:114,0:114:99:0,342,3185	0/0:125,0:125:99:0,376,3580	0/0:125,0:125:99:0,375,3448	0/0:138,0:138:99:0,414,3679	0/0:118,0:118:99:0,355,3379	0/0:146,0:146:99:0,436,4239	0/0:128,0:128:99:0,385,3788	0/0:113,0:113:99:0,339,3126	0/0:122,1:123:99:0,344,3349	0/0:144,0:144:99:0,433,4302	0/0:133,0:133:99:0,399,3721	0/0:136,0:136:99:0,408,3802	0/0:155,0:155:99:0,463,4407	0/0:131,0:131:99:0,394,3709	0/0:128,1:129:99:0,364,3604	0/0:135,1:136:99:0,387,3845	0/0:131,0:131:99:0,394,3868	0/0:106,0:106:99:0,318,2930	0/0:129,0:129:99:0,387,3642
chr1	5555	.	C	T	5791.44	PASS	AC=11;AF=0.080;AN=138;BaseQRankSum=-35.191;DP=5647;Dels=0.00;ExcessHet=4.8858;FS=1.004;HaplotypeScore=5.9666;InbreedingCoeff=-0.0899;MLEAC=11;MLEAF=0.080;MQ=41.65;MQ0=0;MQRankSum=-52.579;QD=4.43;ReadPosRankSum=0.000;SOR=1.026;VQSLOD=9.34;culprit=MQ	GT:AD:DP:GQ:PL	0/1:80,43:123:99:745,0,1961	0/1:70,36:107:99:618,0,1755	0/1:61,17:78:99:188,0,1420	0/1:87,43:136:99:297,0,2107	0/0:52,6:58:32:0,32,1319	0/1:68,32:100:99:295,0,1611	0/1:75,52:133:99:500,0,1973	0/1:93,51:145:99:864,0,2412	0/0:84,0:85:99:0,252,2486	0/0:70,0:72:99:0,210,2141	0/0:103,0:110:99:0,310,3051	0/0:63,0:63:99:0,189,1805	0/0:63,0:65:99:0,189,1743	0/0:70,0:70:99:0,210,2139	0/0:33,0:33:99:0,99,945	0/0:79,0:79:99:0,237,2262	0/1:88,39:127:99:642,0,2223	0/1:84,34:119:99:554,0,2134	0/1:83,33:121:99:272,0,2059	0/0:51,7:58:2:0,2,1260	0/0:59,0:59:99:0,177,1690	0/0:58,0:58:99:0,174,1696	0/0:60,0:60:99:0,180,1737	0/0:73,0:73:99:0,219,2162	0/0:66,0:66:99:0,198,1952	0/0:84,0:84:99:0,252,2488	0/0:65,0:65:99:0,195,1925	0/0:82,0:83:99:0,246,2472	0/0:70,0:71:99:0,210,2141	0/0:61,0:61:99:0,183,1773	0/0:65,0:65:99:0,195,1825	0/0:79,0:80:99:0,238,2452	0/0:78,0:78:99:0,234,2272	0/0:81,0:81:99:0,243,2428	0/0:83,0:83:99:0,249,2459	0/0:72,0:72:99:0,216,2133	0/0:68,0:68:99:0,204,2014	0/0:79,1:80:99:0,218,2317	0/0:82,0:82:99:0,246,2429	0/0:52,0:52:99:0,156,1490	0/0:63,0:63:99:0,189,1866
chr1	5741	.	C	G	4982.31	PASS	AC=11;AF=0.080;AN=138;BaseQRankSum=-0.118;DP=5132;Dels=0.00;ExcessHet=4.8858;FS=0.000;HaplotypeScore=2.5339;InbreedingCoeff=-0.0861;MLEAC=11;MLEAF=0.080;MQ=41.80;MQ0=0;MQRankSum=-50.084;POSITIVE_TRAIN_SITE;QD=5.49;ReadPosRankSum=0.000;SOR=0.723;VQSLOD=12.38;culprit=MQ	GT:AD:DP:GQ:PL	0/1:85,41:126:99:876,0,2262	0/1:60,28:88:99:622,0,1634	0/1:50,6:56:12:12,0,1340	0/0:72,0:72:99:0,216,2164	0/1:27,8:35:99:136,0,704	0/1:80,16:96:99:201,0,2160	0/0:74,0:74:99:0,223,2333	0/1:84,37:121:99:804,0,2284	0/0:88,0:89:99:0,265,2811	0/0:90,0:90:99:0,271,2928	0/0:94,0:94:99:0,283,2882	0/0:54,0:54:99:0,162,1652	0/0:44,0:44:99:0,132,1247	0/0:71,0:71:99:0,214,2388	0/1:11,6:17:99:119,0,262	0/0:64,0:64:99:0,192,1957	0/1:79,35:114:99:753,0,2141	0/1:60,33:93:99:760,0,1621	0/0:77,0:77:99:0,231,2361	0/1:44,9:54:99:112,0,1154	0/0:74,0:74:99:0,223,2372	0/0:73,0:73:99:0,219,2230	0/0:63,0:63:99:0,189,1959	0/0:74,0:74:99:0,223,2336	0/0:68,0:68:99:0,204,2083	0/0:84,0:84:99:0,252,2532	0/0:85,0:85:99:0,256,2761	0/0:96,0:97:99:0,289,3076	0/0:76,0:76:99:0,229,2438	0/0:59,0:59:99:0,177,1830	0/0:56,0:56:99:0,168,1711	0/0:83,0:83:99:0,250,2777	0/0:91,0:92:99:0,274,2825	0/0:98,0:98:99:0,295,3132	0/0:80,0:80:99:0,241,2531	0/0:77,0:77:99:0,232,2430	0/0:82,0:82:99:0,247,2549	0/0:94,0:94:99:0,283,2960	0/0:86,0:86:99:0,259,2709	0/0:45,0:45:99:0,135,1366	0/0:71,0:71:99:0,213,2201
chr1	5763	.	T	C	6236.36	PASS	AC=14;AF=0.101;AN=138;BaseQRankSum=24.905;DP=5678;Dels=0.00;ExcessHet=6.1909;FS=1.149;HaplotypeScore=4.6493;InbreedingCoeff=-0.1129;MLEAC=14;MLEAF=0.101;MQ=41.63;MQ0=0;MQRankSum=-41.373;POSITIVE_TRAIN_SITE;QD=4.35;ReadPosRankSum=0.000;SOR=1.036;VQSLOD=10.60;culprit=MQ	GT:AD:DP:GQ:PL	0/0:92,0:92:99:0,276,2446	0/1:65,27:92:99:497,0,1448	0/1:79,16:95:99:146,0,1732	0/0:87,5:92:99:0,130,1950	0/0:62,5:67:65:0,65,1444	0/1:73,25:98:99:398,0,1543	0/1:113,47:160:99:972,0,2472	0/0:95,0:95:99:0,285,2581	0/0:94,0:94:99:0,282,2588	0/1:86,29:115:99:547,0,2018	0/0:103,0:103:99:0,309,2583	0/1:41,18:59:99:328,0,916	0/1:67,33:100:99:534,0,1289	0/0:68,0:68:99:0,204,1967	0/1:21,16:37:99:292,0,411	0/1:89,30:119:99:485,0,1996	0/0:79,0:79:99:0,237,2143	0/1:76,33:109:99:629,0,1699	0/0:70,4:74:99:0,108,1642	0/1:54,10:64:88:88,0,1181	0/0:52,0:52:99:0,156,1386	0/0:54,0:54:99:0,162,1409	0/0:61,0:61:99:0,183,1646	0/0:57,0:57:99:0,171,1574	0/0:54,0:54:99:0,162,1451	0/0:65,1:66:99:0,171,1584	0/0:62,0:62:99:0,186,1707	0/0:74,0:74:99:0,222,2041	0/0:57,0:57:99:0,171,1598	0/0:56,0:56:99:0,168,1486	0/0:51,0:51:99:0,153,1354	0/0:69,0:69:99:0,207,1970	0/0:57,0:57:99:0,171,1544	0/0:66,0:66:99:0,198,1794	0/0:65,0:65:99:0,195,1756	0/0:52,0:52:99:0,156,1376	0/0:66,0:66:99:0,198,1757	0/0:81,0:81:99:0,243,2154	0/0:65,0:65:99:0,195,1792	0/0:40,0:40:99:0,120,1027	0/0:58,0:58:99:0,174,1593
chr1	5799	.	G	A	1685.44	PASS	AC=17;AF=0.121;AN=140;BaseQRankSum=-44.715;DP=15379;Dels=0.00;ExcessHet=7.8071;FS=0.000;HaplotypeScore=16.1448;InbreedingCoeff=-0.1421;MLEAC=17;MLEAF=0.121;MQ=37.13;MQ0=1;MQRankSum=-0.653;QD=0.40;ReadPosRankSum=-0.003;SOR=0.972;VQSLOD=7.72;culprit=MQ	GT:AD:DP:GQ:PL	0/1:216,34:250:99:168,0,4360	0/1:221,29:250:95:95,0,4366	0/0:228,22:250:99:0,122,4638	0/0:227,22:250:99:0,336,5324	0/0:181,11:192:99:0,253,3942	0/0:231,19:250:99:0,366,5124	0/0:207,18:225:99:0,251,4990	0/0:201,23:224:9:0,9,4436	0/1:222,27:250:92:92,0,4198	0/0:230,20:250:99:0,147,5182	0/0:227,22:250:99:0,318,4914	0/0:153,14:167:99:0,105,3318	0/0:114,13:127:55:0,55,2154	0/1:214,36:250:99:331,0,4473	0/0:72,0:72:99:0,186,1534	0/1:222,27:250:69:69,0,4162	0/1:222,28:250:58:58,0,4547	0/1:223,27:250:59:59,0,4333	0/0:212,38:250:66:0,66,4442	0/0:194,22:216:72:0,72,4215	0/0:234,0:234:99:0,597,5383	0/0:240,0:240:99:0,589,5436	0/0:248,2:250:99:0,566,5699	0/0:249,1:250:99:0,595,5742	0/0:250,0:250:99:0,621,5433	0/0:249,1:250:99:0,568,4814	0/0:249,0:250:99:0,604,5601	0/0:217,0:217:99:0,514,4820	0/0:165,1:166:99:0,363,3708	0/0:234,0:234:99:0,594,5376	0/0:230,0:230:99:0,567,5122	0/0:250,0:250:99:0,565,5598	0/0:249,1:250:99:0,595,5782	0/0:249,0:250:99:0,598,5655	0/0:250,0:250:99:0,631,6016	0/0:250,0:250:99:0,607,5617	0/0:249,1:250:99:0,607,5686	0/0:247,1:250:99:0,561,5468	0/0:250,0:250:99:0,607,5831	0/0:208,0:208:99:0,528,4727	0/0:250,0:250:99:0,625,5781
chr1	5802	.	G	A	3599.6	PASS	AC=28;AF=0.200;AN=140;BaseQRankSum=-59.408;DP=15379;Dels=0.00;ExcessHet=17.7511;FS=0.867;HaplotypeScore=16.2018;InbreedingCoeff=-0.2514;MLEAC=27;MLEAF=0.193;MQ=37.13;MQ0=1;MQRankSum=-7.396;QD=0.52;ReadPosRankSum=-0.003;SOR=0.579;VQSLOD=7.52;culprit=MQ	GT:AD:DP:GQ:PL	0/1:219,31:250:99:125,0,4675	0/0:227,23:250:43:0,43,4823	0/0:226,24:250:74:0,74,4706	0/0:217,33:250:99:0,122,4802	0/0:177,15:192:99:0,120,3841	0/0:220,30:250:99:0,323,4976	0/0:208,16:225:99:0,369,5163	0/0:215,9:224:99:0,346,5338	0/1:226,24:250:11:11,0,4388	0/1:215,35:250:99:283,0,4778	0/0:215,35:250:98:0,98,4426	0/0:155,12:167:99:0,140,3591	0/0:119,8:127:99:0,177,2716	0/1:227,23:250:6:6,0,5170	0/0:68,4:72:76:0,76,1515	0/0:236,14:250:99:0,254,5056	0/0:228,22:250:62:0,62,4927	0/1:217,33:250:99:241,0,4377	0/0:222,28:250:99:0,164,4887	0/0:197,19:216:99:0,123,4428	0/1:209,25:234:71:71,0,4383	0/1:215,25:240:59:59,0,4312	0/1:222,28:250:79:79,0,4537	0/1:222,28:250:99:120,0,4678	0/1:218,32:250:99:257,0,4558	0/1:220,30:250:99:213,0,4194	0/1:221,29:250:99:168,0,4516	0/0:201,16:217:79:0,79,4157	0/0:154,12:166:72:0,72,3198	0/0:210,23:234:3:0,3,4296	0/0:208,22:230:8:0,8,4132	0/1:226,24:250:80:80,0,4515	0/1:215,35:250:99:279,0,4383	0/1:223,27:250:99:110,0,4427	0/1:219,31:250:99:147,0,4571	0/0:228,22:250:32:0,32,4653	0/1:216,34:250:99:250,0,4375	0/0:229,21:250:63:0,63,4656	0/1:223,27:250:85:85,0,4735	0/1:180,28:208:99:171,0,3631	0/1:221,29:250:99:139,0,4586
chr1	5814	.	G	A	108.05	PASS	AC=4;AF=0.029;AN=140;BaseQRankSum=-25.354;DP=15379;Dels=0.00;ExcessHet=3.2012;FS=0.000;HaplotypeScore=61.7134;InbreedingCoeff=-0.0320;MLEAC=3;MLEAF=0.021;MQ=37.13;MQ0=1;MQRankSum=-3.461;QD=0.13;ReadPosRankSum=-2.873;SOR=0.590;VQSLOD=7.75;culprit=MQ	GT:AD:DP:GQ:PL	0/0:232,18:250:99:0,100,5362	0/1:226,24:250:93:93,0,5126	0/0:229,21:250:44:0,44,5263	0/0:230,17:250:99:0,198,5419	0/0:181,10:192:99:0,212,4220	0/1:225,25:250:64:64,0,5300	0/0:212,11:225:99:0,283,5359	0/0:213,11:224:99:0,252,5283	0/0:242,8:250:99:0,339,5629	0/0:237,12:250:99:0,264,5981	0/0:237,13:250:99:0,255,5315	0/0:164,3:167:99:0,356,4287	0/0:118,9:127:76:0,76,2735	0/0:241,9:250:99:0,348,6439	0/0:66,6:72:6:0,6,1464	0/0:233,16:250:99:0,126,5129	0/0:231,18:250:71:0,71,5586	0/1:229,21:250:17:17,0,5118	0/0:229,19:250:99:0,111,5116	0/0:206,10:216:99:0,296,5141	0/0:234,0:234:99:0,598,6269	0/0:239,0:240:99:0,586,5980	0/0:250,0:250:99:0,616,6288	0/0:249,0:250:99:0,619,6410	0/0:249,0:250:99:0,619,6368	0/0:249,0:250:99:0,592,6104	0/0:249,1:250:99:0,575,6418	0/0:216,1:217:99:0,483,5442	0/0:166,0:166:99:0,388,4150	0/0:234,0:234:99:0,595,6046	0/0:230,0:230:99:0,568,5801	0/0:250,0:250:99:0,565,6106	0/0:249,1:250:99:0,592,6469	0/0:250,0:250:99:0,601,6302	0/0:249,0:250:99:0,628,6504	0/0:250,0:250:99:0,607,6302	0/0:250,0:250:99:0,631,6555	0/0:250,0:250:99:0,589,5992	0/0:250,0:250:99:0,607,6287	0/0:206,1:208:99:0,495,5219	0/0:250,0:250:99:0,625,6512
chr1	5823	.	C	T	2332.63	PASS	AC=22;AF=0.157;AN=140;BaseQRankSum=-32.111;DP=15379;Dels=0.00;ExcessHet=13.0215;FS=0.000;HaplotypeScore=77.0056;InbreedingCoeff=-0.2045;MLEAC=23;MLEAF=0.164;MQ=37.13;MQ0=1;MQRankSum=-6.117;QD=0.43;ReadPosRankSum=3.204;SOR=0.841;VQSLOD=7.72;culprit=MQ	GT:AD:DP:GQ:PL	0/1:224,26:250:99:102,0,4827	0/1:225,25:250:64:64,0,4726	0/0:228,21:250:94:0,94,4787	0/0:226,18:250:99:0,188,4814	0/0:178,14:192:99:0,128,3808	0/0:229,21:250:99:0,101,5037	0/0:212,10:225:99:0,312,5200	0/0:208,16:224:99:0,121,4819	0/0:234,16:250:99:0,116,4879	0/0:231,19:250:95:0,95,5360	0/1:225,23:250:12:12,0,4573	0/0:152,14:167:41:0,41,3470	0/0:122,5:127:99:0,201,2899	0/0:235,15:250:99:0,189,5698	0/0:70,1:72:99:0,156,1712	0/0:229,21:250:9:0,9,4699	0/1:224,26:250:99:111,0,4926	0/1:227,23:250:20:20,0,4673	0/0:241,8:250:99:0,423,5571	0/0:202,14:216:99:0,212,4580	0/0:214,20:234:25:0,25,4643	0/0:219,20:240:33:0,33,4548	0/0:228,22:250:7:0,7,4538	0/0:229,21:250:0:0,0,4970	0/0:232,18:250:72:0,72,5120	0/1:225,25:250:99:141,0,4590	0/1:228,22:250:45:45,0,4795	0/0:200,17:217:27:0,27,4145	0/0:156,10:166:92:0,92,3387	0/0:213,21:234:7:0,7,4459	0/1:206,23:230:72:72,0,4073	0/0:231,18:250:15:0,15,4693	0/1:219,31:250:99:266,0,4492	0/1:226,24:250:87:87,0,4518	0/1:221,27:250:99:148,0,4817	0/1:219,31:250:99:281,0,4530	0/1:225,25:250:61:61,0,4749	0/1:221,29:250:99:227,0,4277	0/1:222,27:250:99:168,0,4633	0/0:197,11:208:99:0,228,4409	0/1:227,22:250:29:29,0,4946
chr1	5825	.	G	A	2161.29	PASS	AC=24;AF=0.171;AN=140;BaseQRankSum=-50.277;DP=15379;Dels=0.00;ExcessHet=13.3699;FS=0.000;HaplotypeScore=18.0098;InbreedingCoeff=-0.2111;MLEAC=24;MLEAF=0.171;MQ=37.13;MQ0=1;MQRankSum=-6.254;QD=0.38;ReadPosRankSum=-0.617;SOR=0.697;VQSLOD=7.72;culprit=MQ	GT:AD:DP:GQ:PL	0/1:218,32:250:99:128,0,4925	0/0:228,22:250:61:0,61,4965	0/0:226,23:250:66:0,66,4895	0/0:218,31:250:99:0,268,4892	0/0:173,19:192:36:0,36,3646	0/1:215,35:250:99:210,0,4637	0/0:211,14:225:99:0,431,5406	0/0:208,16:224:99:0,173,4953	0/0:229,21:250:4:0,4,4709	0/0:226,23:250:15:0,15,5304	0/0:249,1:250:99:0,584,5952	0/0:154,13:167:99:0,109,3532	0/0:119,8:127:99:0,199,2820	0/1:227,23:250:28:28,0,5349	0/0:69,3:72:99:0,111,1613	0/0:238,12:250:99:0,290,5146	0/0:229,21:250:76:0,76,5239	0/0:235,15:250:99:0,221,5227	0/0:220,30:250:99:0,136,4807	0/0:195,20:216:95:0,95,4357	0/1:210,24:234:38:38,0,4496	0/1:216,24:240:27:27,0,4506	0/1:224,26:250:56:56,0,4597	0/1:220,30:250:99:190,0,4618	0/1:218,32:250:99:186,0,4641	0/1:222,28:250:29:29,0,4568	0/1:220,30:250:99:246,0,4654	0/0:199,18:217:13:0,13,4180	0/0:155,11:166:96:0,96,3318	0/1:208,25:234:58:58,0,4404	0/1:206,24:230:57:57,0,4223	0/0:230,20:250:7:0,7,4647	0/0:228,22:250:61:0,61,4814	0/1:225,25:250:85:85,0,4654	0/1:221,29:250:99:112,0,4801	0/1:217,33:250:99:262,0,4399	0/1:217,33:250:99:246,0,4607	0/1:226,24:250:5:5,0,4504	0/1:223,27:250:81:81,0,4743	0/1:186,22:208:18:18,0,3881	0/1:226,24:250:7:7,0,4945
chr1	5871	.	T	G	29.05	PASS	AC=1;AF=7.246e-03;AN=138;BaseQRankSum=-7.827;DP=7144;Dels=0.00;ExcessHet=3.0103;FS=0.000;HaplotypeScore=2.2424;InbreedingCoeff=-0.0073;MLEAC=1;MLEAF=7.246e-03;MQ=41.21;MQ0=0;MQRankSum=-10.267;QD=0.56;ReadPosRankSum=-0.000;SOR=5.796;VQSLOD=12.02;culprit=FS	GT:AD:DP:GQ:PL	0/0:126,2:128:99:0,329,3300	0/0:105,0:105:99:0,315,2835	0/0:107,0:107:99:0,321,2730	0/0:134,0:134:99:0,401,3277	0/0:89,0:89:99:0,267,2277	0/0:119,0:119:99:0,357,2976	0/0:131,0:131:99:0,393,3458	0/0:115,0:115:99:0,345,3109	0/0:129,0:129:99:0,387,3549	0/0:108,0:108:99:0,324,3015	0/0:121,1:122:99:0,338,3031	0/0:82,0:82:99:0,246,2144	0/0:83,10:93:61:0,61,1720	0/0:92,0:92:99:0,276,2682	0/1:42,10:52:70:70,0,883	0/0:101,1:102:99:0,279,2648	0/0:116,0:116:99:0,348,3155	0/0:108,0:108:99:0,324,2881	0/0:118,0:118:99:0,354,2957	0/0:83,0:83:99:0,249,2157	0/0:96,0:96:99:0,288,2553	0/0:83,0:83:99:0,249,2164	0/0:87,0:87:99:0,261,2312	0/0:92,0:92:99:0,276,2508	0/0:86,5:91:99:0,156,2088	0/0:98,10:108:99:0,106,2172	0/0:97,0:98:99:0,291,2674	0/0:119,0:119:99:0,357,3268	0/0:97,0:97:99:0,291,2666	0/0:74,0:74:99:0,222,1965	0/0:70,0:70:99:0,210,1855	0/0:110,0:110:99:0,330,3142	0/0:112,0:112:99:0,336,2981	0/0:104,0:104:99:0,312,2836	0/0:97,0:97:99:0,291,2599	0/0:102,1:103:99:0,281,2687	0/0:104,0:104:99:0,312,2764	0/0:101,0:101:99:0,303,2735	0/0:107,0:107:99:0,321,2947	0/0:82,0:82:99:0,246,2106	0/0:95,1:96:99:0,262,2586
chr1	5903	.	T	G	54.83	PASS	AC=3;AF=0.022;AN=138;BaseQRankSum=-6.352;DP=7144;Dels=0.00;ExcessHet=3.1065;FS=3.776;HaplotypeScore=4.9685;InbreedingCoeff=-0.0212;MLEAC=2;MLEAF=0.014;MQ=41.21;MQ0=0;MQRankSum=-11.308;QD=0.22;ReadPosRankSum=-25.627;SOR=6.932;VQSLOD=8.42;culprit=QD	GT:AD:DP:GQ:PL	0/0:125,3:128:99:0,299,3343	0/0:105,0:105:99:0,315,2867	0/0:107,0:107:99:0,321,2762	0/0:133,0:134:99:0,399,3350	0/0:89,0:89:99:0,267,2317	0/0:119,0:119:99:0,357,3056	0/0:131,0:131:99:0,393,3529	0/0:115,0:115:99:0,345,3169	0/0:129,0:129:99:0,387,3611	0/0:108,0:108:99:0,324,3081	0/0:119,3:122:99:0,277,3078	0/0:82,0:82:99:0,246,2214	0/1:78,15:93:77:77,0,1680	0/0:91,0:92:99:0,273,2660	0/1:44,8:52:33:33,0,1029	0/0:100,2:102:99:0,251,2643	0/0:115,0:116:99:0,345,3201	0/0:108,0:108:99:0,324,2898	0/0:118,0:118:99:0,354,3005	0/0:83,0:83:99:0,249,2207	0/0:96,0:96:99:0,288,2668	0/0:83,0:83:99:0,249,2207	0/0:87,0:87:99:0,261,2334	0/0:92,0:92:99:0,276,2621	0/0:84,7:91:99:0,99,2129	0/1:94,14:108:8:8,0,2140	0/0:98,0:98:99:0,294,2789	0/0:119,0:119:99:0,357,3312	0/0:97,0:97:99:0,291,2726	0/0:74,0:74:99:0,222,2008	0/0:70,0:70:99:0,210,1881	0/0:110,0:110:99:0,331,3233	0/0:112,0:112:99:0,336,3045	0/0:104,0:104:99:0,312,2905	0/0:97,0:97:99:0,291,2659	0/0:103,0:103:99:0,309,2793	0/0:103,1:104:99:0,284,2736	0/0:101,0:101:99:0,303,2860	0/0:107,0:107:99:0,321,2990	0/0:82,0:82:99:0,246,2221	0/0:93,3:96:99:0,205,2513
chr1	5942	.	T	G	33.05	PASS	AC=1;AF=7.246e-03;AN=138;BaseQRankSum=-5.503;DP=5030;Dels=0.00;ExcessHet=3.0103;FS=0.000;HaplotypeScore=1.9892;InbreedingCoeff=-0.0073;MLEAC=1;MLEAF=7.246e-03;MQ=41.81;MQ0=0;MQRankSum=-18.108;QD=0.53;ReadPosRankSum=0.000;SOR=5.161;VQSLOD=12.49;culprit=MQ	GT:AD:DP:GQ:PL	0/0:81,0:81:99:0,243,2189	0/0:86,0:86:99:0,258,2330	0/0:70,0:70:99:0,210,1796	0/0:89,0:90:99:0,267,2331	0/0:52,0:52:99:0,156,1364	0/0:80,0:80:99:0,240,2060	0/0:84,0:84:99:0,252,2358	0/0:88,0:88:99:0,264,2482	0/0:99,0:100:99:0,297,2791	0/0:81,1:82:99:0,215,2287	0/0:87,1:88:99:0,236,2376	0/0:68,0:68:99:0,204,1852	0/0:51,4:55:70:0,70,1171	0/0:76,0:76:99:0,228,2140	0/0:20,0:20:60:0,60,530	0/0:75,0:75:99:0,225,2034	0/0:90,0:90:99:0,270,2485	0/0:75,0:75:99:0,225,2004	0/0:78,0:78:99:0,234,2041	0/0:62,0:62:99:0,186,1652	0/0:75,0:75:99:0,225,2072	0/0:64,0:64:99:0,192,1710	0/0:66,0:66:99:0,198,1792	0/0:70,0:70:99:0,210,1980	0/0:68,3:71:99:0,136,1773	0/1:51,11:62:74:74,0,1112	0/0:75,0:75:99:0,225,2102	0/0:92,0:92:99:0,276,2540	0/0:72,0:72:99:0,216,2025	0/0:60,0:60:99:0,180,1603	0/0:57,0:57:99:0,171,1521	0/0:67,0:67:99:0,201,1985	0/0:65,0:65:99:0,195,1764	0/0:70,0:70:99:0,210,1936	0/0:77,0:77:99:0,231,2120	0/0:72,0:72:99:0,216,1923	0/0:77,0:77:99:0,231,2052	0/0:79,0:79:99:0,237,2262	0/0:66,0:66:99:0,198,1826	0/0:47,0:47:99:0,141,1254	0/0:72,1:73:99:0,193,1966
chr1	6017	.	G	A	4448.69	PASS	AC=31;AF=0.225;AN=138;BaseQRankSum=-19.297;DP=16933;Dels=0.00;ExcessHet=22.0561;FS=0.922;HaplotypeScore=52.2926;InbreedingCoeff=-0.2907;MLEAC=31;MLEAF=0.225;MQ=31.78;MQ0=13;MQRankSum=-0.174;QD=0.58;ReadPosRankSum=-0.003;SOR=1.024;VQSLOD=4.81;culprit=MQ	GT:AD:DP:GQ:PL	0/1:221,28:250:99:183,0,3844	0/0:232,14:250:99:0,158,4280	0/0:231,17:250:99:0,125,4074	0/1:218,27:250:51:51,0,4331	0/0:237,12:250:99:0,194,3855	0/0:230,18:250:82:0,82,4171	0/0:232,16:250:99:0,112,4191	0/1:230,20:250:38:38,0,3777	0/1:228,22:250:99:102,0,3734	0/1:231,19:250:23:23,0,3762	0/0:234,12:250:99:0,223,4312	0/0:236,14:250:99:0,161,3922	0/0:236,13:250:99:0,130,3208	0/0:234,16:250:54:0,54,3986	0/0:154,3:161:99:0,236,2475	0/0:238,12:250:99:0,247,4564	0/1:220,30:250:99:222,0,4402	0/0:233,17:250:99:0,109,4382	0/0:227,16:250:99:0,163,4381	0/0:235,13:250:99:0,201,4119	0/1:227,23:250:91:91,0,3728	0/1:224,26:250:99:240,0,3151	0/1:223,27:250:99:201,0,3519	0/1:228,22:250:99:121,0,3507	0/1:225,24:250:99:177,0,3227	0/1:223,27:250:99:245,0,3184	0/1:226,24:250:99:127,0,3815	0/0:233,17:250:10:0,10,3687	0/1:226,20:246:99:122,0,3178	0/1:221,29:250:99:252,0,3541	0/1:228,22:250:98:98,0,3509	0/1:233,17:250:39:39,0,3457	0/1:224,26:250:99:198,0,3498	0/1:218,32:250:99:329,0,3854	0/1:219,29:250:99:240,0,3785	0/1:230,20:250:35:35,0,3741	0/1:220,30:250:99:259,0,3612	0/1:219,30:250:99:274,0,3756	0/1:229,21:250:87:87,0,3666	0/1:223,27:250:99:220,0,3300	0/1:229,21:250:61:61,0,3702
chr1	6024	.	T	G	8473.92	PASS	AC=32;AF=0.232;AN=138;BaseQRankSum=45.658;DP=16933;Dels=0.00;ExcessHet=23.5418;FS=3.077;HaplotypeScore=95.8768;InbreedingCoeff=-0.3025;MLEAC=32;MLEAF=0.232;MQ=31.78;MQ0=13;MQRankSum=20.726;QD=1.07;ReadPosRankSum=-0.003;SOR=1.255;VQSLOD=3.88;culprit=MQ	GT:AD:DP:GQ:PL	0/1:225,25:250:99:181,0,4136	0/1:226,24:250:99:149,0,3927	0/1:218,32:250:99:312,0,3667	0/1:226,24:250:71:71,0,3887	0/0:238,12:250:99:0,160,3838	0/1:223,27:250:99:201,0,3664	0/1:226,24:250:99:208,0,3468	0/0:237,13:250:99:0,101,3980	0/1:233,17:250:12:12,0,3851	0/0:241,9:250:99:0,222,4217	0/1:216,34:250:99:478,0,3309	0/0:234,15:250:70:0,70,3908	0/0:243,7:250:99:0,270,3861	0/0:236,14:250:74:0,74,4273	0/1:148,13:161:54:54,0,2393	0/1:222,28:250:99:239,0,4018	0/0:235,15:250:99:0,165,4920	0/1:224,26:250:99:198,0,4020	0/1:228,22:250:54:54,0,3812	0/0:239,11:250:99:0,221,4236	0/0:238,11:250:99:0,207,4346	0/0:240,9:250:99:0,205,3751	0/0:241,9:250:99:0,252,4335	0/0:239,11:250:99:0,160,4135	0/0:242,8:250:99:0,253,4363	0/0:241,9:250:99:0,233,4325	0/0:240,10:250:99:0,218,4455	0/0:240,10:250:99:0,182,4058	0/0:241,5:246:99:0,287,3915	0/0:238,12:250:99:0,176,4158	0/0:234,16:250:41:0,41,3713	0/0:241,9:250:99:0,166,3852	0/0:239,11:250:99:0,183,4159	0/0:237,13:250:99:0,172,4549	0/0:238,11:250:99:0,224,4534	0/0:234,16:250:43:0,43,3892	0/0:236,14:250:99:0,125,4101	0/0:241,9:250:99:0,281,4583	0/0:237,13:250:99:0,101,3981	0/0:240,10:250:99:0,215,3965	0/0:243,7:250:99:0,314,4642
chr1	6037	.	T	C	929.43	PASS	AC=14;AF=0.101;AN=138;BaseQRankSum=44.960;DP=16933;Dels=0.00;ExcessHet=6.1909;FS=1.166;HaplotypeScore=119.8210;InbreedingCoeff=-0.1213;MLEAC=14;MLEAF=0.101;MQ=31.78;MQ0=13;MQRankSum=-12.031;QD=0.28;ReadPosRankSum=4.953;SOR=1.179;VQSLOD=4.79;culprit=MQ	GT:AD:DP:GQ:PL	0/1:227,21:250:13:13,0,4223	0/1:219,25:250:99:154,0,3797	0/0:232,14:250:99:0,174,4228	0/0:224,12:250:99:0,255,4132	0/0:231,16:250:56:0,56,3560	0/0:226,18:250:76:0,76,3862	0/0:232,15:250:99:0,99,3730	0/0:238,12:250:99:0,176,4091	0/0:230,18:250:7:0,7,3809	0/0:229,14:250:96:0,96,3794	0/0:250,0:250:99:0,543,4740	0/0:234,16:250:99:0,99,3900	0/0:239,10:250:99:0,189,3590	0/0:233,11:250:99:0,192,4372	0/0:158,2:161:99:0,269,2954	0/0:233,14:250:99:0,180,4527	0/0:227,21:250:25:0,25,4578	0/1:225,22:250:19:19,0,4105	0/0:228,11:250:99:0,278,4147	0/0:228,16:250:86:0,86,3825	0/1:222,28:250:99:243,0,3703	0/0:233,17:250:1:0,1,3355	0/0:234,16:250:99:0,105,4030	0/0:240,10:250:99:0,215,4237	0/0:233,17:250:25:0,25,3848	0/0:234,16:250:62:0,62,3980	0/0:234,16:250:80:0,80,4167	0/0:234,16:250:44:0,44,3800	0/1:228,18:246:59:59,0,3208	0/1:230,20:250:28:28,0,3764	0/1:228,22:250:99:107,0,3508	0/0:234,16:250:36:0,36,3525	0/0:237,13:250:99:0,154,4011	0/0:230,20:250:11:0,11,4210	0/0:230,20:250:5:0,5,4101	0/0:232,18:250:19:0,19,3825	0/1:230,20:250:22:22,0,3812	0/1:223,27:250:99:197,0,3834	0/1:231,19:250:27:27,0,3740	0/1:230,20:250:52:52,0,3499	0/1:227,23:250:99:110,0,3904
chr1	6122	.	G	A	2325.09	PASS	AC=22;AF=0.159;AN=138;BaseQRankSum=-28.165;DP=5388;Dels=0.00;ExcessHet=11.6710;FS=8.668;HaplotypeScore=2.5244;InbreedingCoeff=-0.1897;MLEAC=22;MLEAF=0.159;MQ=41.69;MQ0=0;MQRankSum=-38.974;POSITIVE_TRAIN_SITE;QD=1.28;ReadPosRankSum=0.000;SOR=2.409;VQSLOD=8.78;culprit=MQ	GT:AD:DP:GQ:PL	0/0:85,1:86:99:0,236,2398	0/0:77,0:77:99:0,231,2159	0/0:54,0:54:99:0,162,1432	0/0:66,0:66:99:0,198,1918	0/0:58,0:58:99:0,174,1600	0/0:75,0:75:99:0,225,2038	0/0:97,0:97:99:0,292,2952	0/0:97,0:97:99:0,292,2910	0/0:84,0:84:99:0,252,2448	0/0:82,0:82:99:0,246,2454	0/0:89,0:89:99:0,267,2606	0/0:63,0:63:99:0,189,1772	0/0:58,1:59:99:0,154,1432	0/0:72,0:72:99:0,216,2084	0/0:46,0:46:99:0,138,1173	0/0:72,0:72:99:0,216,1988	0/0:79,0:79:99:0,237,2280	0/0:84,0:84:99:0,252,2355	0/0:73,1:74:99:0,219,2107	0/0:51,0:51:99:0,153,1431	0/0:68,8:76:22:0,22,1697	0/1:72,12:84:38:38,0,1776	0/1:55,10:65:49:49,0,1383	0/1:65,12:77:70:70,0,1658	0/1:61,13:74:99:113,0,1455	0/1:72,13:85:66:66,0,1579	0/1:76,13:90:70:70,0,1896	0/1:72,18:90:99:187,0,1781	0/1:69,16:85:99:158,0,1785	0/1:63,17:80:99:175,0,1499	0/0:62,6:68:61:0,61,1571	0/1:83,14:97:75:75,0,2231	0/1:63,13:76:97:97,0,1564	0/1:73,18:91:99:179,0,1855	0/1:66,18:84:99:189,0,1670	0/1:71,23:94:99:289,0,1715	0/1:67,12:79:62:62,0,1614	0/1:68,12:80:56:56,0,1768	0/1:76,13:89:45:45,0,1946	0/1:56,10:66:53:53,0,1376	0/1:67,11:78:42:42,0,1661
chr1	6155	.	T	G	490.98	PASS	AC=6;AF=0.043;AN=138;BaseQRankSum=-10.032;DP=5388;Dels=0.00;ExcessHet=3.5021;FS=6.075;HaplotypeScore=1.9138;InbreedingCoeff=-0.0430;MLEAC=5;MLEAF=0.036;MQ=41.69;MQ0=0;MQRankSum=-24.591;QD=1.23;ReadPosRankSum=-20.800;SOR=8.982;VQSLOD=8.28;culprit=MQ	GT:AD:DP:GQ:PL	0/0:84,2:86:99:0,205,2227	0/0:77,0:77:99:0,231,2049	0/0:54,0:54:99:0,162,1383	0/0:66,0:66:99:0,198,1607	0/0:58,0:58:99:0,174,1517	0/0:75,0:75:99:0,225,1894	0/0:97,0:97:99:0,291,2596	0/0:97,0:97:99:0,291,2685	0/0:84,0:84:99:0,252,2324	0/0:82,0:82:99:0,246,2262	0/0:86,3:89:99:0,181,2140	0/0:63,0:63:99:0,189,1711	0/1:49,10:59:60:60,0,1047	0/0:72,0:72:99:0,216,2098	0/1:40,6:46:4:4,0,927	0/0:71,1:72:99:0,189,1867	0/0:79,0:79:99:0,237,2180	0/0:83,1:84:99:0,224,2186	0/0:74,0:74:99:0,222,1870	0/0:51,0:51:99:0,153,1335	0/0:76,0:76:99:0,228,2136	0/0:83,1:84:99:0,224,2215	0/0:65,0:65:99:0,195,1772	0/0:77,0:77:99:0,231,2202	0/1:54,20:74:99:272,0,1247	0/1:68,17:85:99:127,0,1531	0/0:90,0:90:99:0,270,2531	0/0:90,0:90:99:0,270,2535	0/0:85,0:85:99:0,255,2399	0/0:80,0:80:99:0,240,2180	0/0:68,0:68:99:0,204,1814	0/0:97,0:97:99:0,291,2826	0/0:75,0:76:99:0,225,2035	0/0:91,0:91:99:0,273,2517	0/0:84,0:84:99:0,252,2287	0/0:94,0:94:99:0,282,2566	0/0:79,0:79:99:0,237,2137	0/0:80,0:80:99:0,240,2213	0/0:89,0:89:99:0,267,2462	0/0:66,0:66:99:0,198,1788	0/0:71,7:78:47:0,47,1760
chr1	6158	.	G	T	19901.8	PASS	AC=30;AF=0.217;AN=138;BaseQRankSum=-37.175;DP=6115;Dels=0.00;ExcessHet=20.6428;FS=5.529;HaplotypeScore=3.7594;InbreedingCoeff=-0.2778;MLEAC=30;MLEAF=0.217;MQ=38.93;MQ0=0;MQRankSum=-70.472;QD=5.96;ReadPosRankSum=-0.000;SOR=0.678;VQSLOD=4.33;culprit=MQ	GT:AD:DP:GQ:PL	0/0:91,6:97:99:0,128,2345	0/1:90,21:111:99:227,0,2153	0/0:61,4:65:92:0,92,1518	0/0:87,0:87:99:0,261,2490	0/0:45,2:48:89:0,89,1192	0/1:76,37:113:99:612,0,1761	0/1:89,22:111:99:217,0,2391	0/0:88,0:88:99:0,265,2648	0/0:88,0:88:99:0,264,2521	0/0:90,0:90:99:0,270,2658	0/0:102,0:102:99:0,306,2906	0/1:69,29:98:99:493,0,1647	0/0:54,0:54:99:0,162,1303	0/1:74,19:93:99:246,0,1882	0/1:33,7:40:61:61,0,694	0/1:66,27:93:99:431,0,1547	0/0:74,7:81:51:0,51,1923	0/1:82,24:106:99:324,0,1951	0/0:80,2:82:99:0,194,2230	0/0:39,2:41:71:0,71,1026	0/0:71,0:71:99:0,213,2031	0/0:56,0:56:99:0,168,1549	0/0:59,0:59:99:0,177,1688	0/0:65,0:65:99:0,195,1896	0/0:48,0:48:99:0,144,1252	0/0:68,0:68:99:0,204,1634	0/0:70,0:70:99:0,210,2005	0/0:86,1:87:99:0,258,2462	0/0:65,0:65:99:0,195,1924	0/0:56,0:56:99:0,168,1549	0/0:55,0:55:99:0,165,1522	0/0:71,0:71:99:0,213,2170	0/0:72,1:73:99:0,192,2032	0/0:78,0:78:99:0,234,2234	0/0:80,1:81:99:0,216,2264	0/0:64,0:64:99:0,192,1770	0/0:70,0:70:99:0,210,1933	0/0:75,0:75:99:0,225,2212	0/0:79,0:79:99:0,237,2306	0/0:54,0:54:99:0,162,1492	0/0:72,0:72:99:0,216,1950
chr1	6164	.	G	C	20670.8	PASS	AC=30;AF=0.217;AN=138;BaseQRankSum=26.314;DP=6115;Dels=0.00;ExcessHet=20.6428;FS=5.529;HaplotypeScore=4.3057;InbreedingCoeff=-0.2778;MLEAC=30;MLEAF=0.217;MQ=38.93;MQ0=0;MQRankSum=-70.890;QD=6.25;ReadPosRankSum=-0.000;SOR=0.670;VQSLOD=4.26;culprit=MQ	GT:AD:DP:GQ:PL	0/0:91,6:97:99:0,125,2487	0/1:89,21:111:99:250,0,2259	0/0:61,4:65:85:0,85,1576	0/0:86,0:87:99:0,258,2381	0/0:45,3:48:60:0,60,1160	0/1:76,37:113:99:684,0,1838	0/1:87,22:111:99:232,0,2300	0/0:88,0:88:99:0,265,2654	0/0:88,0:88:99:0,265,2650	0/0:89,0:90:99:0,268,2773	0/0:101,0:102:99:0,303,2910	0/1:69,29:98:99:508,0,1654	0/0:54,0:54:99:0,162,1415	0/1:74,19:93:99:246,0,2024	0/1:33,7:40:74:74,0,778	0/1:66,27:93:99:443,0,1590	0/0:74,7:81:50:0,50,2041	0/1:81,24:106:99:348,0,2043	0/0:77,2:82:99:0,182,2149	0/0:39,2:41:68:0,68,1024	0/0:71,0:71:99:0,213,2070	0/0:56,0:56:99:0,168,1633	0/0:58,0:59:99:0,174,1661	0/0:64,0:65:99:0,192,1869	0/0:48,0:48:99:0,144,1354	0/0:67,0:68:99:0,201,1866	0/0:70,0:70:99:0,210,2109	0/0:86,1:87:99:0,259,2595	0/0:65,0:65:99:0,195,1960	0/0:56,0:56:99:0,168,1603	0/0:55,0:55:99:0,165,1575	0/0:71,0:71:99:0,213,2170	0/0:72,1:73:99:0,192,2034	0/0:78,0:78:99:0,234,2309	0/0:77,1:81:99:0,207,2260	0/0:64,0:64:99:0,192,1869	0/0:70,0:70:99:0,210,2041	0/0:75,0:75:99:0,225,2220	0/0:79,0:79:99:0,237,2384	0/0:54,0:54:99:0,162,1521	0/0:72,0:72:99:0,216,2118
chr1	6265	.	T	C	67.47	PASS	AC=3;AF=0.021;AN=140;BaseQRankSum=6.269;DP=17500;Dels=0.00;ExcessHet=3.1051;FS=5.081;HaplotypeScore=52.1719;InbreedingCoeff=-0.0246;MLEAC=3;MLEAF=0.021;MQ=17.80;MQ0=2346;MQRankSum=-30.585;QD=0.09;ReadPosRankSum=-0.004;SOR=1.486;VQSLOD=0.411;culprit=MQ	GT:AD:DP:GQ:PL	0/0:207,37:250:99:0,106,1512	0/0:196,44:250:9:0,9,1562	0/0:199,39:250:52:0,52,1339	0/0:204,33:250:83:0,83,1467	0/0:197,44:250:99:0,101,1997	0/0:194,44:250:35:0,35,1414	0/0:205,31:250:99:0,145,1694	0/0:201,42:250:29:0,29,1622	0/0:201,40:250:99:0,107,1574	0/0:193,38:250:71:0,71,1610	0/0:204,35:250:89:0,89,1926	0/0:206,36:250:59:0,59,1851	0/0:211,30:250:99:0,129,1388	0/0:204,33:250:73:0,73,1424	0/0:203,35:250:93:0,93,1602	0/1:205,34:250:36:36,0,1191	0/0:207,32:250:99:0,121,1849	0/0:211,31:250:99:0,127,1691	0/0:201,42:250:96:0,96,1759	0/0:206,34:250:99:0,172,1892	0/0:205,36:250:39:0,39,1849	0/0:199,41:250:14:0,14,1457	0/0:203,37:250:89:0,89,1728	0/0:204,33:250:40:0,40,1524	0/0:205,28:250:97:0,97,1375	0/0:207,34:250:66:0,66,1239	0/0:200,40:250:99:0,160,1846	0/0:199,40:250:41:0,41,1320	0/0:200,42:250:23:0,23,1570	0/0:209,35:250:17:0,17,1456	0/0:207,33:250:99:0,151,2097	0/0:200,36:250:62:0,62,1775	0/0:203,42:250:47:0,47,1357	0/0:204,37:250:46:0,46,1376	0/0:196,43:250:65:0,65,1517	0/0:204,40:250:88:0,88,1537	0/0:205,31:250:99:0,118,1431	0/0:197,45:250:8:0,8,1412	0/0:198,40:250:23:0,23,1544	0/0:205,31:250:71:0,71,1568	0/0:207,32:250:13:0,13,1981
chr1	6274	.	A	G	367.14	PASS	AC=11;AF=0.079;AN=140;BaseQRankSum=14.246;DP=17500;Dels=0.00;ExcessHet=4.8568;FS=0.000;HaplotypeScore=81.7931;InbreedingCoeff=-0.0847;MLEAC=10;MLEAF=0.071;MQ=17.80;MQ0=2347;MQRankSum=14.319;QD=0.13;ReadPosRankSum=0.176;SOR=0.668;VQSLOD=1.95;culprit=MQ	GT:AD:DP:GQ:PL	0/0:243,5:250:99:0,105,1584	0/0:242,7:250:38:0,38,1677	0/1:238,10:250:57:57,0,1220	0/0:241,7:250:11:0,11,1275	0/0:242,8:250:77:0,77,1944	0/0:247,3:250:99:0,174,1752	0/1:238,11:250:86:86,0,1314	0/0:241,6:250:83:0,83,1711	0/0:243,7:250:99:0,112,1626	0/0:242,4:250:99:0,100,1707	0/0:243,5:250:99:0,119,1925	0/1:240,10:250:18:18,0,1797	0/0:244,5:250:74:0,74,1593	0/1:237,12:250:99:110,0,1259	0/0:248,0:250:99:0,225,2099	0/0:244,5:250:73:0,73,1455	0/0:239,9:250:68:0,68,1799	0/0:243,7:250:20:0,20,1502	0/0:242,7:250:68:0,68,1668	0/0:243,6:250:68:0,68,1701	0/0:243,6:250:99:0,122,2107	0/0:241,8:250:41:0,41,1526	0/1:237,12:250:71:71,0,1480	0/0:241,8:250:99:0,101,1732	0/0:244,5:250:41:0,41,1374	0/0:246,4:250:99:0,133,1663	0/1:239,11:250:48:48,0,1572	0/0:242,6:250:47:0,47,1399	0/0:243,5:250:99:0,101,1764	0/0:240,8:250:74:0,74,1655	0/0:244,6:250:99:0,101,2063	0/0:247,2:250:99:0,166,2024	0/0:244,5:250:47:0,47,1402	0/1:241,9:250:4:4,0,1331	0/0:240,9:250:14:0,14,1483	0/1:241,8:250:15:15,0,1433	0/0:247,2:250:99:0,130,1574	0/0:245,4:250:99:0,139,1640	0/0:244,5:250:99:0,113,1821	0/0:245,4:250:99:0,103,1722	0/0:244,5:250:99:0,146,2391
chr1	6434	.	G	T	1835.23	PASS	AC=19;AF=0.138;AN=138;BaseQRankSum=-37.124;DP=9383;Dels=0.00;ExcessHet=9.2498;FS=0.000;HaplotypeScore=42.2557;InbreedingCoeff=-0.1699;MLEAC=19;MLEAF=0.138;MQ=40.88;MQ0=3;MQRankSum=-32.323;QD=0.57;ReadPosRankSum=0.986;SOR=0.725;VQSLOD=11.23;culprit=MQ	GT:AD:DP:GQ:PL	0/0:112,11:123:65:0,65,2871	0/0:78,3:81:99:0,160,2144	0/0:62,4:67:95:0,95,1490	0/1:137,21:158:11:11,0,3252	0/0:95,6:101:99:0,148,2414	0/0:123,13:137:82:0,82,2959	0/1:143,22:165:51:51,0,3632	0/0:123,10:133:99:0,129,3374	0/0:135,16:151:11:0,11,3423	0/0:125,15:140:6:0,6,3282	0/1:207,43:250:99:328,0,5179	0/0:116,8:124:99:0,157,2995	0/0:138,16:154:45:0,45,3185	0/0:115,5:120:99:0,209,3255	0/0:100,6:106:99:0,152,2599	0/0:181,16:197:99:0,159,4579	0/0:89,3:92:99:0,193,2466	0/0:83,7:90:77:0,77,2182	0/1:126,18:144:12:12,0,3130	0/0:74,4:78:99:0,131,1939	0/0:97,8:105:91:0,91,2445	0/1:132,21:154:99:107,0,3287	0/0:117,13:130:40:0,40,2889	0/0:103,12:116:2:0,2,2609	0/0:111,3:114:99:0,257,3096	0/0:139,9:148:99:0,186,3640	0/0:145,9:155:99:0,205,3900	0/1:145,19:166:52:52,0,3674	0/0:126,13:139:55:0,55,3278	0/0:109,6:116:99:0,174,2824	0/1:111,17:128:72:72,0,2557	0/0:163,19:183:1:0,1,4295	0/0:132,9:141:99:0,181,3417	0/0:109,9:119:97:0,97,2941	0/0:119,13:134:44:0,44,3049	0/0:119,11:132:83:0,83,3096	0/0:107,6:113:99:0,170,2830	0/0:129,8:137:99:0,190,3572	0/0:106,10:117:72:0,72,2761	0/0:91,4:95:99:0,177,2409	0/0:117,4:121:99:0,249,3236
chr1	6435	.	G	T	171.99	PASS	AC=4;AF=0.029;AN=138;BaseQRankSum=-29.991;DP=9383;Dels=0.00;ExcessHet=3.2041;FS=4.499;HaplotypeScore=41.7931;InbreedingCoeff=-0.0298;MLEAC=4;MLEAF=0.029;MQ=40.88;MQ0=3;MQRankSum=-25.913;QD=0.29;ReadPosRankSum=-0.580;SOR=1.510;VQSLOD=7.52;culprit=MQ	GT:AD:DP:GQ:PL	0/0:117,5:123:99:0,223,3290	0/0:79,2:81:99:0,188,2207	0/0:67,0:67:99:0,201,1804	0/0:143,15:158:99:0,127,3589	0/0:99,2:101:99:0,252,2629	0/0:127,10:137:99:0,151,3301	0/0:148,17:165:75:0,75,3852	0/0:122,11:133:99:0,100,3318	0/0:143,8:151:99:0,225,4009	0/0:132,8:140:99:0,199,3732	0/0:225,24:250:99:0,149,5798	0/0:117,6:124:99:0,204,3191	0/0:141,13:154:99:0,115,3383	0/0:118,1:120:99:0,326,3580	0/0:103,3:106:99:0,232,2749	0/0:183,14:197:99:0,202,4865	0/0:85,7:92:76:0,76,2315	0/0:88,2:90:99:0,215,2464	0/0:135,9:144:99:0,207,3638	0/0:78,0:78:99:0,234,2157	0/0:94,7:105:99:0,100,2481	0/0:139,14:154:84:0,84,3607	0/0:125,5:130:99:0,256,3364	0/0:110,5:116:99:0,198,3105	0/0:109,5:114:99:0,194,3006	0/0:138,9:148:99:0,179,3607	0/0:148,6:155:99:0,285,4212	0/0:153,9:166:99:0,229,4186	0/0:127,10:139:99:0,125,3513	0/0:110,5:116:99:0,203,2957	0/0:125,4:129:99:0,271,3346	0/1:160,22:183:99:104,0,4389	0/0:128,13:141:64:0,64,3349	0/0:116,3:119:99:0,272,3347	0/0:130,3:134:99:0,317,3767	0/0:123,9:132:99:0,139,3386	0/0:111,2:113:99:0,284,3060	0/0:126,9:137:99:0,157,3478	0/0:112,5:117:99:0,208,3180	0/0:92,2:95:99:0,228,2522	0/0:117,4:121:99:0,245,3305
chr1	6483	.	A	C	81.05	PASS	AC=1;AF=7.246e-03;AN=138;BaseQRankSum=-6.860;DP=5273;Dels=0.00;ExcessHet=3.0103;FS=3.030;HaplotypeScore=4.8021;InbreedingCoeff=-0.0077;MLEAC=1;MLEAF=7.246e-03;MQ=41.68;MQ0=0;MQRankSum=-18.586;QD=0.95;ReadPosRankSum=0.000;SOR=8.106;VQSLOD=9.29;culprit=MQ	GT:AD:DP:GQ:PL	0/0:81,2:83:99:0,196,2097	0/0:80,0:80:99:0,240,2114	0/0:65,0:65:99:0,195,1655	0/0:63,0:63:99:0,189,1520	0/0:56,0:56:99:0,168,1457	0/0:76,0:76:99:0,228,1908	0/0:93,0:93:99:0,279,2484	0/0:87,0:88:99:0,261,2407	0/0:98,0:98:99:0,294,2691	0/0:92,0:92:99:0,276,2523	0/0:97,6:103:99:0,143,2289	0/0:51,0:51:99:0,153,1356	0/0:56,6:63:49:0,49,1211	0/0:73,0:73:99:0,219,2109	0/0:36,3:39:49:0,49,832	0/0:90,0:90:99:0,270,2390	0/0:87,0:87:99:0,261,2353	0/0:79,0:79:99:0,237,2095	0/0:67,0:67:99:0,201,1690	0/0:61,0:61:99:0,183,1578	0/0:72,0:72:99:0,216,1941	0/0:63,1:64:99:0,164,1656	0/0:78,0:78:99:0,234,2109	0/0:66,0:66:99:0,198,1823	0/1:69,16:86:99:122,0,1583	0/0:70,10:80:13:0,13,1547	0/0:79,0:79:99:0,237,2175	0/0:90,0:90:99:0,270,2513	0/0:69,0:69:99:0,207,1935	0/0:57,0:57:99:0,171,1545	0/0:56,1:57:99:0,144,1455	0/0:67,0:67:99:0,201,1928	0/0:75,0:75:99:0,225,2027	0/0:77,0:77:99:0,231,2090	0/0:82,0:82:99:0,246,2209	0/0:68,0:68:99:0,204,1833	0/0:88,0:88:99:0,264,2375	0/0:82,0:82:99:0,246,2187	0/0:84,0:84:99:0,252,2308	0/0:62,1:63:99:0,162,1587	0/0:64,3:67:99:0,121,1676
chr1	6908	.	G	A	2998.42	PASS	AC=7;AF=0.051;AN=138;BaseQRankSum=-9.089;DP=5027;Dels=0.00;ExcessHet=3.7041;FS=1.345;HaplotypeScore=1.3370;InbreedingCoeff=-0.0536;MLEAC=7;MLEAF=0.051;MQ=41.79;MQ0=0;MQRankSum=-46.609;QD=4.04;ReadPosRankSum=3.504;SOR=0.550;VQSLOD=9.42;culprit=MQ	GT:AD:DP:GQ:PL	0/1:95,18:114:99:153,0,2243	0/0:62,7:69:17:0,17,1557	0/0:65,1:66:99:0,172,1679	0/0:67,0:68:99:0,201,1851	0/0:59,3:62:99:0,111,1498	0/0:78,9:89:26:0,26,1923	0/0:72,0:72:99:0,216,2129	0/0:85,0:86:99:0,255,2485	0/1:84,73:157:99:1583,0,1976	0/1:71,32:103:99:574,0,1761	0/0:77,0:82:99:0,231,2168	0/0:68,0:69:99:0,204,1854	0/0:78,0:78:99:0,234,1947	0/0:61,0:61:99:0,183,1780	0/0:44,0:44:99:0,132,1082	0/0:84,1:85:99:0,228,2262	0/1:65,14:80:99:155,0,1654	0/1:70,18:91:99:225,0,1710	0/0:57,0:59:99:0,171,1576	0/0:50,3:53:81:0,81,1256	0/0:65,0:65:99:0,195,1798	0/0:68,0:68:99:0,204,1899	0/0:58,0:59:99:0,174,1604	0/0:67,1:68:99:0,177,1862	0/0:67,0:67:99:0,201,1787	0/0:83,0:83:99:0,249,2185	0/0:62,0:62:99:0,186,1804	0/0:77,0:77:99:0,231,2248	0/0:64,0:64:99:0,192,1870	0/0:61,0:61:99:0,183,1686	0/0:59,0:59:99:0,177,1631	0/0:70,0:70:99:0,210,2098	0/0:68,0:68:99:0,204,1881	0/0:78,0:78:99:0,234,2234	0/0:81,0:81:99:0,243,2282	0/0:67,0:67:99:0,201,1892	0/0:78,0:79:99:0,234,2197	0/0:82,0:82:99:0,246,2345	0/0:69,0:70:99:0,207,2015	0/0:59,0:59:99:0,177,1603	0/0:72,0:73:99:0,216,1999
chr1	7058	.	A	C	188.77	PASS	AC=3;AF=0.022;AN=138;BaseQRankSum=-5.250;DP=4782;Dels=0.00;ExcessHet=3.1065;FS=6.087;HaplotypeScore=0.9990;InbreedingCoeff=-0.0212;MLEAC=2;MLEAF=0.014;MQ=41.87;MQ0=0;MQRankSum=-29.520;QD=1.04;ReadPosRankSum=0.000;SOR=8.255;VQSLOD=8.32;culprit=MQ	GT:AD:DP:GQ:PL	0/0:82,1:83:99:0,220,2190	0/0:67,0:67:99:0,201,1821	0/0:64,0:64:99:0,192,1641	0/0:74,0:74:99:0,222,1823	0/0:42,0:42:99:0,126,1079	0/0:60,0:60:99:0,180,1520	0/0:85,0:85:99:0,255,2265	0/0:83,0:83:99:0,249,2259	0/0:89,0:89:99:0,267,2462	0/0:74,0:74:99:0,222,2081	0/0:80,5:85:99:0,107,1947	0/0:57,0:57:99:0,171,1521	0/0:38,4:42:31:0,31,837	0/0:85,0:85:99:0,255,2468	0/1:25,4:29:8:8,0,557	0/0:69,2:71:99:0,158,1785	0/0:86,0:86:99:0,258,2376	0/0:74,0:74:99:0,222,1974	0/0:67,0:67:99:0,201,1690	0/0:43,0:43:99:0,129,1128	0/0:72,0:72:99:0,216,1989	0/0:69,0:69:99:0,207,1811	0/0:72,0:72:99:0,216,1921	0/0:83,0:83:99:0,249,2334	0/1:59,13:72:99:105,0,1386	0/1:64,17:81:99:139,0,1399	0/0:76,0:76:99:0,228,2140	0/0:84,0:84:99:0,252,2321	0/0:69,0:69:99:0,207,1914	0/0:63,0:63:99:0,189,1681	0/0:66,0:66:99:0,198,1761	0/0:79,0:79:99:0,237,2298	0/0:72,0:72:99:0,216,1921	0/0:80,0:80:99:0,240,2213	0/0:73,0:73:99:0,219,1980	0/0:70,0:71:99:0,210,1873	0/0:85,1:86:99:0,230,2236	0/0:69,0:69:99:0,207,1939	0/0:89,0:89:99:0,267,2462	0/0:60,0:60:99:0,180,1595	0/0:59,3:62:99:0,103,1556
chr1	7096	.	T	C	1535.46	PASS	AC=7;AF=0.051;AN=138;BaseQRankSum=46.382;DP=14032;Dels=0.00;ExcessHet=3.7041;FS=0.000;HaplotypeScore=36.0731;InbreedingCoeff=-0.0534;MLEAC=7;MLEAF=0.051;MQ=38.40;MQ0=3;MQRankSum=-33.201;QD=1.06;ReadPosRankSum=-0.003;SOR=0.821;VQSLOD=8.36;culprit=MQ	GT:AD:DP:GQ:PL	0/1:221,29:250:99:411,0,2471	0/0:226,24:250:55:0,55,4903	0/0:229,21:250:99:0,187,4763	0/0:248,2:250:99:0,325,3070	0/1:200,15:215:37:37,0,2568	0/0:243,7:250:99:0,208,2889	0/1:179,19:198:99:242,0,2307	0/0:186,4:190:99:0,446,4494	0/0:233,17:250:99:0,276,5364	0/0:239,11:250:99:0,431,5654	0/0:250,0:250:99:0,378,3356	0/0:203,5:208:99:0,482,4782	0/1:155,16:171:99:138,0,1566	0/0:237,13:250:99:0,376,5923	0/1:101,8:109:30:30,0,1283	0/0:240,10:250:99:0,467,5560	0/0:232,18:250:99:0,234,5194	0/0:226,24:250:68:0,68,4794	0/0:246,4:250:99:0,283,3019	0/0:183,10:193:99:0,286,4011	0/0:226,24:250:99:0,502,5509	0/0:231,19:250:99:0,457,5352	0/0:225,25:250:99:0,340,5062	0/0:187,15:202:99:0,426,4620	0/0:225,21:246:99:0,480,5359	0/0:240,10:250:99:0,306,3262	0/0:229,21:250:99:0,529,5691	0/0:142,8:150:99:0,240,3437	0/0:101,11:112:99:0,196,2411	0/0:220,14:234:99:0,481,5264	0/0:183,18:201:99:0,297,4238	0/0:216,11:227:99:0,481,5321	0/0:224,26:250:99:0,337,5048	0/0:231,19:250:99:0,461,5571	0/0:227,23:250:99:0,386,5141	0/0:232,18:250:99:0,434,5392	0/0:227,23:250:99:0,353,5287	0/0:224,26:250:99:0,402,5156	0/0:232,18:250:99:0,450,5528	0/0:215,23:238:99:0,392,4775	0/0:213,20:234:99:0,385,5021
chr1	7098	.	G	C	369.91	PASS	AC=8;AF=0.058;AN=138;BaseQRankSum=-1.013;DP=14032;Dels=0.00;ExcessHet=3.9426;FS=0.000;HaplotypeScore=36.1165;InbreedingCoeff=-0.0614;MLEAC=8;MLEAF=0.058;MQ=38.40;MQ0=3;MQRankSum=-9.044;POSITIVE_TRAIN_SITE;QD=0.21;ReadPosRankSum=-0.003;SOR=0.766;VQSLOD=9.67;culprit=MQ	GT:AD:DP:GQ:PL	0/0:225,25:250:47:0,47,5631	0/0:232,18:250:99:0,236,6112	0/0:231,19:250:99:0,251,5562	0/1:221,29:250:49:49,0,5366	0/0:202,13:215:99:0,286,5238	0/0:233,17:250:99:0,288,5858	0/1:175,23:198:86:86,0,4548	0/0:180,10:190:99:0,270,5046	0/0:232,17:250:99:0,258,6083	0/0:238,12:250:99:0,391,6725	0/1:222,28:250:51:51,0,5590	0/0:199,9:208:99:0,373,5337	0/0:167,4:171:99:0,404,4328	0/0:235,15:250:99:0,299,6562	0/0:107,2:109:99:0,272,2905	0/0:231,19:250:99:0,216,5957	0/0:231,19:250:99:0,207,6038	0/0:226,24:250:66:0,66,5762	0/1:223,27:250:24:24,0,5599	0/0:184,9:193:99:0,328,4833	0/0:230,20:250:99:0,136,5419	0/0:236,14:250:99:0,325,5941	0/0:240,10:250:99:0,433,6129	0/0:186,16:202:99:0,111,4592	0/0:234,12:246:99:0,350,6027	0/0:233,17:250:99:0,251,5878	0/0:233,17:250:99:0,208,5826	0/0:139,11:150:99:0,127,3675	0/0:104,8:112:79:0,79,2621	0/0:219,15:234:99:0,275,5347	0/0:184,17:201:99:0,118,4325	0/0:211,16:227:99:0,187,5687	0/0:231,19:250:99:0,175,5584	0/0:229,21:250:99:0,127,5568	0/0:230,20:250:99:0,137,5576	0/0:237,13:250:99:0,356,6163	0/0:233,16:250:99:0,267,5821	0/1:224,26:250:55:55,0,5313	0/0:238,12:250:99:0,357,6432	0/0:215,23:238:39:0,39,4960	0/0:218,16:234:99:0,215,5481
chr1	7099	.	T	C	131.77	PASS	AC=2;AF=0.014;AN=138;BaseQRankSum=30.711;DP=14032;Dels=0.00;ExcessHet=3.0421;FS=0.000;HaplotypeScore=50.3086;InbreedingCoeff=-0.0168;MLEAC=2;MLEAF=0.014;MQ=38.40;MQ0=3;MQRankSum=-26.508;POSITIVE_TRAIN_SITE;QD=0.26;ReadPosRankSum=-0.003;SOR=0.842;VQSLOD=9.66;culprit=MQ	GT:AD:DP:GQ:PL	0/0:233,17:250:99:0,254,6045	0/0:229,21:250:99:0,150,5622	0/0:225,25:250:72:0,72,5206	0/1:221,29:250:79:79,0,4660	0/0:201,14:215:99:0,242,4929	0/0:223,27:250:14:0,14,5085	0/0:189,9:198:99:0,313,4644	0/0:184,6:190:99:0,389,4977	0/0:250,0:250:99:0,748,7083	0/0:250,0:250:99:0,751,7170	0/0:250,0:250:99:0,750,6566	0/0:197,11:208:99:0,310,5114	0/0:158,13:171:99:0,174,3782	0/0:234,16:250:99:0,264,6489	0/0:106,3:109:99:0,245,2895	0/0:236,14:250:99:0,348,6224	0/0:235,15:250:99:0,304,6147	0/0:225,24:250:52:0,52,5423	0/1:219,31:250:99:109,0,4750	0/0:180,13:193:99:0,213,4420	0/0:222,28:250:99:0,378,5912	0/0:232,18:250:99:0,491,6074	0/0:225,25:250:99:0,337,5842	0/0:184,18:202:99:0,341,5047	0/0:218,28:246:99:0,257,5844	0/0:230,20:250:99:0,357,6270	0/0:222,28:250:99:0,330,6047	0/0:142,8:150:99:0,233,3900	0/0:98,14:112:99:0,107,2590	0/0:219,15:234:99:0,449,5913	0/0:183,18:201:99:0,298,4691	0/0:211,16:227:99:0,323,5884	0/0:224,26:250:99:0,332,5800	0/0:231,19:250:99:0,461,6231	0/0:226,24:250:99:0,351,5925	0/0:226,24:250:99:0,253,5982	0/0:228,22:250:99:0,379,5965	0/0:221,29:250:99:0,313,5734	0/0:224,26:250:99:0,214,5762	0/0:218,20:238:99:0,476,5832	0/0:209,25:234:99:0,219,5555
chr1	7112	.	G	A	787.63	PASS	AC=5;AF=0.036;AN=138;BaseQRankSum=-43.391;DP=14032;Dels=0.00;ExcessHet=3.3357;FS=0.000;HaplotypeScore=60.8991;InbreedingCoeff=-0.0382;MLEAC=5;MLEAF=0.036;MQ=38.40;MQ0=3;MQRankSum=-7.171;QD=0.69;ReadPosRankSum=-1.115;SOR=0.810;VQSLOD=8.41;culprit=MQ	GT:AD:DP:GQ:PL	0/0:234,15:250:99:0,329,6870	0/0:244,6:250:99:0,586,7461	0/0:238,12:250:99:0,423,6867	0/0:240,10:250:99:0,540,7003	0/0:210,5:215:99:0,525,6203	0/0:233,16:250:99:0,341,6576	0/0:189,9:198:99:0,497,5868	0/1:166,24:190:66:66,0,4599	0/1:216,34:250:99:206,0,6008	0/0:236,14:250:99:0,357,7228	0/0:237,13:250:99:0,452,7054	0/1:181,27:208:99:113,0,4893	0/0:161,10:171:99:0,253,4425	0/1:216,34:250:99:297,0,6387	0/0:107,2:109:99:0,272,3217	0/0:225,25:250:65:0,65,6218	0/0:236,14:250:99:0,361,6950	0/0:245,5:250:99:0,611,7526	0/0:239,11:250:99:0,573,7092	0/0:188,5:193:99:0,449,5516	0/0:236,14:250:99:0,293,6446	0/0:228,22:250:99:0,134,6027	0/0:239,11:250:99:0,419,6702	0/0:192,10:202:99:0,288,5370	0/0:235,11:246:99:0,385,6609	0/1:218,32:250:99:199,0,5881	0/0:233,17:250:99:0,206,6533	0/0:147,3:150:99:0,360,4575	0/0:105,7:112:99:0,108,2923	0/0:219,15:234:99:0,262,6119	0/0:195,6:201:99:0,410,5542	0/0:205,22:227:34:0,34,6003	0/0:236,14:250:99:0,326,6486	0/0:228,22:250:78:0,78,6292	0/0:238,12:250:99:0,379,6635	0/0:228,22:250:99:0,111,6265	0/0:234,16:250:99:0,271,6485	0/0:245,5:250:99:0,575,6926	0/0:240,10:250:99:0,440,6931	0/0:230,8:238:99:0,459,6431	0/0:224,10:234:99:0,387,6404
chr1	7113	.	C	G	2932.98	PASS	AC=18;AF=0.130;AN=138;BaseQRankSum=-2.750;DP=14032;Dels=0.00;ExcessHet=8.5440;FS=0.000;HaplotypeScore=57.3183;InbreedingCoeff=-0.1497;MLEAC=18;MLEAF=0.130;MQ=38.40;MQ0=3;MQRankSum=-4.605;POSITIVE_TRAIN_SITE;QD=1.00;ReadPosRankSum=2.014;SOR=0.723;VQSLOD=9.55;culprit=MQ	GT:AD:DP:GQ:PL	0/0:249,1:250:99:0,719,7792	0/0:247,3:250:99:0,657,7689	0/0:249,1:250:99:0,721,7474	0/0:249,1:250:99:0,720,7641	0/0:214,1:215:99:0,616,6590	0/0:250,0:250:99:0,749,7633	0/0:198,0:198:99:0,596,6690	0/0:190,0:190:99:0,571,6282	0/0:250,0:250:99:0,749,7980	0/0:243,7:250:99:0,527,7690	0/1:217,33:250:99:301,0,6424	0/0:208,0:208:99:0,625,6420	0/0:171,0:171:99:0,511,5158	0/0:238,12:250:99:0,358,7334	0/0:105,4:109:99:0,213,3127	0/0:250,0:250:99:0,752,7980	0/0:248,2:250:99:0,687,7913	0/0:250,0:250:99:0,752,7913	0/0:250,0:250:99:0,749,7829	0/0:192,1:193:99:0,547,5842	0/0:249,1:250:99:0,669,7227	0/0:250,0:250:99:0,722,7519	0/0:250,0:250:99:0,716,7425	0/0:202,0:202:99:0,574,6035	0/0:246,0:246:99:0,701,7353	0/0:250,0:250:99:0,731,7799	0/0:248,2:250:99:0,642,7440	0/0:150,0:150:99:0,448,4874	0/0:112,0:112:99:0,316,3449	0/0:234,0:234:99:0,682,6997	0/0:201,0:201:99:0,580,5959	0/0:227,0:227:99:0,668,7286	0/0:250,0:250:99:0,713,7399	0/0:250,0:250:99:0,722,7615	0/0:250,0:250:99:0,710,7510	0/0:250,0:250:99:0,728,7598	0/0:250,0:250:99:0,722,7512	0/0:250,0:250:99:0,704,7456	0/0:250,0:250:99:0,722,7703	0/0:238,0:238:99:0,676,6970	0/0:234,0:234:99:0,674,7136
chr1	7117	.	T	C	464.14	PASS	AC=7;AF=0.051;AN=138;BaseQRankSum=34.889;DP=14032;Dels=0.00;ExcessHet=3.7041;FS=0.000;HaplotypeScore=101.5327;InbreedingCoeff=-0.0495;MLEAC=6;MLEAF=0.043;MQ=38.40;MQ0=3;MQRankSum=-8.163;QD=0.32;ReadPosRankSum=0.579;SOR=0.816;VQSLOD=8.47;culprit=MQ	GT:AD:DP:GQ:PL	0/0:236,14:250:99:0,335,6300	0/1:224,26:250:23:23,0,5527	0/0:238,12:250:99:0,414,6013	0/0:234,16:250:99:0,281,5548	0/0:200,15:215:99:0,205,4982	0/0:234,16:250:99:0,293,5759	0/0:187,11:198:99:0,247,4792	0/0:187,3:190:99:0,477,5296	0/0:238,12:250:99:0,374,6569	0/0:233,17:250:99:0,224,6230	0/0:233,17:250:99:0,227,5923	0/0:199,9:208:99:0,360,5309	0/0:160,11:171:99:0,230,4073	0/0:234,16:250:99:0,249,6448	0/0:103,6:109:99:0,154,2801	0/0:227,23:250:61:0,61,5786	0/0:228,22:250:74:0,74,5799	0/0:226,24:250:29:0,29,5621	0/0:226,24:250:49:0,49,5200	0/0:175,18:193:41:0,41,4195	0/0:236,14:250:99:0,287,5813	0/0:235,15:250:99:0,279,5800	0/0:231,19:250:99:0,158,5675	0/0:192,10:202:99:0,268,4991	0/0:231,15:246:99:0,237,5982	0/0:240,10:250:99:0,431,6523	0/0:233,17:250:99:0,191,5880	0/0:141,9:150:99:0,175,3783	0/0:108,4:112:99:0,193,2805	0/0:225,9:234:99:0,423,5779	0/0:186,15:201:99:0,155,4499	0/1:206,21:227:1:1,0,5335	0/0:237,13:250:99:0,324,5901	0/0:227,23:250:43:0,43,5513	0/0:233,17:250:99:0,192,5707	0/0:228,22:250:73:0,73,5511	0/0:228,22:250:83:0,83,5393	0/0:232,18:250:99:0,160,5595	0/0:230,20:250:99:0,106,5735	0/0:221,17:238:99:0,182,5149	0/0:224,10:234:99:0,363,5939
chr1	7119	.	C	T	60.05	PASS	AC=1;AF=7.246e-03;AN=138;BaseQRankSum=-40.555;DP=14032;Dels=0.00;ExcessHet=3.0103;FS=0.000;HaplotypeScore=101.8205;InbreedingCoeff=-0.0073;MLEAC=1;MLEAF=7.246e-03;MQ=38.40;MQ0=3;MQRankSum=-7.330;QD=0.32;ReadPosRankSum=0.004;SOR=0.726;VQSLOD=8.47;culprit=MQ	GT:AD:DP:GQ:PL	0/0:238,11:250:99:0,458,6771	0/0:246,4:250:99:0,649,7105	0/0:244,5:250:99:0,626,6731	0/0:243,5:250:99:0,668,6751	0/0:207,5:215:99:0,524,5692	0/0:234,14:250:99:0,398,6289	0/0:185,12:198:99:0,443,5470	0/1:163,27:190:99:101,0,4322	0/0:237,13:250:99:0,400,6729	0/0:243,7:250:99:0,576,7269	0/0:230,19:250:99:0,466,6521	0/0:195,13:208:99:0,276,5373	0/0:163,7:171:99:0,332,4462	0/0:233,17:250:99:0,255,6750	0/0:101,8:109:99:0,114,2751	0/0:226,23:250:99:0,139,6048	0/0:239,11:250:99:0,460,6882	0/0:245,4:250:99:0,653,7079	0/0:231,15:250:99:0,555,6492	0/0:181,10:193:99:0,345,4856	0/0:235,14:250:99:0,323,6010	0/0:234,16:250:99:0,310,6133	0/0:236,14:250:99:0,373,6128	0/0:186,16:202:99:0,120,4807	0/0:234,12:246:99:0,364,6307	0/0:232,18:250:99:0,224,6282	0/0:235,15:250:99:0,278,6214	0/0:142,8:150:99:0,236,4052	0/0:110,2:112:99:0,260,3156	0/0:222,12:234:99:0,354,5968	0/0:191,10:201:99:0,312,5028	0/0:217,10:227:99:0,381,6411	0/0:231,18:250:99:0,245,5998	0/0:240,10:250:99:0,453,6584	0/0:239,10:250:99:0,450,6495	0/0:236,14:250:99:0,347,6476	0/0:240,10:250:99:0,455,6481	0/0:242,8:250:99:0,497,6408	0/0:231,18:250:99:0,237,6182	0/0:232,5:238:99:0,555,6216	0/0:223,11:234:99:0,377,6105
chr1	7120	.	A	G	1330.41	PASS	AC=15;AF=0.109;AN=138;BaseQRankSum=40.852;DP=14032;Dels=0.00;ExcessHet=6.7111;FS=2.297;HaplotypeScore=87.6284;InbreedingCoeff=-0.1293;MLEAC=15;MLEAF=0.109;MQ=38.40;MQ0=3;MQRankSum=-53.231;QD=0.38;ReadPosRankSum=-0.578;SOR=1.035;VQSLOD=7.68;culprit=MQ	GT:AD:DP:GQ:PL	0/0:225,25:250:60:0,60,5903	0/1:222,28:250:24:24,0,5585	0/0:228,22:250:99:0,142,5692	0/1:223,27:250:6:6,0,4587	0/0:195,20:215:92:0,92,4733	0/1:220,30:250:82:82,0,5181	0/0:181,17:198:99:0,109,4214	0/0:176,14:190:99:0,178,4577	0/0:230,20:250:99:0,195,6144	0/0:241,9:250:99:0,502,6629	0/0:250,0:250:99:0,723,6317	0/0:189,19:208:99:0,99,4768	0/0:161,10:171:99:0,234,4061	0/0:244,6:250:99:0,586,7404	0/0:105,4:109:99:0,217,2917	0/0:237,13:250:99:0,391,6268	0/0:223,27:250:4:0,4,5798	0/0:223,27:250:4:0,4,5624	0/1:223,27:250:18:18,0,4835	0/0:173,20:193:51:0,51,4171	0/0:230,20:250:99:0,147,5706	0/1:221,29:250:82:82,0,5078	0/1:217,33:250:99:198,0,5041	0/1:176,26:202:99:145,0,4259	0/1:215,31:246:99:157,0,5340	0/0:231,19:250:99:0,205,6154	0/0:232,18:250:99:0,208,5960	0/0:137,13:150:88:0,88,3716	0/0:104,8:112:94:0,94,2602	0/0:216,18:234:99:0,184,5539	0/0:185,16:201:99:0,137,4514	0/0:213,14:227:99:0,280,5838	0/0:228,22:250:99:0,103,5421	0/0:231,19:250:99:0,196,5986	0/1:218,32:250:99:149,0,5033	0/1:223,27:250:20:20,0,5510	0/0:229,21:250:99:0,140,5758	0/0:225,25:250:11:0,11,5254	0/0:223,27:250:2:0,2,5550	0/0:218,20:238:99:0,123,5217	0/1:206,28:234:99:101,0,5094
chr1	7125	.	A	G	696	PASS	AC=4;AF=0.029;AN=138;BaseQRankSum=26.267;DP=14032;Dels=0.00;ExcessHet=3.2041;FS=0.000;HaplotypeScore=70.2979;InbreedingCoeff=-0.0320;MLEAC=4;MLEAF=0.029;MQ=38.40;MQ0=3;MQRankSum=-31.421;QD=0.79;ReadPosRankSum=0.817;SOR=0.725;VQSLOD=8.40;culprit=MQ	GT:AD:DP:GQ:PL	0/0:222,20:250:99:0,189,5273	0/0:220,19:250:99:0,192,5433	0/0:227,17:250:99:0,311,5184	0/0:232,18:250:99:0,262,5455	0/0:199,7:215:99:0,431,4924	0/0:238,12:250:99:0,454,5820	0/0:191,2:198:99:0,520,5218	0/0:189,1:190:99:0,542,5200	0/0:207,22:250:74:0,74,5088	0/0:209,23:250:35:0,35,5225	0/0:238,12:250:99:0,409,6115	0/0:197,2:208:99:0,544,5119	0/0:157,14:171:99:0,164,3456	0/0:229,13:250:99:0,363,5962	0/0:96,8:109:99:0,110,2247	0/0:234,0:250:99:0,702,6114	0/0:223,18:250:99:0,227,5451	0/0:220,19:250:99:0,201,5243	0/0:239,11:250:99:0,461,5965	0/0:177,12:193:99:0,232,4353	0/0:222,28:250:99:0,407,5636	0/0:227,23:250:99:0,365,5588	0/0:222,28:250:99:0,287,5396	0/0:181,20:202:99:0,294,4629	0/0:216,30:246:99:0,247,5293	0/0:233,17:250:99:0,480,5514	0/0:222,28:250:99:0,346,5780	0/0:142,8:150:99:0,254,3668	0/0:103,9:112:99:0,259,2745	0/0:221,13:234:99:0,526,5634	0/0:183,18:201:99:0,318,4530	0/0:202,25:227:94:0,94,5190	0/0:218,32:250:99:0,204,5219	0/0:220,30:250:99:0,183,5332	0/0:216,34:250:99:0,100,5098	0/0:233,17:250:99:0,478,5866	0/0:215,35:250:53:0,53,4952	0/0:219,31:250:99:0,281,5622	0/0:222,28:250:99:0,177,5570	0/0:212,25:238:99:0,352,5128	0/0:203,31:234:99:0,100,4956
chr1	7126	.	G	A	1380.94	PASS	AC=16;AF=0.116;AN=138;BaseQRankSum=-22.365;DP=14032;Dels=0.00;ExcessHet=7.2760;FS=2.309;HaplotypeScore=70.2979;InbreedingCoeff=-0.1337;MLEAC=16;MLEAF=0.116;MQ=38.40;MQ0=3;MQRankSum=-56.312;QD=0.38;ReadPosRankSum=-0.473;SOR=1.030;VQSLOD=7.68;culprit=MQ	GT:AD:DP:GQ:PL	0/0:215,25:250:54:0,54,5148	0/1:215,28:250:21:21,0,5179	0/0:224,22:250:99:0,183,5189	0/0:214,27:250:16:0,16,5256	0/0:189,20:215:99:0,102,4594	0/1:211,30:250:48:48,0,4844	0/0:179,17:198:99:0,123,4900	0/0:159,13:190:99:0,157,4313	0/0:219,20:250:99:0,165,5680	0/0:229,9:250:99:0,466,6449	0/0:232,0:250:99:0,697,6592	0/0:181,19:208:95:0,95,4390	0/0:157,10:171:99:0,228,3356	0/0:229,6:250:99:0,540,6337	0/0:103,4:109:99:0,214,2388	0/0:232,13:250:99:0,388,5918	0/1:210,27:250:17:17,0,5184	0/0:215,27:250:7:0,7,5213	0/0:217,27:250:23:0,23,5413	0/0:165,20:193:49:0,49,4025	0/0:214,20:250:99:0,119,4712	0/1:205,29:250:99:100,0,4693	0/1:211,33:250:99:204,0,4772	0/1:170,26:202:99:148,0,3851	0/1:206,31:246:99:134,0,4314	0/0:218,19:250:99:0,218,4590	0/0:222,18:250:99:0,181,5216	0/0:133,13:150:80:0,80,3355	0/0:102,8:112:88:0,88,2505	0/0:198,18:234:99:0,149,4604	0/0:175,16:201:99:0,126,4022	0/0:203,14:227:99:0,250,5363	0/0:212,22:250:72:0,72,4888	0/0:220,19:250:99:0,170,5286	0/1:204,32:250:99:185,0,4777	0/1:212,27:250:24:24,0,4906	0/0:218,21:250:99:0,127,5086	0/1:213,25:250:23:23,0,4835	0/1:217,27:250:10:10,0,5215	0/0:213,20:238:99:0,146,4815	0/1:197,28:234:99:116,0,4510
chr1	7345	.	C	T	58.55	PASS	AC=2;AF=0.014;AN=138;BaseQRankSum=-2.704;DP=4675;Dels=0.00;ExcessHet=3.0421;FS=6.086;HaplotypeScore=1.6752;InbreedingCoeff=-0.0148;MLEAC=2;MLEAF=0.014;MQ=41.60;MQ0=0;MQRankSum=-40.450;QD=0.26;ReadPosRankSum=0.000;SOR=3.231;VQSLOD=8.45;culprit=MQ	GT:AD:DP:GQ:PL	0/0:61,0:61:99:0,183,1648	0/0:26,0:26:78:0,78,718	0/0:18,0:18:54:0,54,480	0/0:47,0:47:99:0,141,1298	0/0:24,1:25:48:0,48,625	0/0:64,0:64:99:0,192,1769	0/0:75,3:80:99:0,176,2116	0/0:106,8:115:99:0,126,2864	0/1:109,17:126:92:92,0,2744	0/0:55,0:55:99:0,165,1595	0/0:79,1:80:99:0,237,2130	0/0:93,2:96:99:0,234,2513	0/0:86,1:88:99:0,120,1254	0/0:96,4:101:99:0,190,2623	0/0:65,0:65:99:0,117,1105	0/0:87,3:90:99:0,187,2270	0/0:53,2:55:99:0,110,1438	0/0:38,0:38:99:0,114,1051	0/0:39,0:39:99:0,117,1080	0/0:21,2:23:16:0,16,519	0/0:80,0:80:99:0,240,2245	0/0:85,1:86:99:0,231,2360	0/0:51,0:51:99:0,153,1436	0/0:82,1:83:99:0,222,2321	0/0:75,1:76:99:0,186,1631	0/1:89,7:96:22:22,0,1212	0/0:95,0:95:99:0,285,2720	0/0:93,2:96:99:0,230,2609	0/0:97,0:97:99:0,291,2813	0/0:87,3:90:99:0,187,2324	0/0:79,0:79:99:0,237,2177	0/0:108,4:112:99:0,226,3124	0/0:89,0:89:99:0,267,2495	0/0:94,1:95:99:0,258,2665	0/0:63,1:64:99:0,165,1739	0/0:86,3:89:99:0,184,2292	0/0:81,1:82:99:0,223,2214	0/0:71,1:72:99:0,189,2028	0/0:75,1:76:99:0,201,2117	0/0:47,0:47:99:0,141,1297	0/0:71,1:72:99:0,188,1908
chr1	7382	.	A	C	594.6	PASS	AC=5;AF=0.036;AN=138;BaseQRankSum=-6.950;DP=8631;Dels=0.00;ExcessHet=3.3357;FS=7.171;HaplotypeScore=4.7058;InbreedingCoeff=-0.0376;MLEAC=5;MLEAF=0.036;MQ=40.25;MQ0=2;MQRankSum=-14.666;QD=1.03;ReadPosRankSum=-0.001;SOR=9.558;VQSLOD=5.30;culprit=MQ	GT:AD:DP:GQ:PL	0/0:163,1:164:99:0,455,4316	0/0:147,0:147:99:0,426,3782	0/0:134,0:134:99:0,399,3407	0/0:170,0:170:99:0,476,3850	0/0:103,0:103:99:0,300,2568	0/0:148,0:148:99:0,423,3549	0/0:166,0:167:99:0,447,3901	0/0:174,0:174:99:0,489,4441	0/0:183,0:183:99:0,477,4399	0/0:152,0:152:99:0,402,3703	0/0:152,8:160:99:0,238,3576	0/0:89,0:89:99:0,267,2408	0/1:87,24:111:99:263,0,1830	0/0:132,0:132:99:0,379,3675	0/1:48,12:60:95:95,0,1097	0/0:127,2:130:99:0,296,3013	0/0:164,0:164:99:0,468,4313	0/0:158,0:158:99:0,465,4135	0/0:155,0:155:99:0,450,3780	0/0:89,0:89:99:0,252,2159	0/0:112,0:112:99:0,336,3092	0/0:86,0:86:99:0,255,2224	0/0:95,0:95:99:0,282,2548	0/0:97,0:97:99:0,291,2776	0/1:104,17:121:57:57,0,2429	0/1:107,29:137:99:209,0,2327	0/0:108,0:108:99:0,324,3039	0/0:154,0:155:99:0,459,4231	0/0:104,0:104:99:0,312,2926	0/0:85,0:85:99:0,255,2267	0/0:107,0:107:99:0,321,2854	0/0:127,0:127:99:0,382,3696	0/0:118,0:118:99:0,354,3188	0/0:130,0:130:99:0,390,3596	0/0:122,0:122:99:0,363,3277	0/0:108,0:108:99:0,324,2885	0/0:130,0:130:99:0,387,3436	0/0:108,0:108:99:0,324,2987	0/0:119,0:119:99:0,357,3292	0/0:84,0:84:99:0,249,2208	0/0:103,1:105:99:0,285,2825
chr1	7526	.	T	G	10.19	PASS	AC=3;AF=0.022;AN=138;BaseQRankSum=1.845;DP=4853;Dels=0.00;ExcessHet=3.1065;FS=3.882;HaplotypeScore=3.1533;InbreedingCoeff=-0.0183;MLEAC=1;MLEAF=7.246e-03;MQ=41.80;MQ0=0;MQRankSum=-18.867;QD=0.05;ReadPosRankSum=0.000;SOR=7.222;VQSLOD=8.95;culprit=MQ	GT:AD:DP:GQ:PL	0/0:81,2:83:99:0,193,1960	0/0:70,0:70:99:0,210,1778	0/0:65,0:65:99:0,195,1597	0/0:79,0:79:99:0,156,1329	0/0:48,0:48:99:0,144,1138	0/0:92,0:92:99:0,144,1233	0/0:79,0:79:99:0,162,1488	0/0:88,0:88:99:0,264,2254	0/0:81,1:82:99:0,216,2080	0/0:78,0:78:99:0,234,2078	0/0:93,3:96:75:0,75,1315	0/0:58,0:58:99:0,174,1478	0/1:62,6:68:4:4,0,936	0/0:62,0:62:99:0,186,1711	0/1:41,3:44:5:5,0,483	0/0:67,0:67:99:0,201,1700	0/0:75,0:75:99:0,225,1935	0/0:70,0:70:99:0,210,1754	0/0:79,0:79:99:0,114,976	0/0:55,0:55:99:0,165,1369	0/0:62,0:62:99:0,186,1644	0/0:61,0:61:99:0,183,1527	0/0:68,0:68:99:0,204,1706	0/0:65,0:65:99:0,195,1712	0/0:59,4:63:86:0,86,1439	0/1:68,8:76:50:50,0,945	0/0:57,0:57:99:0,171,1529	0/0:83,0:83:99:0,249,2168	0/0:65,0:65:99:0,195,1742	0/0:60,0:60:99:0,180,1530	0/0:56,0:56:99:0,168,1431	0/0:78,0:78:99:0,234,2168	0/0:55,0:56:99:0,165,1428	0/0:72,0:72:99:0,216,1914	0/0:74,0:74:99:0,222,1874	0/0:71,0:71:99:0,213,1801	0/0:72,1:73:99:0,190,1803	0/0:55,0:55:99:0,165,1466	0/0:78,0:78:99:0,234,1971	0/0:55,0:55:99:0,165,1379	0/0:72,1:73:99:0,191,1847
chr1	7744	.	G	A	1676.42	PASS	AC=7;AF=0.051;AN=138;BaseQRankSum=-34.507;DP=5443;Dels=0.00;ExcessHet=3.7041;FS=3.252;HaplotypeScore=3.5126;InbreedingCoeff=-0.0536;MLEAC=7;MLEAF=0.051;MQ=41.55;MQ0=0;MQRankSum=-44.015;QD=2.21;ReadPosRankSum=0.000;SOR=1.146;VQSLOD=8.72;culprit=MQ	GT:AD:DP:GQ:PL	0/0:84,0:86:99:0,252,2325	0/0:83,0:83:99:0,249,2378	0/0:79,0:79:99:0,237,2071	0/0:92,1:93:99:0,276,2653	0/0:56,0:56:99:0,168,1551	0/0:82,0:82:99:0,246,2267	0/0:102,0:102:99:0,307,3178	0/0:87,0:87:99:0,262,2626	0/0:84,0:84:99:0,252,2450	0/0:87,1:88:99:0,238,2588	0/0:103,32:137:99:0,114,2817	0/0:59,1:60:99:0,157,1609	0/0:58,0:58:99:0,174,1499	0/0:68,0:68:99:0,204,1980	0/0:36,0:36:99:0,108,942	0/0:76,0:77:99:0,228,2062	0/0:85,2:88:99:0,212,2384	0/0:83,0:83:99:0,249,2333	0/0:74,0:74:99:0,222,2160	0/0:63,1:65:99:0,171,1755	0/0:60,0:60:99:0,180,1660	0/0:61,0:61:99:0,183,1729	0/0:65,0:65:99:0,195,1835	0/0:68,0:68:99:0,204,1948	0/0:64,0:64:99:0,192,1738	0/0:67,0:67:99:0,201,1761	0/0:69,0:69:99:0,207,1977	0/0:72,0:72:99:0,216,2103	0/0:44,0:44:99:0,132,1302	0/0:52,0:52:99:0,156,1448	0/0:54,0:54:99:0,162,1512	0/0:82,0:82:99:0,246,2473	0/0:69,0:69:99:0,207,1942	0/0:80,0:80:99:0,240,2259	0/0:79,0:79:99:0,237,2263	0/0:69,0:69:99:0,207,1946	0/0:70,0:70:99:0,210,1976	0/0:77,0:77:99:0,231,2202	0/0:65,0:66:99:0,195,1924	0/0:65,0:65:99:0,195,1796	0/0:59,0:59:99:0,177,1664
chr1	7802	.	C	T	99.42	PASS	AC=3;AF=0.022;AN=138;BaseQRankSum=-21.613;DP=17053;Dels=0.00;ExcessHet=3.1065;FS=1.120;HaplotypeScore=68.8352;InbreedingCoeff=-0.0216;MLEAC=1;MLEAF=7.246e-03;MQ=25.73;MQ0=2410;MQRankSum=9.669;QD=0.13;ReadPosRankSum=4.012;SOR=0.898;VQSLOD=3.48;culprit=MQ	GT:AD:DP:GQ:PL	0/1:221,29:250:99:139,0,2896	0/0:232,17:250:99:0,146,3628	0/0:239,11:250:99:0,228,3285	0/0:227,23:250:99:0,145,3279	0/0:240,10:250:99:0,299,3868	0/0:224,26:250:6:0,6,3160	0/0:240,10:250:99:0,244,3862	0/0:240,10:250:99:0,196,3830	0/0:230,20:250:52:0,52,3379	0/0:238,12:250:99:0,280,3739	0/0:227,22:250:71:0,71,3036	0/0:234,16:250:99:0,146,3193	0/0:239,11:250:99:0,202,2950	0/0:233,17:250:58:0,58,3099	0/0:239,10:250:99:0,259,3572	0/0:234,16:250:99:0,154,3464	0/0:222,28:250:12:0,12,3193	0/0:229,21:250:99:0,102,2964	0/0:229,21:250:99:0,100,3436	0/0:241,9:250:99:0,268,3437	0/0:238,12:250:99:0,259,3868	0/0:232,17:250:99:0,206,3545	0/0:239,11:250:99:0,178,3278	0/0:232,17:250:48:0,48,3496	0/0:233,17:250:96:0,96,3439	0/0:244,6:250:99:0,266,3581	0/0:237,12:250:99:0,230,3686	0/0:240,10:250:99:0,334,4056	0/0:238,12:250:99:0,197,3625	0/0:246,4:250:99:0,356,3968	0/0:234,16:250:99:0,160,3410	0/0:240,10:250:99:0,230,3807	0/0:233,17:250:61:0,61,3249	0/0:237,13:250:99:0,151,3598	0/0:245,5:250:99:0,332,3907	0/0:239,11:250:99:0,245,3801	0/0:239,11:250:99:0,137,3386	0/0:234,16:250:99:0,136,3610	0/0:238,12:250:99:0,189,3433	0/0:237,13:250:99:0,226,3285	0/0:238,12:250:99:0,191,3659
chr1	7804	.	C	T	2120	PASS	AC=25;AF=0.181;AN=138;BaseQRankSum=-21.509;DP=17053;Dels=0.00;ExcessHet=15.4411;FS=1.951;HaplotypeScore=68.7918;InbreedingCoeff=-0.2325;MLEAC=25;MLEAF=0.181;MQ=25.73;MQ0=2410;MQRankSum=-10.420;QD=0.34;ReadPosRankSum=0.881;SOR=1.095;VQSLOD=3.22;culprit=MQ	GT:AD:DP:GQ:PL	0/0:200,44:250:99:0,100,3380	0/0:205,42:250:99:0,110,3638	0/1:197,51:250:95:95,0,2843	0/1:191,52:250:46:46,0,3008	0/1:201,46:250:74:74,0,3277	0/1:195,53:250:9:9,0,3243	0/0:217,31:250:99:0,131,3697	0/0:211,33:250:27:0,27,3553	0/1:204,41:250:99:139,0,3295	0/0:211,37:250:80:0,80,3409	0/0:209,39:250:3:0,3,3040	0/0:212,35:250:99:0,133,3226	0/0:220,27:250:99:0,177,3105	0/0:204,43:250:99:0,151,3357	0/1:208,38:250:77:77,0,3292	0/0:219,28:250:99:0,142,3491	0/0:193,55:250:6:0,6,3349	0/0:192,56:250:32:0,32,2886	0/0:202,45:250:7:0,7,3354	0/0:200,46:250:5:0,5,2993	0/1:202,48:250:99:154,0,3224	0/0:209,37:250:99:0,142,3472	0/0:203,46:250:53:0,53,3041	0/0:209,38:250:99:0,166,3799	0/0:219,27:250:99:0,236,3885	0/0:206,43:250:71:0,71,3425	0/0:203,46:250:9:0,9,3311	0/0:212,36:250:99:0,237,3969	0/0:210,38:250:99:0,110,3510	0/0:208,38:250:17:0,17,3279	0/0:210,40:250:99:0,139,3413	0/0:206,41:250:41:0,41,3438	0/1:198,47:250:24:24,0,3111	0/1:188,58:250:92:92,0,3249	0/0:214,36:250:98:0,98,3508	0/0:208,40:250:99:0,184,3736	0/0:200,49:250:50:0,50,3256	0/0:200,44:250:99:0,128,3642	0/0:207,41:250:14:0,14,3200	0/1:204,45:250:4:4,0,2900	0/0:205,45:250:0:0,0,3394
chr1	7812	.	C	T	213.19	PASS	AC=4;AF=0.029;AN=138;BaseQRankSum=-22.655;DP=17053;Dels=0.00;ExcessHet=3.2041;FS=2.994;HaplotypeScore=59.9976;InbreedingCoeff=-0.0344;MLEAC=4;MLEAF=0.029;MQ=25.73;MQ0=2410;MQRankSum=30.660;QD=0.22;ReadPosRankSum=-2.310;SOR=1.583;VQSLOD=2.81;culprit=MQ	GT:AD:DP:GQ:PL	0/0:224,14:250:99:0,283,3639	0/0:230,10:250:99:0,183,3695	0/0:224,12:250:99:0,172,3222	0/0:224,17:250:99:0,242,3528	0/0:225,15:250:99:0,140,3565	0/0:231,9:250:99:0,204,3577	0/0:231,4:250:99:0,341,4131	0/0:227,12:250:99:0,168,3791	0/0:221,17:250:99:0,304,3968	0/0:217,17:250:99:0,341,3891	0/0:218,20:250:99:0,158,3347	0/0:214,25:250:99:0,126,3191	0/0:218,20:250:99:0,240,3000	0/0:216,18:250:99:0,247,3434	0/0:238,8:250:99:0,239,3622	0/0:223,17:250:99:0,215,3586	0/0:220,15:250:99:0,128,3454	0/0:234,4:250:99:0,269,3287	0/0:217,28:250:56:0,56,3356	0/0:227,13:250:99:0,221,3365	0/0:230,9:250:99:0,210,3755	0/0:226,15:250:20:0,20,3247	0/0:225,9:250:99:0,147,3197	0/0:226,12:250:99:0,116,3676	0/0:223,14:250:69:0,69,3290	0/0:232,7:250:99:0,258,3580	0/0:227,13:250:64:0,64,3371	0/0:227,13:250:99:0,109,3643	0/0:234,9:250:99:0,175,3574	0/1:215,19:250:73:73,0,3120	0/1:220,18:250:59:59,0,3058	0/0:234,10:250:99:0,149,3660	0/0:222,15:250:44:0,44,3206	0/0:236,10:250:99:0,156,3578	0/0:228,11:250:99:0,140,3531	0/0:227,13:250:99:0,122,3529	0/1:217,20:250:99:124,0,2929	0/0:231,13:250:79:0,79,3525	0/1:224,16:250:39:39,0,3035	0/0:232,9:250:99:0,152,3178	0/0:228,14:250:59:0,59,3430
chr1	7901	.	A	T	70.68	PASS	AC=2;AF=0.014;AN=140;BaseQRankSum=-14.724;DP=12183;Dels=0.00;ExcessHet=3.0417;FS=0.000;HaplotypeScore=21.8142;InbreedingCoeff=-0.0161;MLEAC=2;MLEAF=0.014;MQ=26.57;MQ0=248;MQRankSum=34.450;QD=0.14;ReadPosRankSum=1.061;SOR=1.013;VQSLOD=3.81;culprit=MQ	GT:AD:DP:GQ:PL	0/0:244,6:250:99:0,288,4052	0/0:218,6:224:99:0,245,3652	0/0:197,3:200:99:0,329,3750	0/0:243,7:250:99:0,308,3741	0/0:126,1:127:99:0,259,2568	0/0:238,12:250:99:0,157,3674	0/0:141,2:143:99:0,306,2763	0/0:248,2:250:99:0,417,4329	0/0:243,7:250:99:0,252,3844	0/0:199,4:203:99:0,308,3923	0/0:198,9:207:99:0,196,2882	0/0:204,8:212:99:0,134,2981	0/0:121,2:123:99:0,215,2403	0/1:234,16:250:71:71,0,3402	0/0:97,1:98:99:0,212,2251	0/0:242,8:250:99:0,226,3922	0/0:243,7:250:99:0,262,4061	0/0:184,6:190:99:0,218,3406	0/0:242,5:247:99:0,362,4016	0/0:124,3:127:99:0,183,2289	0/0:204,6:210:99:0,264,4037	0/0:229,4:233:99:0,283,3517	0/0:160,3:163:99:0,245,3008	0/0:163,4:167:99:0,199,2934	0/0:149,9:158:43:0,43,2577	0/0:238,12:250:71:0,71,3440	0/0:240,10:250:99:0,191,4365	0/0:99,4:103:99:0,118,2044	0/0:128,7:135:96:0,96,2572	0/0:239,11:250:99:0,170,4122	0/0:129,2:131:99:0,248,2839	0/0:240,10:250:99:0,158,3822	0/1:232,18:250:56:56,0,3333	0/0:239,11:250:99:0,114,3622	0/0:240,8:248:99:0,248,4115	0/0:234,16:250:21:0,21,3708	0/0:236,14:250:66:0,66,3764	0/0:237,11:248:99:0,189,4025	0/0:191,8:199:99:0,201,3656	0/0:138,4:142:99:0,167,2396	0/0:194,3:197:99:0,330,3962
chr1	7913	.	T	C	3013.48	PASS	AC=23;AF=0.164;AN=140;BaseQRankSum=43.998;DP=12183;Dels=0.00;ExcessHet=5.7584;FS=0.000;HaplotypeScore=23.3024;InbreedingCoeff=-0.1184;MLEAC=22;MLEAF=0.157;MQ=26.57;MQ0=248;MQRankSum=3.094;QD=0.60;ReadPosRankSum=1.651;SOR=0.757;VQSLOD=3.73;culprit=MQ	GT:AD:DP:GQ:PL	0/1:218,32:250:99:420,0,2960	0/1:200,24:224:99:250,0,2713	0/1:175,25:200:99:277,0,2600	0/1:219,31:250:99:391,0,2454	0/0:118,9:127:33:0,33,1934	0/1:220,29:250:99:312,0,2859	0/0:134,9:143:63:0,63,2152	0/0:239,11:250:99:0,170,3670	0/1:230,20:250:99:112,0,3103	0/1:181,22:203:99:182,0,2953	0/0:198,9:207:99:0,114,2586	0/0:203,9:212:99:0,108,2686	0/0:115,8:123:51:0,51,1888	0/1:232,18:250:65:65,0,3275	0/0:92,6:98:71:0,71,1837	0/1:227,23:250:99:177,0,3062	0/1:228,22:250:99:143,0,3267	0/1:175,15:190:28:28,0,2742	0/1:219,28:247:99:304,0,2795	0/0:122,5:127:99:0,121,1966	0/0:196,14:210:57:0,57,3347	0/0:224,9:233:99:0,144,3069	0/0:156,7:163:99:0,140,2629	0/0:156,11:167:17:0,17,2397	0/0:150,8:158:91:0,91,2479	0/0:240,10:250:99:0,147,3397	0/1:229,21:250:82:82,0,3665	0/0:100,3:103:99:0,145,1983	0/0:128,7:135:99:0,107,2354	0/0:237,13:250:99:0,130,3750	0/0:126,5:131:99:0,165,2503	0/0:238,12:250:99:0,113,3471	0/0:242,8:250:99:0,226,3542	0/0:237,13:250:79:0,79,3358	0/1:230,18:248:24:24,0,3374	0/1:232,18:250:15:15,0,3422	0/0:238,12:250:99:0,139,3651	0/0:234,14:248:99:0,102,3700	0/0:188,11:199:99:0,119,3361	0/0:137,5:142:99:0,135,2156	0/1:178,19:197:99:108,0,3021
chr1	7914	.	G	A	788.68	PASS	AC=11;AF=0.079;AN=140;BaseQRankSum=-41.208;DP=12183;Dels=0.00;ExcessHet=5.2095;FS=0.000;HaplotypeScore=23.2882;InbreedingCoeff=-0.0950;MLEAC=11;MLEAF=0.079;MQ=26.57;MQ0=248;MQRankSum=4.051;QD=0.31;ReadPosRankSum=1.336;SOR=0.767;VQSLOD=3.78;culprit=MQ	GT:AD:DP:GQ:PL	0/1:228,22:250:99:115,0,3352	0/0:213,11:224:99:0,121,3309	0/1:182,18:200:48:48,0,2878	0/1:228,21:250:19:19,0,3311	0/0:119,8:127:77:0,77,2249	0/0:233,17:250:41:0,41,3375	0/0:136,7:143:99:0,139,2684	0/0:240,10:250:99:0,207,4049	0/1:230,20:250:99:112,0,3233	0/1:180,23:203:99:205,0,3122	0/0:198,9:207:99:0,139,3057	0/0:204,8:212:99:0,144,2921	0/0:118,5:123:99:0,142,2187	0/0:238,12:250:99:0,101,3538	0/0:95,3:98:99:0,154,2075	0/0:233,17:250:0:0,0,3374	0/0:238,12:250:99:0,134,3796	0/0:182,8:190:99:0,174,3230	0/0:230,17:247:65:0,65,3552	0/0:123,3:127:99:0,181,2297	0/0:196,14:210:57:0,57,3430	0/0:223,10:233:99:0,139,3184	0/0:156,7:163:99:0,144,2804	0/0:156,11:167:17:0,17,2495	0/0:149,9:158:63:0,63,2520	0/0:238,12:250:93:0,93,3398	0/1:229,21:250:82:82,0,3693	0/0:100,3:103:99:0,145,2122	0/0:126,9:135:54:0,54,2449	0/0:236,14:250:99:0,113,3839	0/0:126,5:131:99:0,170,2583	0/0:238,12:250:99:0,113,3757	0/0:241,9:250:99:0,211,3794	0/0:237,13:250:79:0,79,3441	0/1:230,18:248:9:9,0,3590	0/1:230,20:250:70:70,0,3586	0/0:236,14:250:99:0,101,3696	0/0:233,15:248:92:0,92,3887	0/0:188,11:199:99:0,119,3492	0/0:137,5:142:99:0,140,2313	0/1:178,19:197:99:108,0,3099
chr1	7915	.	C	T	151.03	PASS	AC=5;AF=0.036;AN=140;BaseQRankSum=-24.412;DP=12183;Dels=0.00;ExcessHet=3.3309;FS=0.000;HaplotypeScore=20.9216;InbreedingCoeff=-0.0402;MLEAC=5;MLEAF=0.036;MQ=26.57;MQ0=248;MQRankSum=-7.074;QD=0.12;ReadPosRankSum=-0.987;SOR=0.807;VQSLOD=3.82;culprit=MQ	GT:AD:DP:GQ:PL	0/0:236,14:250:91:0,91,3608	0/0:224,0:224:99:0,415,3965	0/0:198,2:200:99:0,363,3628	0/0:241,7:250:99:0,289,3973	0/0:126,1:127:99:0,257,2606	0/0:240,9:250:99:0,229,3774	0/0:136,7:143:99:0,157,2709	0/1:229,19:250:39:39,0,3528	0/1:223,25:250:72:72,0,3180	0/0:200,3:203:99:0,347,4034	0/0:203,3:207:99:0,283,3300	0/0:200,11:212:88:0,88,2785	0/0:117,6:123:99:0,114,2068	0/1:230,19:250:80:80,0,3220	0/0:93,4:98:99:0,126,1893	0/0:234,12:250:99:0,127,3538	0/0:243,5:250:99:0,326,4116	0/0:185,4:190:99:0,278,3475	0/0:241,5:247:99:0,340,4205	0/0:126,1:127:99:0,235,2425	0/0:205,5:210:99:0,311,3949	0/0:223,8:233:99:0,174,3260	0/0:159,4:163:99:0,227,2947	0/0:164,3:167:99:0,241,2926	0/0:153,5:158:99:0,179,2688	0/0:231,15:250:63:0,63,3090	0/0:231,15:250:99:0,140,3967	0/0:102,1:103:99:0,202,2201	0/0:127,7:135:99:0,137,2572	0/0:234,14:250:99:0,110,3726	0/0:131,0:131:99:0,303,2826	0/1:229,17:250:21:21,0,3407	0/0:233,13:250:99:0,115,3489	0/0:232,17:250:9:0,9,3246	0/0:238,8:248:99:0,255,4054	0/1:228,19:250:32:32,0,3522	0/0:240,7:250:99:0,302,4014	0/0:240,5:248:99:0,374,4505	0/0:192,7:199:99:0,264,3853	0/0:141,1:142:99:0,247,2507	0/0:193,4:197:99:0,311,3761
chr1	7916	.	C	T	100.73	PASS	AC=5;AF=0.036;AN=140;BaseQRankSum=-18.712;DP=12183;Dels=0.00;ExcessHet=3.3309;FS=0.000;HaplotypeScore=20.9074;InbreedingCoeff=-0.0363;MLEAC=4;MLEAF=0.029;MQ=26.57;MQ0=248;MQRankSum=-8.095;QD=0.08;ReadPosRankSum=0.830;SOR=0.498;VQSLOD=3.82;culprit=MQ	GT:AD:DP:GQ:PL	0/1:219,25:250:81:81,0,3064	0/1:205,17:224:4:4,0,2912	0/0:189,7:200:99:0,226,3007	0/0:232,16:250:99:0,210,3641	0/0:120,4:127:99:0,197,2216	0/1:222,24:250:61:61,0,3042	0/0:137,5:143:99:0,176,2606	0/0:230,14:250:78:0,78,3462	0/0:232,14:250:40:0,40,3203	0/0:188,13:203:63:0,63,3207	0/0:195,12:207:43:0,43,2715	0/0:200,11:212:99:0,327,3095	0/0:118,5:123:99:0,194,2107	0/0:236,11:250:99:0,257,3601	0/0:94,4:98:99:0,134,1850	0/1:220,23:250:15:15,0,3005	0/1:223,21:250:23:23,0,3248	0/0:176,10:190:99:0,109,2890	0/0:230,14:247:99:0,188,3642	0/0:125,2:127:99:0,210,2215	0/0:198,10:210:99:0,278,3575	0/0:219,7:233:99:0,268,3127	0/0:150,12:163:68:0,68,2406	0/0:158,6:167:99:0,285,2798	0/0:149,8:158:99:0,201,2560	0/0:228,11:250:99:0,260,3168	0/0:228,16:250:99:0,259,4039	0/0:100,1:103:99:0,222,2057	0/0:134,1:135:99:0,274,2712	0/0:234,10:250:99:0,284,3815	0/0:126,5:131:99:0,223,2534	0/0:230,13:250:99:0,313,3762	0/0:229,14:250:99:0,222,3394	0/0:239,7:250:99:0,343,3763	0/0:233,11:248:99:0,302,3899	0/0:238,10:250:99:0,317,4028	0/0:230,15:250:99:0,296,3775	0/0:239,9:248:99:0,351,4265	0/0:188,9:199:99:0,307,3689	0/0:137,4:142:99:0,219,2295	0/0:189,7:197:99:0,304,3574
chr1	8028	.	G	C	5110.89	PASS	AC=8;AF=0.058;AN=138;BaseQRankSum=-3.927;DP=4881;Dels=0.00;ExcessHet=3.9426;FS=9.887;HaplotypeScore=1.5474;InbreedingCoeff=-0.0604;MLEAC=7;MLEAF=0.051;MQ=41.77;MQ0=0;MQRankSum=-48.681;QD=6.21;ReadPosRankSum=2.708;SOR=2.491;VQSLOD=5.81;culprit=MQ	GT:AD:DP:GQ:PL	0/1:75,26:101:99:416,0,1803	0/0:59,4:63:79:0,79,1543	0/1:54,10:64:75:75,0,1267	0/0:74,1:75:99:0,199,2050	0/0:40,0:40:99:0,120,1089	0/0:66,0:66:99:0,198,1825	0/0:95,0:95:99:0,285,2796	0/0:89,0:89:99:0,267,2630	0/1:69,60:130:99:1347,0,1614	0/1:73,43:116:99:897,0,1801	0/0:107,0:108:99:0,321,3040	0/0:56,0:56:99:0,168,1574	0/0:41,0:42:99:0,114,957	0/0:63,0:63:99:0,189,1832	0/0:23,0:23:69:0,69,636	0/0:64,0:64:99:0,192,1763	0/1:74,30:104:99:533,0,1776	0/1:64,8:73:8:8,0,1576	0/0:61,2:63:99:0,136,1637	0/0:39,1:40:92:0,92,1050	0/0:61,0:61:99:0,183,1717	0/0:60,0:60:99:0,180,1717	0/0:64,0:64:99:0,192,1833	0/0:56,0:56:99:0,168,1633	0/0:64,0:64:99:0,183,1631	0/0:57,0:57:99:0,144,1268	0/0:67,0:67:99:0,201,1943	0/0:85,0:85:99:0,255,2474	0/0:58,0:58:99:0,174,1716	0/0:52,0:52:99:0,156,1465	0/0:45,0:45:99:0,135,1264	0/0:76,0:76:99:0,228,2326	0/0:60,0:60:99:0,180,1722	0/0:76,0:76:99:0,228,2204	0/0:72,0:73:99:0,216,2050	0/0:62,0:62:99:0,186,1737	0/0:61,0:61:99:0,183,1712	0/0:71,0:71:99:0,213,2063	0/0:59,0:59:99:0,177,1715	0/0:43,0:44:99:0,129,1205	0/0:66,0:66:99:0,198,1843
chr1	8424	.	A	C	12.32	PASS	AC=1;AF=7.143e-03;AN=140;BaseQRankSum=2.945;DP=4604;Dels=0.00;ExcessHet=3.0103;FS=0.000;HaplotypeScore=0.9880;InbreedingCoeff=-0.0072;MLEAC=1;MLEAF=7.143e-03;MQ=41.85;MQ0=0;MQRankSum=-17.453;QD=0.25;ReadPosRankSum=1.616;SOR=4.890;VQSLOD=12.57;culprit=MQ	GT:AD:DP:GQ:PL	0/0:80,0:80:99:0,240,2166	0/0:73,1:74:99:0,194,1951	0/0:58,0:59:99:0,174,1520	0/0:94,0:94:99:0,282,2363	0/0:35,1:36:81:0,81,880	0/0:74,0:74:99:0,222,1931	0/0:89,0:89:99:0,267,2369	0/0:82,0:82:99:0,246,2264	0/0:86,0:86:99:0,258,2420	0/0:75,0:75:99:0,225,2107	0/0:91,0:91:99:0,273,2374	0/0:52,0:52:99:0,156,1407	0/0:56,0:56:99:0,164,1297	0/0:80,0:80:99:0,240,2325	0/0:27,0:27:81:0,81,696	0/0:48,0:48:99:0,144,1270	0/0:80,0:80:99:0,240,2212	0/0:83,0:83:99:0,249,2253	0/0:84,0:84:99:0,252,2155	0/0:40,0:40:99:0,120,1049	0/0:63,0:64:99:0,189,1742	0/0:34,1:35:76:0,76,863	0/0:54,0:54:99:0,162,1466	0/0:65,0:65:99:0,195,1862	0/0:47,0:47:99:0,141,1234	0/0:74,0:74:99:0,219,1856	0/0:69,0:69:99:0,207,1977	0/0:78,0:78:99:0,234,2188	0/0:65,0:65:99:0,195,1833	0/0:48,0:48:99:0,144,1305	0/0:54,0:54:99:0,162,1465	0/0:70,0:70:99:0,210,2035	0/0:66,0:66:99:0,198,1791	0/0:60,0:60:99:0,180,1678	0/0:63,0:63:99:0,189,1714	0/0:58,0:58:99:0,174,1572	0/0:35,2:37:56:0,56,878	0/1:42,7:49:53:53,0,1018	0/0:65,0:66:99:0,195,1827	0/0:38,0:38:99:0,114,1026	0/0:50,0:50:99:0,150,1377
chr1	8459	.	T	G	371.6	PASS	AC=5;AF=0.036;AN=138;BaseQRankSum=-6.228;DP=4787;Dels=0.00;ExcessHet=3.3357;FS=2.996;HaplotypeScore=1.4095;InbreedingCoeff=-0.0376;MLEAC=5;MLEAF=0.036;MQ=41.77;MQ0=0;MQRankSum=-23.660;QD=1.52;ReadPosRankSum=-31.822;SOR=8.053;VQSLOD=9.21;culprit=MQ	GT:AD:DP:GQ:PL	0/0:85,1:86:99:0,230,2273	0/0:77,0:77:99:0,231,2089	0/0:67,0:67:99:0,201,1720	0/0:100,0:100:99:0,300,2484	0/0:51,0:51:99:0,153,1310	0/0:68,0:68:99:0,204,1712	0/0:87,0:87:99:0,261,2321	0/0:89,0:89:99:0,267,2424	0/0:86,0:86:99:0,258,2379	0/0:79,0:79:99:0,237,2229	0/0:91,4:95:99:0,167,2275	0/0:65,0:65:99:0,195,1734	0/1:38,13:51:99:135,0,783	0/0:69,0:69:99:0,207,2011	0/1:24,6:30:52:52,0,508	0/0:61,3:64:99:0,109,1544	0/0:75,0:75:99:0,225,2073	0/0:81,0:81:99:0,243,2162	0/0:76,0:76:99:0,228,1927	0/0:52,0:52:99:0,156,1357	0/0:63,0:64:99:0,189,1741	0/0:58,0:58:99:0,174,1531	0/0:42,0:42:99:0,126,1120	0/0:64,0:64:99:0,192,1794	0/1:50,11:62:89:89,0,1153	0/1:56,12:68:81:81,0,1223	0/0:63,0:63:99:0,189,1768	0/0:74,0:74:99:0,222,2041	0/0:60,0:60:99:0,180,1663	0/0:54,0:54:99:0,162,1440	0/0:47,0:47:99:0,141,1254	0/0:78,0:78:99:0,234,2279	0/0:62,0:62:99:0,186,1654	0/0:76,0:76:99:0,228,2102	0/0:65,0:65:99:0,195,1767	0/0:59,0:59:99:0,177,1575	0/0:72,0:72:99:0,216,1918	0/0:61,0:61:99:0,183,1719	0/0:66,0:66:99:0,198,1827	0/0:44,0:44:99:0,132,1172	0/0:62,1:63:99:0,161,1672
chr1	9039	.	T	C	117.73	PASS	AC=4;AF=0.029;AN=138;BaseQRankSum=9.061;DP=4632;Dels=0.00;ExcessHet=3.2041;FS=0.000;HaplotypeScore=2.1787;InbreedingCoeff=-0.0296;MLEAC=4;MLEAF=0.029;MQ=41.81;MQ0=0;MQRankSum=-20.997;QD=0.43;ReadPosRankSum=0.000;SOR=1.458;VQSLOD=12.28;culprit=MQ	GT:AD:DP:GQ:PL	0/0:81,3:84:99:0,166,2075	0/0:79,0:80:99:0,237,2101	0/0:61,0:61:99:0,183,1560	0/1:81,11:92:52:52,0,1686	0/0:39,3:42:43:0,43,915	0/1:68,10:78:46:46,0,1476	0/0:82,0:82:99:0,246,2149	0/0:73,0:73:99:0,219,1973	0/0:83,0:83:99:0,249,2286	0/0:74,0:74:99:0,222,2037	0/0:94,0:94:99:0,282,2391	0/0:55,0:55:99:0,165,1438	0/1:39,9:48:85:85,0,786	0/0:67,0:67:99:0,201,1931	0/0:20,0:20:60:0,60,502	0/0:48,0:48:99:0,144,1266	0/0:82,4:86:99:0,140,2101	0/0:93,0:93:99:0,279,2481	0/0:82,8:90:35:0,35,1823	0/1:47,6:53:15:15,0,1045	0/0:62,0:62:99:0,186,1650	0/0:49,0:49:99:0,147,1277	0/0:49,0:49:99:0,147,1331	0/0:63,0:63:99:0,189,1734	0/0:52,0:52:99:0,156,1375	0/0:70,0:70:99:0,210,1743	0/0:58,0:58:99:0,174,1596	0/0:80,0:80:99:0,240,2203	0/0:62,0:62:99:0,186,1703	0/0:50,0:50:99:0,150,1330	0/0:47,0:47:99:0,141,1252	0/0:70,0:70:99:0,210,1969	0/0:68,0:68:99:0,204,1807	0/0:69,0:69:99:0,207,1881	0/0:66,0:66:99:0,198,1786	0/0:65,0:65:99:0,195,1730	0/0:68,0:68:99:0,204,1807	0/0:72,0:72:99:0,216,1923	0/0:72,0:72:99:0,216,1988	0/0:47,0:47:99:0,141,1207	0/0:44,0:44:99:0,132,1209
chr1	9134	.	T	G	76.89	PASS	AC=2;AF=0.015;AN=136;BaseQRankSum=3.360;DP=6663;Dels=0.00;ExcessHet=3.0426;FS=0.000;HaplotypeScore=3.5665;InbreedingCoeff=-0.0149;MLEAC=2;MLEAF=0.015;MQ=41.10;MQ0=0;MQRankSum=-9.214;QD=0.60;ReadPosRankSum=0.854;SOR=6.357;VQSLOD=11.47;culprit=MQ	GT:AD:DP:GQ:PL	0/0:123,0:123:99:0,369,3402	0/0:101,0:101:99:0,303,2792	0/0:81,0:81:99:0,243,2080	0/0:101,0:101:99:0,302,2383	0/0:55,0:55:99:0,165,1413	0/0:95,1:96:99:0,261,2384	0/0:137,0:137:99:0,411,3481	0/0:116,0:116:99:0,348,3161	0/0:86,0:86:99:0,258,2379	0/0:87,0:87:99:0,261,2407	0/0:157,0:157:99:0,471,3978	0/0:87,0:87:99:0,261,2321	0/0:81,0:81:99:0,243,2080	0/0:96,0:96:99:0,289,2868	0/0:58,0:58:99:0,174,1604	0/0:96,0:96:99:0,288,2623	0/0:107,0:107:99:0,321,2957	0/0:105,0:105:99:0,315,2903	0/0:81,1:82:99:0,219,1974	0/0:67,0:67:99:0,201,1721	0/0:74,0:74:99:0,222,2047	0/0:84,0:84:99:0,252,2242	0/0:70,0:70:99:0,210,1920	0/0:90,0:90:99:0,270,2578	0/0:86,0:86:99:0,258,2464	0/0:78,0:78:99:0,234,2230	0/0:91,0:91:99:0,273,2605	0/0:87,0:87:99:0,261,2429	0/1:53,8:61:33:33,0,1283	0/0:68,0:68:99:0,204,1881	0/0:63,0:63:99:0,189,1681	0/0:91,0:91:99:0,273,2607	0/0:108,0:108:99:0,324,2881	0/0:101,0:101:99:0,303,2893	0/0:115,0:115:99:0,345,3144	0/0:84,0:84:99:0,252,2325	0/0:97,0:97:99:0,291,2682	0/0:97,0:97:99:0,291,2683	0/0:81,0:81:99:0,243,2241	0/0:72,0:72:99:0,216,1921	0/0:59,0:59:99:0,177,1681
chr1	9137	.	T	G	112.75	PASS	AC=2;AF=0.014;AN=138;BaseQRankSum=4.623;DP=6663;Dels=0.00;ExcessHet=3.0421;FS=0.000;HaplotypeScore=2.7110;InbreedingCoeff=-0.0155;MLEAC=2;MLEAF=0.014;MQ=41.10;MQ0=0;MQRankSum=-10.159;QD=0.88;ReadPosRankSum=1.057;SOR=6.932;VQSLOD=11.47;culprit=MQ	GT:AD:DP:GQ:PL	0/0:122,0:123:99:0,367,3491	0/0:101,0:101:99:0,303,2793	0/0:81,0:81:99:0,243,2161	0/0:101,0:101:99:0,302,2381	0/0:55,0:55:99:0,165,1418	0/0:95,1:96:99:0,260,2478	0/0:137,0:137:99:0,411,3477	0/0:116,0:116:99:0,348,3162	0/0:86,0:86:99:0,258,2464	0/0:87,0:87:99:0,261,2491	0/0:157,0:157:99:0,471,3981	0/0:87,0:87:99:0,261,2315	0/0:81,0:81:99:0,243,2080	0/0:96,0:96:99:0,289,2951	0/0:58,0:58:99:0,174,1603	0/0:96,0:96:99:0,288,2614	0/0:107,0:107:99:0,321,3053	0/0:105,0:105:99:0,315,2905	0/0:82,0:82:99:0,246,2103	0/0:67,0:67:99:0,201,1725	0/0:74,0:74:99:0,222,2088	0/0:84,0:84:99:0,252,2298	0/0:70,0:70:99:0,210,1924	0/0:90,0:90:99:0,270,2574	0/0:86,0:86:99:0,258,2457	0/0:78,0:78:99:0,234,2227	0/0:91,0:91:99:0,273,2684	0/0:87,0:87:99:0,261,2492	0/1:53,8:61:38:38,0,1283	0/0:68,0:68:99:0,204,1881	0/0:63,0:63:99:0,189,1743	0/0:91,0:91:99:0,273,2607	0/0:108,0:108:99:0,324,2881	0/0:101,0:101:99:0,303,2893	0/0:115,0:115:99:0,345,3213	0/0:84,0:84:99:0,252,2324	0/0:97,0:97:99:0,291,2683	0/0:97,0:97:99:0,291,2683	0/0:81,0:81:99:0,243,2320	0/0:72,0:72:99:0,216,1921	0/0:59,0:59:99:0,177,1734
chr1	9287	.	A	C	309.32	PASS	AC=5;AF=0.036;AN=138;BaseQRankSum=3.752;DP=4514;Dels=0.00;ExcessHet=3.3357;FS=2.964;HaplotypeScore=2.3625;InbreedingCoeff=-0.0370;MLEAC=4;MLEAF=0.029;MQ=41.83;MQ0=0;MQRankSum=-24.145;QD=1.02;ReadPosRankSum=-17.282;SOR=7.274;VQSLOD=9.36;culprit=MQ	GT:AD:DP:GQ:PL	0/0:77,0:77:99:0,230,1856	0/0:62,0:62:99:0,186,1532	0/0:54,0:54:99:0,162,1287	0/0:76,0:76:99:0,105,898	0/0:30,0:30:90:0,90,704	0/0:56,0:56:60:0,60,516	0/0:79,0:79:99:0,120,1097	0/0:99,0:99:99:0,297,2498	0/0:72,0:72:99:0,216,1817	0/0:53,0:53:99:0,159,1372	0/1:79,5:84:10:10,0,996	0/0:53,0:53:99:0,159,1330	0/1:73,15:88:99:208,0,832	0/0:64,0:64:99:0,192,1713	0/1:23,3:26:35:35,0,235	0/0:86,0:86:99:0,258,2150	0/0:77,0:77:99:0,231,1960	0/0:59,0:59:99:0,177,1431	0/0:72,0:72:99:0,102,869	0/0:37,0:37:99:0,111,882	0/0:60,0:60:99:0,180,1548	0/0:60,0:60:99:0,180,1469	0/0:61,0:61:99:0,183,1487	0/0:49,0:49:99:0,147,1260	0/0:59,4:63:86:0,86,1322	0/1:57,8:65:83:83,0,684	0/0:61,0:61:99:0,183,1581	0/0:76,0:76:99:0,228,1980	0/0:68,0:68:99:0,204,1765	0/0:48,0:48:99:0,144,1179	0/0:55,0:55:99:0,165,1386	0/0:73,0:73:99:0,219,1977	0/0:59,0:59:99:0,177,1472	0/0:65,0:65:99:0,195,1709	0/0:74,0:74:99:0,222,1837	0/0:50,0:50:99:0,150,1224	0/0:70,0:70:99:0,210,1762	0/0:59,0:59:99:0,177,1508	0/0:66,0:66:99:0,198,1657	0/0:45,0:45:99:0,135,1082	0/0:60,0:60:99:0,180,1498
chr1	9368	.	C	T	37.26	PASS	AC=2;AF=0.014;AN=140;BaseQRankSum=-12.573;DP=7285;Dels=0.00;ExcessHet=3.0417;FS=0.000;HaplotypeScore=14.2725;InbreedingCoeff=-0.0129;MLEAC=1;MLEAF=7.143e-03;MQ=41.16;MQ0=0;MQRankSum=-8.645;QD=0.20;ReadPosRankSum=-0.000;SOR=2.191;VQSLOD=11.98;culprit=FS	GT:AD:DP:GQ:PL	0/0:121,0:121:99:0,364,3664	0/0:151,0:152:99:0,454,4568	0/0:109,1:110:99:0,304,3054	0/0:139,0:141:99:0,418,3932	0/0:56,2:60:99:0,123,1531	0/1:141,22:164:78:78,0,3549	0/0:88,0:89:99:0,265,2690	0/0:34,0:34:99:0,102,1056	0/0:67,0:67:99:0,201,2050	0/0:90,0:90:99:0,271,2891	0/0:165,0:169:99:0,496,4881	0/0:30,0:30:90:0,90,859	0/1:22,3:25:2:2,0,517	0/0:73,0:73:99:0,220,2303	0/0:14,1:15:17:0,17,363	0/0:72,5:77:98:0,98,1927	0/0:124,1:125:99:0,347,3765	0/0:187,1:189:99:0,537,5633	0/0:119,0:120:99:0,358,3481	0/0:56,0:56:99:0,168,1588	0/0:136,0:137:99:0,409,3983	0/0:77,0:79:99:0,231,2281	0/0:88,0:89:99:0,264,2579	0/0:85,0:85:99:0,255,2518	0/0:78,0:78:99:0,234,2253	0/0:96,0:96:99:0,288,2774	0/0:139,0:139:99:0,418,4252	0/0:66,0:66:99:0,198,2016	0/0:46,0:46:99:0,138,1372	0/0:100,0:100:99:0,301,2936	0/0:77,0:77:99:0,231,2257	0/0:78,0:78:99:0,235,2433	0/0:116,0:116:99:0,349,3319	0/0:141,0:141:99:0,424,4266	0/0:132,0:133:99:0,397,3991	0/0:112,1:114:99:0,312,3288	0/0:124,0:124:99:0,373,3595	0/0:142,0:143:99:0,427,4297	0/0:113,0:113:99:0,340,3517	0/0:91,0:91:99:0,273,2605	0/0:73,0:73:99:0,219,2210
chr1	9377	.	C	T	1292.21	PASS	AC=8;AF=0.057;AN=140;BaseQRankSum=-28.340;DP=7285;Dels=0.00;ExcessHet=3.9285;FS=0.000;HaplotypeScore=28.9482;InbreedingCoeff=-0.0630;MLEAC=8;MLEAF=0.057;MQ=41.16;MQ0=0;MQRankSum=-20.566;QD=1.21;ReadPosRankSum=-0.001;SOR=0.885;VQSLOD=11.81;culprit=FS	GT:AD:DP:GQ:PL	0/0:121,0:121:99:0,364,3777	0/0:152,0:152:99:0,457,4831	0/0:109,0:110:99:0,328,3256	0/0:137,0:141:99:0,412,4052	0/0:60,0:60:99:0,180,1771	0/0:163,0:164:99:0,490,4826	0/0:87,0:89:99:0,262,2691	0/0:32,0:34:96:0,96,1027	0/0:67,0:67:99:0,201,2114	0/0:90,0:90:99:0,271,2944	0/1:134,32:169:99:345,0,3534	0/0:29,0:30:87:0,87,877	0/0:25,0:25:75:0,75,711	0/0:73,0:73:99:0,220,2416	0/0:15,0:15:45:0,45,444	0/0:77,0:77:99:0,231,2334	0/0:122,1:125:99:0,340,3781	0/0:189,0:189:99:0,568,6015	0/0:119,0:120:99:0,358,3591	0/0:55,1:56:99:0,142,1603	0/0:136,1:137:99:0,381,4204	0/0:78,1:79:99:0,209,2335	0/0:88,1:89:99:0,239,2695	0/0:85,0:85:99:0,256,2656	0/0:78,0:78:99:0,235,2392	0/0:96,0:96:99:0,289,2916	0/0:139,0:139:99:0,418,4465	0/0:66,0:66:99:0,198,2061	0/0:46,0:46:99:0,138,1442	0/0:100,0:100:99:0,301,3094	0/0:77,0:77:99:0,231,2333	0/0:78,0:78:99:0,235,2563	0/0:115,1:116:99:0,320,3461	0/0:141,0:141:99:0,424,4538	0/0:132,1:133:99:0,371,4091	0/0:113,1:114:99:0,313,3497	0/0:124,0:124:99:0,373,3762	0/0:143,0:143:99:0,430,4448	0/0:111,0:113:99:0,334,3522	0/0:91,0:91:99:0,274,2746	0/0:73,0:73:99:0,220,2279
chr1	9378	.	G	A	2067.66	PASS	AC=17;AF=0.121;AN=140;BaseQRankSum=-29.888;DP=7285;Dels=0.00;ExcessHet=7.8071;FS=1.233;HaplotypeScore=29.0897;InbreedingCoeff=-0.1439;MLEAC=17;MLEAF=0.121;MQ=41.16;MQ0=0;MQRankSum=-25.113;QD=1.03;ReadPosRankSum=-1.270;SOR=1.069;VQSLOD=9.37;culprit=QD	GT:AD:DP:GQ:PL	0/0:121,0:121:99:0,364,3871	0/0:152,0:152:99:0,457,4902	0/0:110,0:110:99:0,331,3356	0/0:140,0:141:99:0,421,4330	0/0:60,0:60:99:0,180,1845	0/0:164,0:164:99:0,493,5103	0/0:89,0:89:99:0,268,2838	0/0:34,0:34:99:0,102,1100	0/0:67,0:67:99:0,202,2177	0/0:90,0:90:99:0,271,2994	0/0:167,1:169:99:0,478,5199	0/0:30,0:30:90:0,90,937	0/0:25,0:25:75:0,75,741	0/0:72,1:73:99:0,187,2417	0/0:15,0:15:45:0,45,467	0/0:77,0:77:99:0,232,2401	0/0:125,0:125:99:0,376,4120	0/0:189,0:189:99:0,568,6099	0/0:120,0:120:99:0,361,3730	0/0:56,0:56:99:0,168,1742	0/1:116,21:137:99:230,0,3320	0/0:74,5:79:94:0,94,2191	0/1:77,12:89:86:86,0,2162	0/0:79,6:85:72:0,72,2358	0/0:72,6:78:51:0,51,2135	0/1:83,13:96:99:121,0,2441	0/1:114,25:139:99:368,0,3343	0/1:59,7:66:16:16,0,1757	0/0:43,3:46:49:0,49,1298	0/0:90,10:100:4:0,4,2539	0/0:71,6:77:54:0,54,2060	0/1:70,8:78:10:10,0,2142	0/1:99,17:116:99:155,0,2826	0/1:116,25:141:99:341,0,3342	0/1:110,23:133:99:275,0,3137	0/1:101,13:114:42:42,0,2905	0/1:103,21:124:99:249,0,2839	0/0:129,14:143:29:0,29,3747	0/1:99,14:113:75:75,0,2869	0/0:84,7:91:73:0,73,2413	0/1:65,8:73:30:30,0,1914
chr1	9379	.	C	T	4526.72	PASS	AC=26;AF=0.186;AN=140;BaseQRankSum=-33.558;DP=7285;Dels=0.00;ExcessHet=15.4411;FS=2.323;HaplotypeScore=27.1149;InbreedingCoeff=-0.2324;MLEAC=26;MLEAF=0.186;MQ=41.16;MQ0=0;MQRankSum=-30.832;QD=1.34;ReadPosRankSum=3.161;SOR=1.057;VQSLOD=8.98;culprit=QD	GT:AD:DP:GQ:PL	0/1:105,16:121:99:110,0,2848	0/1:129,23:152:99:224,0,3579	0/1:94,16:110:99:128,0,2424	0/1:114,27:141:99:308,0,2964	0/0:55,5:60:42:0,42,1495	0/1:139,25:164:99:223,0,3716	0/1:75,14:89:99:131,0,2080	0/0:33,1:34:73:0,73,997	0/0:67,0:67:99:0,201,2133	0/1:80,10:90:33:33,0,2312	0/1:138,29:169:99:307,0,3759	0/0:30,0:30:90:0,90,908	0/0:25,0:25:75:0,75,741	0/0:73,0:73:99:0,220,2421	0/0:14,1:15:14:0,14,390	0/1:57,20:77:99:361,0,1476	0/1:112,13:125:22:22,0,3231	0/1:164,24:189:99:146,0,4556	0/0:108,11:120:57:0,57,2972	0/0:51,5:56:26:0,26,1395	0/0:136,1:137:99:0,381,4210	0/0:79,0:79:99:0,238,2438	0/0:89,0:89:99:0,268,2685	0/0:84,1:85:99:0,225,2587	0/0:78,0:78:99:0,235,2475	0/0:96,0:96:99:0,289,3066	0/0:139,0:139:99:0,418,4481	0/0:66,0:66:99:0,198,2116	0/0:46,0:46:99:0,138,1460	0/0:100,0:100:99:0,301,3006	0/0:77,0:77:99:0,231,2323	0/0:77,0:78:99:0,232,2493	0/0:116,0:116:99:0,349,3604	0/0:141,0:141:99:0,424,4389	0/0:133,0:133:99:0,400,4145	0/0:112,1:114:99:0,310,3447	0/0:124,0:124:99:0,373,3829	0/0:143,0:143:99:0,430,4364	0/0:113,0:113:99:0,340,3524	0/0:91,0:91:99:0,274,2759	0/0:73,0:73:99:0,220,2284
chr1	9381	.	G	A	15.94	PASS	AC=3;AF=0.021;AN=140;BaseQRankSum=-14.233;DP=7285;Dels=0.00;ExcessHet=3.1051;FS=0.000;HaplotypeScore=23.5979;InbreedingCoeff=-0.0233;MLEAC=3;MLEAF=0.021;MQ=41.16;MQ0=0;MQRankSum=-10.592;QD=0.10;ReadPosRankSum=1.698;SOR=1.674;VQSLOD=11.93;culprit=FS	GT:AD:DP:GQ:PL	0/0:118,3:121:99:0,269,3740	0/0:149,3:152:99:0,365,4653	0/0:105,5:110:99:0,183,3101	0/0:136,5:141:99:0,310,4180	0/1:53,7:60:22:22,0,1461	0/0:159,5:164:99:0,345,4868	0/0:83,6:89:78:0,78,2662	0/0:34,0:34:99:0,102,1168	0/0:67,0:67:99:0,202,2193	0/0:90,0:90:99:0,271,2953	0/0:168,1:169:99:0,485,5499	0/0:30,0:30:90:0,90,947	0/0:25,0:25:75:0,75,770	0/1:65,8:73:32:32,0,1954	0/0:15,0:15:45:0,45,473	0/0:77,0:77:99:0,232,2498	0/0:118,7:125:99:0,159,3652	0/0:180,9:189:99:0,305,5468	0/0:113,6:120:99:0,192,3434	0/0:55,1:56:99:0,139,1667	0/0:137,0:137:99:0,412,4404	0/0:79,0:79:99:0,238,2511	0/0:89,0:89:99:0,268,2892	0/0:85,0:85:99:0,256,2759	0/0:78,0:78:99:0,235,2535	0/0:96,0:96:99:0,289,3120	0/0:139,0:139:99:0,418,4596	0/0:66,0:66:99:0,199,2164	0/0:46,0:46:99:0,138,1538	0/0:100,0:100:99:0,301,3175	0/0:77,0:77:99:0,232,2451	0/0:78,0:78:99:0,235,2630	0/0:116,0:116:99:0,349,3760	0/0:141,0:141:99:0,424,4623	0/0:133,0:133:99:0,400,4319	0/0:114,0:114:99:0,343,3624	0/0:124,0:124:99:0,373,3955	0/0:143,0:143:99:0,430,4647	0/0:112,1:113:99:0,314,3677	0/0:91,0:91:99:0,274,2815	0/0:73,0:73:99:0,220,2368
chr1	9387	.	G	A	4075.07	PASS	AC=25;AF=0.179;AN=140;BaseQRankSum=-33.469;DP=7285;Dels=0.00;ExcessHet=14.3766;FS=4.638;HaplotypeScore=25.5880;InbreedingCoeff=-0.2219;MLEAC=25;MLEAF=0.179;MQ=41.16;MQ0=0;MQRankSum=-27.241;POSITIVE_TRAIN_SITE;QD=1.64;ReadPosRankSum=-2.224;SOR=1.562;VQSLOD=9.08;culprit=MQ	GT:AD:DP:GQ:PL	0/0:121,0:121:99:0,364,3769	0/0:141,11:152:99:0,161,3962	0/0:104,6:110:99:0,173,2815	0/0:139,2:141:99:0,376,4016	0/0:59,1:60:99:0,155,1699	0/0:161,3:164:99:0,418,4639	0/0:85,3:89:99:0,256,2645	0/0:34,0:34:99:0,102,1064	0/0:67,0:67:99:0,201,2095	0/0:90,0:90:99:0,271,2840	0/0:168,1:169:99:0,505,5145	0/0:30,0:30:90:0,90,904	0/0:25,0:25:75:0,75,715	0/0:66,7:73:11:0,11,1910	0/0:15,0:15:45:0,45,456	0/1:65,12:77:99:104,0,1743	0/0:125,0:125:99:0,376,3891	0/0:177,12:189:99:0,248,5034	0/0:116,4:120:99:0,258,3396	0/0:56,0:56:99:0,168,1642	0/1:110,27:137:99:341,0,2912	0/1:61,18:79:99:241,0,1608	0/1:75,14:89:99:105,0,1950	0/1:73,12:85:88:88,0,2017	0/1:63,14:78:99:174,0,1735	0/1:81,15:96:99:150,0,2245	0/1:114,24:139:99:272,0,3130	0/1:55,11:66:99:111,0,1520	0/1:37,9:46:99:117,0,1026	0/1:83,17:100:99:166,0,2173	0/0:69,8:77:16:0,16,1827	0/1:66,11:78:86:86,0,1949	0/1:95,21:116:99:220,0,2548	0/1:114,27:141:99:332,0,3061	0/1:110,22:133:99:204,0,3025	0/1:92,22:114:99:278,0,2521	0/1:106,18:124:99:119,0,2763	0/1:115,26:143:99:273,0,3106	0/1:99,14:113:50:50,0,2743	0/1:73,18:91:99:186,0,1887	0/1:64,9:73:41:41,0,1781
chr1	9391	.	G	A	34.8	PASS	AC=2;AF=0.014;AN=140;BaseQRankSum=-11.262;DP=7285;Dels=0.00;ExcessHet=3.0417;FS=0.000;HaplotypeScore=6.9903;InbreedingCoeff=-0.0152;MLEAC=2;MLEAF=0.014;MQ=41.16;MQ0=0;MQRankSum=-7.709;POSITIVE_TRAIN_SITE;QD=0.17;ReadPosRankSum=0.425;SOR=1.293;VQSLOD=13.12;culprit=FS	GT:AD:DP:GQ:PL	0/0:121,0:121:99:0,364,3499	0/0:152,0:152:99:0,457,4400	0/0:110,0:110:99:0,330,2973	0/0:141,0:141:99:0,424,3995	0/0:60,0:60:99:0,180,1677	0/0:163,0:164:99:0,489,4509	0/0:87,2:89:99:0,238,2572	0/0:34,0:34:99:0,102,1040	0/0:63,4:67:91:0,91,1714	0/0:84,6:90:99:0,113,2408	0/0:169,0:169:99:0,508,4911	0/0:30,0:30:90:0,90,859	0/0:25,0:25:75:0,75,672	0/0:73,0:73:99:0,219,2229	0/0:14,1:15:22:0,22,376	0/0:77,0:77:99:0,231,2206	0/0:124,1:125:99:0,352,3569	0/0:189,0:189:99:0,568,5471	0/0:120,0:120:99:0,361,3471	0/0:56,0:56:99:0,168,1564	0/0:137,0:137:99:0,412,3925	0/0:79,0:79:99:0,237,2263	0/0:89,0:89:99:0,267,2569	0/0:85,0:85:99:0,255,2517	0/0:78,0:78:99:0,234,2309	0/0:96,0:96:99:0,288,2748	0/0:139,0:139:99:0,418,4116	0/0:65,0:66:99:0,195,1901	0/0:46,0:46:99:0,138,1372	0/0:100,0:100:99:0,300,2789	0/0:77,0:77:99:0,231,2149	0/0:78,0:78:99:0,235,2409	0/0:116,0:116:99:0,349,3354	0/0:141,0:141:99:0,424,4079	0/0:131,0:133:99:0,394,3799	0/0:114,0:114:99:0,343,3293	0/0:124,0:124:99:0,373,3551	0/0:143,0:143:99:0,430,4228	0/0:113,0:113:99:0,340,3454	0/0:91,0:91:99:0,273,2553	0/0:73,0:73:99:0,219,2109
chr1	9396	.	C	T	237.14	PASS	AC=3;AF=0.021;AN=140;BaseQRankSum=-11.589;DP=7285;Dels=0.00;ExcessHet=3.1051;FS=0.000;HaplotypeScore=5.7254;InbreedingCoeff=-0.0240;MLEAC=3;MLEAF=0.021;MQ=41.16;MQ0=0;MQRankSum=-16.814;POSITIVE_TRAIN_SITE;QD=0.49;ReadPosRankSum=-0.987;SOR=0.596;VQSLOD=13.04;culprit=FS	GT:AD:DP:GQ:PL	0/0:118,3:121:99:0,281,3175	0/1:134,18:152:35:35,0,3297	0/0:108,2:110:99:0,278,2827	0/0:127,14:141:61:0,61,3108	0/0:60,0:60:99:0,180,1622	0/0:153,11:164:99:0,199,3886	0/0:86,3:89:99:0,184,2403	0/0:34,0:34:99:0,102,990	0/0:65,2:67:99:0,144,1824	0/0:89,1:90:99:0,242,2582	0/0:169,0:169:99:0,508,4814	0/0:28,2:30:35:0,35,727	0/0:24,1:25:48:0,48,599	0/0:73,0:73:99:0,219,2115	0/0:14,1:15:16:0,16,352	0/0:77,0:77:99:0,231,2125	0/0:114,11:125:71:0,71,2920	0/1:160,29:189:99:223,0,3905	0/0:108,12:120:46:0,46,2639	0/0:56,0:56:99:0,168,1509	0/0:126,11:137:99:0,109,3222	0/0:71,8:79:15:0,15,1809	0/0:82,7:89:74:0,74,2094	0/0:82,3:85:99:0,170,2284	0/0:73,5:78:99:0,99,1882	0/0:89,7:96:99:0,106,2212	0/0:129,9:139:99:0,158,3488	0/0:65,1:66:99:0,170,1853	0/0:45,1:46:99:0,110,1280	0/0:94,6:100:99:0,138,2438	0/0:73,4:77:99:0,124,1908	0/0:78,0:78:99:0,234,2334	0/0:107,9:116:99:0,101,2742	0/0:132,9:141:99:0,169,3526	0/0:123,10:133:99:0,123,3204	0/0:105,9:114:96:0,96,2686	0/0:116,8:124:99:0,154,3031	0/1:126,17:143:49:49,0,3219	0/0:105,8:113:99:0,114,2816	0/0:83,8:91:56:0,56,2107	0/0:68,5:73:80:0,80,1786
chr1	9611	.	T	G	775.6	PASS	AC=5;AF=0.036;AN=138;BaseQRankSum=-10.737;DP=4493;Dels=0.00;ExcessHet=3.3357;FS=6.001;HaplotypeScore=2.3958;InbreedingCoeff=-0.0376;MLEAC=5;MLEAF=0.036;MQ=41.82;MQ0=0;MQRankSum=-33.656;QD=3.10;ReadPosRankSum=-36.819;SOR=8.751;VQSLOD=7.81;culprit=MQ	GT:AD:DP:GQ:PL	0/0:72,2:74:99:0,169,1894	0/0:65,0:65:99:0,195,1728	0/0:60,0:60:99:0,180,1538	0/0:85,0:85:99:0,254,2059	0/0:34,1:35:77:0,77,869	0/0:73,0:73:99:0,219,1846	0/0:94,0:94:99:0,282,2527	0/0:92,0:92:99:0,276,2553	0/0:85,0:85:99:0,255,2351	0/0:88,0:88:99:0,264,2433	0/0:78,4:82:99:0,131,1900	0/0:56,0:56:99:0,168,1523	0/1:40,15:55:99:190,0,839	0/0:62,0:62:99:0,186,1802	0/1:30,18:48:99:282,0,645	0/0:68,2:70:99:0,157,1761	0/0:76,0:76:99:0,228,2099	0/0:62,0:62:99:0,186,1654	0/0:74,0:74:99:0,222,1871	0/0:31,0:31:93:0,93,814	0/0:71,0:71:99:0,213,1996	0/0:48,0:49:99:0,144,1296	0/0:51,0:51:99:0,153,1384	0/0:52,0:52:99:0,156,1487	0/1:44,12:56:99:128,0,1036	0/1:52,14:66:99:113,0,1174	0/0:56,0:56:99:0,168,1571	0/0:83,0:83:99:0,249,2336	0/0:64,0:64:99:0,192,1797	0/0:54,0:54:99:0,162,1475	0/0:43,0:43:99:0,129,1147	0/0:73,0:73:99:0,219,2133	0/0:72,0:72:99:0,216,1957	0/0:66,0:66:99:0,198,1826	0/0:67,0:67:99:0,201,1821	0/0:58,0:58:99:0,174,1582	0/0:72,0:72:99:0,216,1955	0/0:67,0:67:99:0,201,1852	0/0:67,0:67:99:0,201,1853	0/0:37,0:37:99:0,111,1002	0/0:42,3:45:55:0,55,1087
chr1	9722	.	A	C	119.28	PASS	AC=3;AF=0.022;AN=138;BaseQRankSum=-3.072;DP=4683;Dels=0.00;ExcessHet=3.1065;FS=6.447;HaplotypeScore=2.7005;InbreedingCoeff=-0.0225;MLEAC=3;MLEAF=0.022;MQ=41.77;MQ0=0;MQRankSum=-20.124;QD=0.91;ReadPosRankSum=0.000;SOR=7.824;VQSLOD=8.29;culprit=MQ	GT:AD:DP:GQ:PL	0/0:78,3:81:99:0,157,2031	0/0:68,0:68:99:0,204,1831	0/0:62,0:62:99:0,186,1590	0/0:64,0:64:99:0,192,1559	0/0:56,2:58:99:0,117,1381	0/0:83,0:83:99:0,249,2097	0/0:96,0:96:99:0,288,2575	0/0:72,0:72:99:0,216,1959	0/0:84,0:84:99:0,252,2324	0/0:75,0:75:99:0,225,2108	0/0:87,1:88:99:0,234,2245	0/0:48,0:48:99:0,144,1280	0/0:46,3:49:76:0,76,1060	0/0:59,0:59:99:0,177,1711	0/1:35,6:41:19:19,0,792	0/0:46,1:47:99:0,113,1199	0/0:77,0:77:99:0,231,2126	0/0:73,0:73:99:0,219,1947	0/0:84,0:84:99:0,252,2117	0/0:57,0:57:99:0,171,1492	0/0:64,0:64:99:0,192,1769	0/0:42,0:42:99:0,126,1104	0/0:46,0:46:99:0,138,1227	0/0:61,0:61:99:0,183,1713	0/0:51,4:55:66:0,66,1271	0/1:52,14:66:99:134,0,1129	0/0:71,0:71:99:0,213,1994	0/0:88,0:88:99:0,264,2430	0/0:64,0:64:99:0,192,1772	0/0:42,0:42:99:0,126,1120	0/0:54,0:54:99:0,162,1440	0/0:73,0:73:99:0,219,2126	0/0:79,1:80:99:0,211,2079	0/0:69,0:69:99:0,207,1909	0/0:74,0:74:99:0,222,2005	0/0:56,0:56:99:0,168,1498	0/0:67,0:67:99:0,201,1786	0/0:68,0:68:99:0,204,1917	0/0:72,0:72:99:0,216,1992	0/0:40,0:40:99:0,120,1064	0/0:51,2:53:99:0,104,1362
chr1	9755	.	T	G	547.65	PASS	AC=5;AF=0.036;AN=138;BaseQRankSum=-8.172;DP=4683;Dels=0.00;ExcessHet=3.3357;FS=6.060;HaplotypeScore=1.6836;InbreedingCoeff=0.3719;MLEAC=5;MLEAF=0.036;MQ=41.77;MQ0=0;MQRankSum=-26.626;QD=2.33;ReadPosRankSum=-33.172;SOR=8.838;VQSLOD=8.01;culprit=MQ	GT:AD:DP:GQ:PL	0/0:79,2:81:99:0,190,2092	0/0:68,0:68:99:0,204,1812	0/0:62,0:62:99:0,186,1589	0/0:64,0:64:99:0,192,1567	0/0:57,1:58:99:0,146,1463	0/0:83,0:83:99:0,249,2100	0/0:96,0:96:99:0,288,2559	0/0:72,0:72:99:0,216,2000	0/0:84,0:84:99:0,252,2324	0/0:75,0:75:99:0,225,2070	0/0:80,8:88:40:0,40,1842	0/0:47,1:48:99:0,116,1251	0/1:31,18:49:99:280,0,633	0/0:59,0:59:99:0,177,1721	0/1:32,9:41:90:90,0,719	0/0:46,1:47:99:0,114,1200	0/0:77,0:77:99:0,231,2125	0/0:73,0:73:99:0,219,1947	0/0:84,0:84:99:0,252,2125	0/0:57,0:57:99:0,171,1494	0/0:64,0:64:99:0,192,1801	0/0:42,0:42:99:0,126,1134	0/0:46,0:46:99:0,138,1254	0/0:61,0:61:99:0,183,1746	0/1:44,11:55:99:106,0,1044	0/1:52,14:66:99:134,0,1187	0/0:71,0:71:99:0,213,1999	0/0:88,0:88:99:0,264,2472	0/0:64,0:64:99:0,192,1806	0/0:42,0:42:99:0,126,1141	0/0:54,0:54:99:0,162,1440	0/0:73,0:73:99:0,219,2126	0/0:80,0:80:99:0,240,2172	0/0:69,0:69:99:0,207,1909	0/0:74,0:74:99:0,222,2009	0/0:56,0:56:99:0,168,1522	0/0:67,0:67:99:0,201,1819	0/0:68,0:68:99:0,204,1881	0/0:72,0:72:99:0,216,1992	0/0:40,0:40:99:0,120,1084	0/0:49,4:53:52:0,52,1244
chr1	9794	.	T	G	40.02	PASS	AC=3;AF=0.022;AN=138;BaseQRankSum=0.884;DP=4436;Dels=0.00;ExcessHet=3.1065;FS=3.495;HaplotypeScore=1.3827;InbreedingCoeff=-0.0218;MLEAC=2;MLEAF=0.014;MQ=41.85;MQ0=0;MQRankSum=-20.469;QD=0.23;ReadPosRankSum=0.000;SOR=6.803;VQSLOD=9.09;culprit=MQ	GT:AD:DP:GQ:PL	0/0:80,0:80:99:0,239,1989	0/0:78,0:78:99:0,234,1960	0/0:54,0:54:99:0,162,1316	0/0:78,0:78:99:0,135,1145	0/0:34,0:34:99:0,102,809	0/0:66,0:66:99:0,111,946	0/0:85,0:85:99:0,156,1431	0/0:85,0:85:99:0,255,2175	0/0:89,0:89:99:0,267,2289	0/0:77,0:77:99:0,231,2013	0/0:85,4:89:58:0,58,1365	0/0:58,0:58:99:0,174,1469	0/1:57,8:65:69:69,0,772	0/0:65,0:65:99:0,195,1770	0/0:30,2:33:16:0,16,503	0/0:63,0:63:99:0,189,1601	0/0:75,0:75:99:0,225,1933	0/0:61,0:61:99:0,183,1519	0/0:69,0:69:99:0,123,1041	0/0:50,0:50:99:0,150,1230	0/0:49,0:49:99:0,147,1290	0/0:52,0:52:99:0,156,1314	0/0:52,0:52:99:0,156,1291	0/0:62,0:62:99:0,186,1617	0/1:37,6:43:25:25,0,810	0/1:63,6:69:11:11,0,905	0/0:47,0:47:99:0,141,1273	0/0:73,0:74:99:0,219,1925	0/0:64,0:64:99:0,192,1692	0/0:39,0:39:99:0,117,993	0/0:45,0:45:99:0,135,1147	0/0:74,0:74:99:0,222,2029	0/0:59,0:60:99:0,177,1492	0/0:69,0:69:99:0,207,1819	0/0:58,0:58:99:0,174,1477	0/0:44,0:44:99:0,132,1125	0/0:62,0:62:99:0,186,1589	0/0:57,0:57:99:0,171,1507	0/0:64,0:64:99:0,192,1633	0/0:44,0:44:99:0,132,1107	0/0:48,0:48:99:0,144,1244
chr1	9908	.	G	T	7293.48	PASS	AC=13;AF=0.094;AN=138;BaseQRankSum=-32.818;DP=5512;Dels=0.00;ExcessHet=5.7139;FS=2.129;HaplotypeScore=5.7511;InbreedingCoeff=-0.1079;MLEAC=13;MLEAF=0.094;MQ=41.35;MQ0=2;MQRankSum=-41.090;QD=4.45;ReadPosRankSum=0.000;SOR=1.062;VQSLOD=8.95;culprit=QD	GT:AD:DP:GQ:PL	0/0:83,4:87:99:0,145,2457	0/1:101,49:150:99:923,0,2561	0/1:52,28:80:99:516,0,1249	0/1:121,47:169:99:646,0,2986	0/0:71,2:73:99:0,168,2011	0/1:105,29:134:99:380,0,2645	0/1:101,17:118:91:91,0,2745	0/0:42,0:42:99:0,126,1300	0/1:99,51:150:99:1028,0,2621	0/1:94,37:131:99:691,0,2615	0/0:168,4:174:99:0,393,4769	0/0:18,2:20:2:0,2,437	0/0:22,1:23:42:0,42,582	0/0:47,0:47:99:0,141,1503	0/0:13,1:14:13:0,13,347	0/1:38,56:94:99:1287,0,823	0/0:71,7:78:33:0,33,1997	0/1:93,43:136:99:799,0,2363	0/1:120,31:153:99:357,0,3114	0/0:86,8:94:65:0,65,2282	0/0:42,1:43:99:0,100,1210	0/0:50,0:50:99:0,150,1505	0/0:47,0:47:99:0,141,1392	0/0:56,0:56:99:0,168,1686	0/0:55,0:55:99:0,165,1651	0/0:58,0:58:99:0,174,1744	0/0:54,0:54:99:0,162,1676	0/0:72,0:72:99:0,216,2229	0/0:50,0:50:99:0,150,1530	0/0:51,0:51:99:0,153,1511	0/0:49,0:49:99:0,147,1451	0/0:59,0:59:99:0,177,1883	0/0:55,1:56:99:0,140,1600	0/0:63,0:63:99:0,186,1897	0/0:68,0:68:99:0,204,2066	0/0:68,0:68:99:0,204,2045	0/0:66,0:66:99:0,198,1955	0/0:72,0:72:99:0,216,2198	0/0:55,0:55:99:0,162,1676	0/0:36,0:36:99:0,108,1046	0/0:49,0:49:99:0,147,1488
chr1	10043	.	A	C	95.16	PASS	AC=3;AF=0.022;AN=138;BaseQRankSum=-5.331;DP=4393;Dels=0.00;ExcessHet=3.2012;FS=3.000;HaplotypeScore=1.6982;InbreedingCoeff=-0.0258;MLEAC=3;MLEAF=0.022;MQ=41.88;MQ0=0;MQRankSum=-30.967;QD=0.61;ReadPosRankSum=-18.552;SOR=7.844;VQSLOD=9.41;culprit=MQ	GT:AD:DP:GQ:PL	0/0:61,3:64:99:0,109,1561	0/0:57,0:57:99:0,171,1534	0/0:51,0:51:99:0,153,1305	0/0:77,0:77:99:0,231,2011	0/0:36,1:37:83:0,83,920	0/0:60,0:60:99:0,180,1543	0/0:87,0:87:99:0,261,2442	0/0:95,0:95:99:0,285,2686	0/0:88,0:88:99:0,264,2486	0/0:74,0:74:99:0,222,2116	0/0:75,8:83:20:0,20,1844	0/0:62,0:62:99:0,186,1688	0/1:52,11:63:72:72,0,1106	0/0:75,0:75:99:0,225,2113	0/1:18,6:24:76:76,0,397	0/0:48,3:51:70:0,70,1214	0/0:59,0:59:99:0,177,1627	0/0:54,0:54:99:0,162,1443	0/0:83,0:83:99:0,249,2172	0/0:37,0:37:99:0,111,986	0/0:57,0:57:99:0,171,1572	0/0:60,1:61:99:0,155,1577	0/0:47,0:47:99:0,141,1275	0/0:57,0:57:99:0,171,1606	0/0:55,6:61:32:0,32,1338	0/0:62,9:71:0:0,0,1341	0/0:56,0:56:99:0,168,1569	0/0:68,0:68:99:0,204,1878	0/0:78,0:78:99:0,234,2193	0/0:58,0:58:99:0,174,1550	0/0:48,0:48:99:0,144,1280	0/0:76,0:76:99:0,228,2244	0/0:79,0:79:99:0,237,2149	0/0:67,0:67:99:0,201,1853	0/0:58,0:58:99:0,174,1599	0/0:70,0:70:99:0,210,1869	0/0:70,0:70:99:0,210,1865	0/0:54,0:54:99:0,162,1537	0/0:53,0:53:99:0,159,1470	0/0:34,0:34:99:0,102,907	0/0:63,1:64:99:0,165,1717
chr1	10087	.	A	G	33.24	PASS	AC=2;AF=0.014;AN=140;BaseQRankSum=17.238;DP=9894;Dels=0.00;ExcessHet=0.0157;FS=2.033;HaplotypeScore=8.7664;InbreedingCoeff=0.9400;MLEAC=1;MLEAF=7.143e-03;MQ=26.91;MQ0=184;MQRankSum=11.054;QD=0.17;ReadPosRankSum=-0.001;SOR=1.843;VQSLOD=3.45;culprit=MQ	GT:AD:DP:GQ:PL	0/0:151,4:155:99:0,112,1843	0/0:144,4:148:96:0,96,1669	0/0:134,2:136:99:0,156,1688	0/0:151,3:154:99:0,164,1618	0/0:125,3:128:99:0,135,1533	0/0:142,1:143:99:0,155,1482	0/0:123,3:126:99:0,125,1450	0/0:138,0:138:99:0,183,1659	0/0:146,3:149:99:0,119,1802	0/0:118,2:120:99:0,137,1707	0/0:155,1:156:99:0,222,2069	0/0:133,0:133:99:0,192,1730	0/0:106,3:109:99:0,107,1307	0/0:140,2:142:99:0,119,1678	0/0:71,1:72:85:0,85,991	0/0:115,0:115:99:0,168,1510	0/0:125,0:125:99:0,216,1991	0/0:145,2:147:99:0,144,1677	0/0:129,2:131:99:0,149,1563	0/0:119,1:120:99:0,125,1252	0/0:173,0:173:99:0,237,2184	0/0:116,2:118:99:0,120,1433	0/0:149,2:151:99:0,178,1819	0/0:130,2:132:99:0,157,1713	0/0:128,2:130:99:0,144,1829	0/0:159,2:161:99:0,200,2113	0/0:147,3:150:99:0,133,1939	0/0:185,2:188:99:0,200,2337	0/0:114,1:115:99:0,133,1456	0/0:122,1:123:99:0,141,1496	0/0:116,2:118:99:0,146,1493	0/0:104,3:107:90:0,90,1589	0/0:153,2:155:99:0,172,1946	0/0:154,4:158:99:0,116,1904	0/0:153,2:155:99:0,196,1980	0/0:138,1:139:99:0,169,1766	0/0:178,4:182:99:0,150,2168	0/0:147,3:150:99:0,131,1794	0/0:142,1:143:99:0,203,2073	0/0:109,2:111:99:0,102,1300	0/0:102,2:104:99:0,100,1399
chr1	10277	.	C	G	842.17	PASS	AC=12;AF=0.086;AN=140;BaseQRankSum=8.875;DP=10192;Dels=0.00;ExcessHet=5.2439;FS=0.000;HaplotypeScore=43.5556;InbreedingCoeff=-0.1013;MLEAC=12;MLEAF=0.086;MQ=33.61;MQ0=395;MQRankSum=22.132;QD=0.62;ReadPosRankSum=0.105;SOR=1.039;VQSLOD=5.50;culprit=MQ	GT:AD:DP:GQ:PL	0/0:151,10:166:99:0,149,3958	0/1:105,13:122:72:72,0,2840	0/0:87,0:88:99:0,252,2460	0/0:114,1:124:99:0,266,2740	0/0:89,3:95:99:0,167,2299	0/0:153,2:164:99:0,374,4054	0/0:184,0:198:99:0,508,4928	0/1:107,11:125:13:13,0,2716	0/0:91,0:92:99:0,253,2595	0/0:98,0:99:99:0,292,3089	0/0:223,0:250:99:0,643,6094	0/0:32,0:32:96:0,96,958	0/0:59,0:60:99:0,171,1593	0/0:57,0:57:99:0,156,1707	0/0:39,0:39:99:0,99,970	0/0:73,0:75:99:0,219,2181	0/0:106,4:115:99:0,169,2692	0/0:93,4:100:99:0,156,2671	0/0:118,0:122:99:0,322,3146	0/0:103,0:106:99:0,285,2770	0/0:94,8:104:6:0,6,2101	0/0:92,8:102:2:0,2,1907	0/0:96,9:110:10:0,10,2287	0/0:100,6:107:61:0,61,2114	0/1:84,15:102:99:173,0,2154	0/1:121,16:137:99:149,0,2527	0/1:84,9:94:53:53,0,1952	0/0:97,3:102:99:0,161,2412	0/1:90,11:101:90:90,0,2027	0/0:98,7:106:39:0,39,2153	0/0:97,7:105:58:0,58,2244	0/1:111,11:122:35:35,0,2700	0/1:105,10:116:37:37,0,2044	0/1:97,12:110:99:137,0,1987	0/1:118,14:133:99:136,0,2251	0/0:90,3:93:99:0,123,2037	0/1:103,11:117:77:77,0,1910	0/0:109,8:118:8:0,8,2150	0/0:98,7:106:28:0,28,2158	0/0:119,8:128:84:0,84,2756	0/1:99,10:110:23:23,0,2350
chr1	10278	.	G	T	14.18	PASS	AC=1;AF=7.143e-03;AN=140;BaseQRankSum=-35.435;DP=10192;Dels=0.00;ExcessHet=3.0103;FS=1.308;HaplotypeScore=51.2698;InbreedingCoeff=-0.0080;MLEAC=1;MLEAF=7.143e-03;MQ=33.61;MQ0=395;MQRankSum=-24.604;QD=0.06;ReadPosRankSum=3.163;SOR=0.970;VQSLOD=5.25;culprit=MQ	GT:AD:DP:GQ:PL	0/0:158,8:166:99:0,262,4399	0/0:118,3:122:99:0,278,3597	0/0:84,3:88:99:0,172,2343	0/0:120,3:124:99:0,238,2972	0/0:90,3:95:99:0,178,2428	0/0:154,9:164:99:0,220,4088	0/0:183,14:198:99:0,172,4685	0/0:122,2:125:99:0,301,3539	0/0:90,2:92:99:0,202,2591	0/0:98,1:99:99:0,268,3132	0/0:225,20:250:99:0,176,5829	0/0:32,0:32:96:0,96,986	0/0:60,0:60:99:0,174,1715	0/0:57,0:57:99:0,156,1754	0/0:39,0:39:99:0,99,1001	0/0:73,2:75:99:0,172,2200	0/0:110,5:115:99:0,176,2965	0/0:99,1:100:99:0,268,3018	0/0:119,3:122:99:0,254,3184	0/0:103,3:106:99:0,215,2815	0/0:100,2:104:99:0,202,2562	0/0:100,2:102:99:0,193,2443	0/0:106,3:110:99:0,215,2867	0/0:104,3:107:99:0,169,2414	0/0:102,0:102:99:0,295,3097	0/0:136,1:137:99:0,310,3490	0/0:93,1:94:99:0,211,2513	0/0:102,0:102:99:0,259,2807	0/0:99,2:101:99:0,202,2586	0/0:105,1:106:99:0,232,2613	0/0:105,0:105:99:0,271,2809	0/0:120,2:122:99:0,268,3372	0/0:115,0:116:99:0,265,2748	0/0:109,1:110:99:0,226,2625	0/0:128,5:133:99:0,167,2810	0/0:93,0:93:99:0,217,2285	0/0:115,2:117:99:0,208,2550	0/0:117,0:118:99:0,259,2709	0/0:104,2:106:99:0,199,2571	0/0:126,2:128:99:0,277,3248	0/0:109,1:110:99:0,265,3037
chr1	10334	.	A	C	68.39	PASS	AC=4;AF=0.029;AN=140;BaseQRankSum=-6.727;DP=4463;Dels=0.00;ExcessHet=3.2012;FS=0.000;HaplotypeScore=2.2019;InbreedingCoeff=-0.0317;MLEAC=4;MLEAF=0.029;MQ=41.83;MQ0=0;MQRankSum=-21.436;QD=0.41;ReadPosRankSum=0.000;SOR=7.462;VQSLOD=12.12;culprit=MQ	GT:AD:DP:GQ:PL	0/0:72,0:72:99:0,216,1950	0/0:62,0:62:99:0,186,1647	0/0:56,0:56:99:0,168,1437	0/0:92,0:92:99:0,275,2234	0/0:37,1:38:86:0,86,943	0/0:74,0:74:99:0,222,1868	0/0:89,0:89:99:0,267,2375	0/0:78,0:78:99:0,234,2159	0/0:92,0:92:99:0,276,2545	0/0:75,0:75:99:0,225,2071	0/0:92,3:95:99:0,199,2284	0/0:45,0:45:99:0,135,1227	0/1:47,10:57:45:45,0,985	0/0:67,0:67:99:0,201,1946	0/1:16,3:19:14:14,0,369	0/0:67,1:68:99:0,177,1760	0/0:74,0:74:99:0,222,2045	0/0:74,0:74:99:0,222,1974	0/0:69,0:69:99:0,207,1741	0/0:32,0:32:96:0,96,839	0/0:63,0:63:99:0,189,1764	0/0:59,0:59:99:0,177,1587	0/0:50,0:50:99:0,150,1358	0/0:60,0:60:99:0,180,1717	0/0:47,3:50:76:0,76,1188	0/1:61,12:73:65:65,0,1384	0/0:55,0:55:99:0,165,1546	0/0:70,0:70:99:0,210,1964	0/0:66,0:66:99:0,198,1867	0/0:39,0:39:99:0,117,1063	0/0:48,0:48:99:0,144,1280	0/0:74,0:74:99:0,222,2161	0/0:59,0:59:99:0,177,1602	0/0:60,0:60:99:0,180,1660	0/0:71,0:71:99:0,210,1897	0/0:59,0:59:99:0,177,1604	0/0:64,0:64:99:0,192,1736	0/0:60,0:60:99:0,180,1660	0/0:70,0:70:99:0,210,1936	0/0:38,0:38:99:0,114,1032	0/0:42,2:44:79:0,79,1106
chr1	10586	.	T	G	20.11	PASS	AC=1;AF=7.246e-03;AN=138;BaseQRankSum=3.869;DP=7924;Dels=0.00;ExcessHet=3.0103;FS=3.746;HaplotypeScore=3.5041;InbreedingCoeff=-0.0086;MLEAC=1;MLEAF=7.246e-03;MQ=40.78;MQ0=1;MQRankSum=-11.694;QD=0.48;ReadPosRankSum=-0.000;SOR=6.932;VQSLOD=7.78;culprit=MQ	GT:AD:DP:GQ:PL	0/0:154,3:158:99:0,388,3793	0/0:131,0:131:99:0,392,3289	0/0:102,0:102:99:0,305,2486	0/0:129,0:129:99:0,219,1874	0/0:89,1:90:99:0,242,2113	0/0:129,0:129:99:0,213,1834	0/0:140,0:140:99:0,252,2313	0/0:135,0:135:99:0,405,3470	0/0:133,1:134:99:0,374,3433	0/0:141,0:141:99:0,423,3738	0/0:165,5:170:99:0,192,2761	0/0:84,0:84:99:0,249,2100	0/0:86,6:92:44:0,44,1341	0/0:108,0:108:99:0,324,2942	0/1:36,6:42:61:61,0,545	0/0:103,2:105:99:0,259,2589	0/0:126,0:126:99:0,378,3267	0/0:137,0:137:99:0,410,3422	0/0:120,0:120:99:0,216,1849	0/0:79,0:79:99:0,236,1962	0/0:104,0:104:99:0,312,2770	0/0:86,0:86:99:0,258,2149	0/0:85,0:85:99:0,255,2135	0/0:111,0:111:99:0,333,2928	0/0:89,9:98:62:0,62,2112	0/0:105,10:115:7:0,7,1747	0/0:115,0:115:99:0,345,3062	0/0:125,0:125:99:0,372,3242	0/0:96,0:96:99:0,288,2546	0/0:72,0:72:99:0,216,1835	0/0:94,0:94:99:0,282,2403	0/0:130,0:130:99:0,390,3548	0/0:98,0:98:99:0,294,2482	0/0:126,0:126:99:0,378,3322	0/0:133,0:133:99:0,398,3368	0/0:107,0:107:99:0,321,2720	0/0:110,0:110:99:0,330,2780	0/0:120,0:120:99:0,360,3110	0/0:111,1:112:99:0,333,2852	0/0:66,0:66:99:0,198,1657	0/0:82,4:86:99:0,147,2040
chr1	11267	.	T	G	575.6	PASS	AC=5;AF=0.036;AN=138;BaseQRankSum=-2.346;DP=4503;Dels=0.00;ExcessHet=3.3357;FS=6.087;HaplotypeScore=1.9536;InbreedingCoeff=-0.0376;MLEAC=5;MLEAF=0.036;MQ=41.78;MQ0=0;MQRankSum=-27.479;QD=1.96;ReadPosRankSum=-24.196;SOR=8.909;VQSLOD=8.10;culprit=MQ	GT:AD:DP:GQ:PL	0/0:83,1:84:99:0,223,2211	0/0:69,0:69:99:0,207,1836	0/0:51,0:51:99:0,153,1308	0/0:84,0:84:99:0,252,2040	0/0:37,0:37:99:0,111,950	0/0:68,0:68:99:0,204,1714	0/0:83,0:83:99:0,249,2181	0/0:80,0:80:99:0,240,2180	0/0:80,0:80:99:0,240,2215	0/0:78,0:78:99:0,234,2152	0/0:79,5:84:99:0,104,1897	0/0:44,0:44:99:0,132,1197	0/1:50,12:62:99:110,0,1064	0/0:66,0:66:99:0,198,1920	0/1:22,9:31:99:129,0,475	0/0:65,0:65:99:0,195,1734	0/0:75,0:75:99:0,225,2071	0/0:81,0:81:99:0,243,2161	0/0:65,0:65:99:0,195,1644	0/0:48,0:48:99:0,144,1233	0/0:73,0:73:99:0,219,2014	0/0:48,0:48:99:0,144,1264	0/0:53,0:53:99:0,159,1440	0/0:53,0:53:99:0,159,1513	0/1:44,16:60:99:228,0,1029	0/1:46,12:58:79:79,0,1032	0/0:46,0:46:99:0,138,1288	0/0:78,0:78:99:0,234,2155	0/0:63,0:63:99:0,189,1771	0/0:39,0:39:99:0,117,1040	0/0:55,0:55:99:0,165,1466	0/0:58,0:58:99:0,174,1685	0/0:69,0:69:99:0,207,1872	0/0:58,0:58:99:0,174,1604	0/0:58,0:58:99:0,174,1569	0/0:44,0:44:99:0,132,1177	0/0:70,1:71:99:0,184,1834	0/0:68,0:68:99:0,204,1881	0/0:61,0:61:99:0,183,1687	0/0:39,0:39:99:0,117,1038	0/0:46,4:50:39:0,39,1162
chr1	11357	.	T	C	5822.63	PASS	AC=32;AF=0.232;AN=138;BaseQRankSum=25.514;DP=12561;Dels=0.00;ExcessHet=23.5418;FS=1.625;HaplotypeScore=29.5654;InbreedingCoeff=-0.3035;MLEAC=32;MLEAF=0.232;MQ=26.36;MQ0=6;MQRankSum=40.100;QD=0.90;ReadPosRankSum=0.247;SOR=1.124;VQSLOD=3.37;culprit=MQ	GT:AD:DP:GQ:PL	0/1:230,20:250:99:246,0,2562	0/1:144,27:171:99:546,0,1656	0/0:159,5:164:99:0,104,2104	0/1:225,25:250:99:324,0,2446	0/0:88,5:93:13:0,13,1166	0/0:238,12:250:5:0,5,2745	0/0:218,6:224:99:0,138,2632	0/1:239,11:250:29:29,0,2416	0/1:234,16:250:99:168,0,2529	0/1:180,24:204:99:421,0,2283	0/0:249,0:249:99:0,363,3291	0/1:222,18:240:99:210,0,2441	0/0:164,5:169:99:0,118,2193	0/1:232,18:250:99:259,0,2619	0/0:105,0:105:99:0,162,1634	0/1:229,21:250:99:283,0,2492	0/1:221,29:250:99:448,0,2976	0/1:174,24:198:99:413,0,2112	0/1:183,13:196:52:52,0,2308	0/1:91,8:99:56:56,0,1293	0/0:175,8:183:35:0,35,2458	0/1:211,11:222:1:1,0,2502	0/0:138,4:142:99:0,100,1936	0/1:142,15:157:99:205,0,1954	0/0:188,9:197:28:0,28,2629	0/0:240,10:250:4:0,4,2547	0/0:231,9:240:17:0,17,2582	0/1:135,13:148:99:163,0,1876	0/1:152,12:164:99:114,0,2029	0/0:242,8:250:98:0,98,2929	0/0:116,5:121:71:0,71,1870	0/1:237,13:250:95:95,0,2604	0/0:245,5:250:99:0,181,2948	0/0:239,11:250:11:0,11,2879	0/1:188,28:216:99:481,0,2468	0/0:241,9:250:49:0,49,2695	0/1:237,13:250:64:64,0,2591	0/1:181,12:193:53:53,0,2330	0/1:148,11:159:82:82,0,2005	0/0:93,2:95:99:0,100,1424	0/1:188,11:199:39:39,0,2371
chr1	11367	.	T	G	92.62	PASS	AC=3;AF=0.022;AN=138;BaseQRankSum=15.580;DP=12561;Dels=0.00;ExcessHet=3.1065;FS=0.000;HaplotypeScore=74.9003;InbreedingCoeff=-0.0225;MLEAC=2;MLEAF=0.014;MQ=26.36;MQ0=6;MQRankSum=1.669;QD=0.13;ReadPosRankSum=-1.145;SOR=1.043;VQSLOD=3.77;culprit=FS	GT:AD:DP:GQ:PL	0/1:234,13:250:5:5,0,2632	0/0:163,8:171:58:0,58,2185	0/0:158,6:164:86:0,86,1914	0/1:231,19:250:99:121,0,2480	0/0:91,2:93:99:0,101,1237	0/0:236,13:250:4:0,4,2520	0/0:214,10:224:45:0,45,2327	0/0:240,4:250:99:0,187,2551	0/0:250,0:250:99:0,333,3191	0/0:204,0:204:99:0,337,3259	0/0:249,0:249:99:0,363,3243	0/0:236,4:240:99:0,229,2941	0/0:166,3:169:99:0,178,2187	0/0:244,6:250:99:0,174,3029	0/0:105,0:105:99:0,162,1550	0/0:240,8:250:99:0,130,2885	0/0:241,9:250:99:0,190,3652	0/0:189,9:198:72:0,72,2462	0/1:183,13:196:27:27,0,2206	0/0:95,2:99:99:0,119,1438	0/0:183,0:183:99:0,285,2719	0/0:218,0:222:99:0,312,2884	0/0:141,0:142:99:0,219,1970	0/0:157,0:157:99:0,264,2543	0/0:192,0:197:99:0,295,2909	0/0:245,0:250:99:0,294,2839	0/0:236,0:240:99:0,294,2871	0/0:147,0:148:99:0,243,2317	0/0:164,0:164:99:0,264,2543	0/0:247,0:250:99:0,333,3147	0/0:120,0:121:99:0,219,2019	0/0:243,0:250:99:0,307,3064	0/0:247,0:250:99:0,324,3037	0/0:248,0:250:99:0,348,3307	0/0:213,0:216:99:0,367,3478	0/0:244,0:250:99:0,306,2918	0/0:243,1:250:99:0,288,2857	0/0:192,0:193:99:0,309,2928	0/0:157,0:159:99:0,258,2457	0/0:93,0:95:99:0,153,1398	0/0:197,1:199:99:0,267,2824
chr1	11369	.	G	T	82.05	PASS	AC=1;AF=7.246e-03;AN=138;BaseQRankSum=-19.060;DP=12561;Dels=0.00;ExcessHet=3.0103;FS=0.000;HaplotypeScore=65.5257;InbreedingCoeff=-0.0073;MLEAC=1;MLEAF=7.246e-03;MQ=26.36;MQ0=6;MQRankSum=19.495;QD=0.33;ReadPosRankSum=-0.248;SOR=1.234;VQSLOD=3.73;culprit=MQ	GT:AD:DP:GQ:PL	0/0:243,6:250:99:0,189,3167	0/0:170,0:171:99:0,276,2680	0/0:164,0:164:99:0,252,2374	0/0:247,3:250:99:0,334,3647	0/0:92,1:93:99:0,130,1422	0/0:245,4:250:99:0,257,3215	0/0:222,1:224:99:0,291,3087	0/0:237,10:250:99:0,113,2642	0/1:233,16:250:99:123,0,2488	0/0:203,1:204:99:0,308,3412	0/0:242,7:249:99:0,182,3123	0/0:235,2:240:99:0,275,3024	0/0:168,0:169:99:0,258,2349	0/0:244,3:250:99:0,242,3203	0/0:105,0:105:99:0,162,1539	0/0:245,5:250:99:0,219,3101	0/0:245,3:250:99:0,347,4112	0/0:196,1:198:99:0,291,3019	0/0:195,1:196:99:0,308,3164	0/0:98,1:99:99:0,155,1647	0/0:176,6:183:99:0,112,2403	0/0:219,3:222:99:0,242,2975	0/0:139,2:142:99:0,164,2019	0/0:155,1:157:99:0,233,2505	0/0:193,4:197:99:0,191,2779	0/0:233,9:250:28:0,28,2239	0/0:233,6:240:99:0,126,2682	0/0:147,0:148:99:0,243,2440	0/0:163,1:164:99:0,236,2578	0/0:242,3:250:99:0,245,3002	0/0:116,5:121:84:0,84,1883	0/0:243,5:250:99:0,174,2944	0/0:242,5:250:99:0,186,2844	0/0:242,7:250:99:0,151,3086	0/0:213,3:216:99:0,291,3537	0/0:241,6:250:99:0,150,2716	0/0:246,2:250:99:0,272,3050	0/0:190,2:193:99:0,254,2905	0/0:154,3:159:99:0,173,2432	0/0:93,1:95:99:0,130,1413	0/0:193,4:199:99:0,205,2708
chr1	11370	.	T	C	636.82	PASS	AC=13;AF=0.094;AN=138;BaseQRankSum=39.350;DP=12561;Dels=0.00;ExcessHet=5.7139;FS=1.625;HaplotypeScore=65.3107;InbreedingCoeff=-0.1053;MLEAC=11;MLEAF=0.080;MQ=26.36;MQ0=6;MQRankSum=-5.974;QD=0.28;ReadPosRankSum=-0.022;SOR=1.157;VQSLOD=3.46;culprit=MQ	GT:AD:DP:GQ:PL	0/1:234,16:250:52:52,0,2569	0/0:169,2:171:99:0,224,2372	0/0:157,7:164:99:0,116,1893	0/0:232,18:250:18:0,18,2540	0/0:90,3:93:73:0,73,1184	0/0:241,9:250:99:0,147,2709	0/0:209,15:224:72:0,72,2318	0/0:237,13:250:66:0,66,2436	0/0:241,9:250:99:0,167,2796	0/0:193,11:204:99:0,115,2687	0/1:227,22:249:99:135,0,2345	0/0:229,11:240:90:0,90,2561	0/1:159,10:169:14:14,0,1739	0/0:232,18:250:35:0,35,2665	0/0:100,5:105:24:0,24,1219	0/0:236,13:250:81:0,81,2727	0/0:234,16:250:23:0,23,3208	0/0:192,6:198:99:0,210,2638	0/0:186,10:196:56:0,56,2242	0/0:93,6:99:42:0,42,1283	0/0:178,5:183:99:0,175,2407	0/0:211,11:222:75:0,75,2396	0/0:135,7:142:56:0,56,1715	0/0:151,6:157:99:0,126,2238	0/0:187,10:197:99:0,143,2629	0/0:240,10:250:88:0,88,2490	0/0:229,11:240:85:0,85,2463	0/0:142,6:148:80:0,80,2009	0/0:152,12:164:15:0,15,1958	0/0:241,9:250:99:0,149,2698	0/0:116,5:121:99:0,111,1758	0/1:234,16:250:60:60,0,2415	0/0:237,13:250:1:0,1,2346	0/0:235,15:250:22:0,22,2602	0/0:206,10:216:99:0,126,2953	0/0:241,9:250:99:0,186,2712	0/0:238,12:250:99:0,140,2610	0/1:180,13:193:20:20,0,2192	0/0:154,5:159:99:0,181,2270	0/0:90,5:95:21:0,21,1143	0/0:194,5:199:99:0,187,2606
chr1	11372	.	C	T	206.01	PASS	AC=4;AF=0.029;AN=138;BaseQRankSum=-34.424;DP=12561;Dels=0.00;ExcessHet=3.2041;FS=1.651;HaplotypeScore=58.1342;InbreedingCoeff=-0.0321;MLEAC=4;MLEAF=0.029;MQ=26.36;MQ0=6;MQRankSum=-4.265;QD=0.21;ReadPosRankSum=-0.914;SOR=0.929;VQSLOD=3.46;culprit=MQ	GT:AD:DP:GQ:PL	0/1:224,25:250:99:143,0,2482	0/0:163,8:171:66:0,66,2241	0/0:156,8:164:99:0,103,1896	0/1:225,23:250:64:64,0,2802	0/0:90,3:93:99:0,107,1293	0/0:232,17:250:6:0,6,2601	0/0:201,21:224:17:0,17,2550	0/1:217,29:250:62:62,0,2331	0/0:228,18:250:99:0,248,3064	0/0:198,6:204:99:0,337,3331	0/0:244,4:249:99:0,364,3520	0/0:219,16:240:99:0,155,2748	0/0:161,8:169:99:0,185,2144	0/0:229,21:250:91:0,91,2806	0/0:98,6:105:99:0,135,1389	0/0:225,23:250:12:0,12,2587	0/0:238,12:250:99:0,134,3658	0/0:187,11:198:81:0,81,2589	0/0:180,15:196:15:0,15,2414	0/0:92,6:99:81:0,81,1404	0/0:180,3:183:99:0,285,2627	0/0:211,11:222:99:0,222,2797	0/0:140,2:142:99:0,197,2009	0/0:156,1:157:99:0,264,2515	0/0:187,9:197:99:0,116,2462	0/0:235,15:250:99:0,175,2574	0/0:229,11:240:99:0,113,2603	0/0:145,3:148:99:0,191,2303	0/0:160,4:164:99:0,238,2509	0/0:231,19:250:99:0,236,2968	0/0:118,3:121:99:0,196,2005	0/0:228,22:250:51:0,51,2706	0/0:233,17:250:99:0,149,2692	0/0:241,9:250:99:0,272,3221	0/0:210,6:216:99:0,295,3402	0/0:237,13:250:99:0,164,2757	0/0:230,19:250:99:0,147,2758	0/0:189,4:193:99:0,259,2879	0/0:153,4:159:99:0,181,2447	0/0:93,2:95:99:0,108,1358	0/0:189,10:199:99:0,214,2662
chr1	11373	.	G	A	393.94	PASS	AC=10;AF=0.072;AN=138;BaseQRankSum=-54.050;DP=12561;Dels=0.00;ExcessHet=4.5325;FS=1.157;HaplotypeScore=47.9226;InbreedingCoeff=-0.0764;MLEAC=9;MLEAF=0.065;MQ=26.36;MQ0=6;MQRankSum=-25.791;QD=0.21;ReadPosRankSum=-0.124;SOR=0.933;VQSLOD=3.59;culprit=MQ	GT:AD:DP:GQ:PL	0/1:206,33:250:24:24,0,2566	0/0:156,8:171:99:0,226,2580	0/0:146,14:164:99:0,129,1963	0/0:208,37:250:86:0,86,3119	0/0:82,11:93:82:0,82,1279	0/0:213,23:250:99:0,161,2897	0/0:183,30:224:93:0,93,2726	0/1:175,56:250:30:30,0,2455	0/0:191,41:250:34:0,34,2559	0/0:180,19:204:99:0,123,2937	0/1:193,43:249:75:75,0,2614	0/0:189,39:240:82:0,82,2589	0/0:132,28:169:34:0,34,1608	0/0:190,47:250:35:0,35,2637	0/0:84,15:105:38:0,38,1017	0/0:189,50:250:84:0,84,2629	0/0:214,30:250:38:0,38,3305	0/0:183,12:198:99:0,218,2809	0/0:173,18:196:82:0,82,2687	0/0:87,9:99:52:0,52,1434	0/0:161,16:183:99:0,179,2410	0/0:176,32:222:99:0,99,2514	0/0:122,16:142:66:0,66,1769	0/0:135,19:157:99:0,126,2237	0/0:165,27:197:99:0,152,2328	0/0:191,44:250:99:0,115,2144	0/0:184,47:240:85:0,85,2463	0/0:133,14:148:86:0,86,2015	0/0:136,24:164:20:0,20,2016	0/0:197,47:250:99:0,133,2722	0/0:108,10:121:99:0,119,1833	0/1:184,44:250:60:60,0,2516	0/1:191,50:250:5:5,0,2378	0/0:195,42:250:34:0,34,2682	0/0:183,26:216:99:0,142,3052	0/0:200,41:250:99:0,194,2717	0/0:206,39:250:99:0,153,2628	0/1:157,31:193:8:8,0,2381	0/0:147,10:159:99:0,182,2486	0/0:82,11:95:31:0,31,1183	0/0:166,21:199:99:0,187,2491
chr1	11704	.	G	A	27.05	PASS	AC=1;AF=7.246e-03;AN=138;BaseQRankSum=-8.963;DP=9148;Dels=0.00;ExcessHet=3.0103;FS=0.000;HaplotypeScore=1.0841;InbreedingCoeff=-0.0073;MLEAC=1;MLEAF=7.246e-03;MQ=34.13;MQ0=0;MQRankSum=0.109;QD=0.27;ReadPosRankSum=-0.000;SOR=0.707;VQSLOD=5.74;culprit=MQ	GT:AD:DP:GQ:PL	0/0:158,0:158:99:0,471,4293	0/0:130,0:130:99:0,390,3674	0/0:136,1:137:99:0,383,3508	0/0:132,5:137:99:0,293,3606	0/0:75,0:75:99:0,225,2062	0/0:156,0:156:99:0,459,4233	0/0:110,3:113:99:0,261,3185	0/0:132,0:133:99:0,397,3885	0/0:226,0:226:99:0,673,6304	0/0:199,0:199:99:0,589,5694	0/0:193,0:193:99:0,559,5242	0/0:92,0:92:99:0,276,2545	0/1:85,15:100:68:68,0,1836	0/0:138,0:138:99:0,415,3941	0/0:70,0:70:99:0,204,1770	0/0:209,0:209:99:0,615,5551	0/0:155,0:155:99:0,463,4300	0/0:151,0:151:99:0,450,4200	0/0:99,1:100:99:0,269,2729	0/0:77,1:78:99:0,209,2131	0/0:113,0:113:99:0,339,3126	0/0:140,0:140:99:0,417,3817	0/0:125,0:125:99:0,372,3458	0/0:120,0:120:99:0,360,3376	0/0:131,0:131:99:0,387,3453	0/0:162,0:162:99:0,485,4082	0/0:137,0:137:99:0,412,3863	0/0:175,0:175:99:0,526,4916	0/0:155,0:155:99:0,466,4357	0/0:126,0:126:99:0,375,3432	0/0:138,0:138:99:0,411,3769	0/0:186,0:187:99:0,556,5319	0/0:142,0:142:99:0,426,3926	0/0:163,0:163:99:0,487,4518	0/0:155,1:157:99:0,442,4292	0/0:134,0:134:99:0,402,3675	0/0:136,1:137:99:0,385,3667	0/0:145,0:145:99:0,433,4077	0/0:139,0:139:99:0,415,3976	0/0:111,0:111:99:0,333,3029	0/0:127,0:127:99:0,378,3466
chr1	11726	.	C	T	7237.35	PASS	AC=33;AF=0.239;AN=138;BaseQRankSum=-40.413;DP=9148;Dels=0.00;ExcessHet=25.1025;FS=5.821;HaplotypeScore=39.7552;InbreedingCoeff=-0.3125;MLEAC=33;MLEAF=0.239;MQ=34.13;MQ0=0;MQRankSum=-34.262;POSITIVE_TRAIN_SITE;QD=1.56;ReadPosRankSum=11.025;SOR=1.389;VQSLOD=4.76;culprit=MQ	GT:AD:DP:GQ:PL	0/0:156,0:158:99:0,466,4429	0/0:129,1:130:99:0,367,3656	0/0:136,0:137:99:0,405,3600	0/0:137,0:137:99:0,411,3817	0/0:73,1:75:99:0,196,1964	0/0:155,0:156:99:0,459,4160	0/0:113,0:113:99:0,340,3267	0/0:133,0:133:99:0,400,3862	0/0:222,1:226:99:0,639,6309	0/0:196,0:199:99:0,583,5675	0/1:147,40:193:99:203,0,3603	0/0:92,0:92:99:0,276,2580	0/0:100,0:100:99:0,300,2644	0/0:138,0:138:99:0,415,4017	0/0:70,0:70:99:0,204,1889	0/0:209,0:209:99:0,616,5743	0/0:155,0:155:99:0,463,4389	0/0:150,0:151:99:0,448,4255	0/0:98,0:100:99:0,288,2706	0/0:78,0:78:99:0,234,2171	0/1:98,15:113:64:64,0,2401	0/1:113,27:140:99:273,0,2750	0/1:109,16:125:42:42,0,2683	0/1:99,21:120:99:197,0,2464	0/1:108,23:131:99:235,0,2636	0/1:130,32:162:99:369,0,3178	0/1:111,25:137:99:262,0,2765	0/1:142,33:175:99:362,0,3531	0/1:122,32:155:99:393,0,3040	0/1:103,22:126:99:209,0,2535	0/1:117,20:138:99:113,0,2798	0/1:141,45:187:99:647,0,3585	0/1:117,23:142:99:157,0,2896	0/1:129,34:163:99:399,0,3266	0/1:130,26:157:99:216,0,3235	0/1:106,28:134:99:345,0,2615	0/1:121,16:137:7:7,0,3006	0/1:118,27:145:99:237,0,2957	0/1:117,22:139:99:149,0,2894	0/1:97,14:111:24:24,0,2373	0/1:98,28:127:99:362,0,2428
chr1	11882	.	A	T	877.1	PASS	AC=3;AF=0.022;AN=138;BaseQRankSum=7.689;DP=4360;Dels=0.00;ExcessHet=3.1065;FS=0.000;HaplotypeScore=1.7526;InbreedingCoeff=-0.0210;MLEAC=2;MLEAF=0.014;MQ=41.85;MQ0=0;MQRankSum=-28.213;QD=4.85;ReadPosRankSum=0.000;SOR=0.846;VQSLOD=11.13;culprit=MQ	GT:AD:DP:GQ:PL	0/0:80,4:84:99:0,142,1847	0/0:61,0:61:99:0,183,1508	0/0:68,0:68:99:0,204,1659	0/0:76,0:76:99:0,138,1129	0/0:41,0:41:99:0,123,1002	0/0:73,5:78:7:0,7,895	0/1:75,5:80:3:3,0,991	0/0:80,0:80:99:0,240,2093	0/0:74,0:75:99:0,222,1906	0/0:80,0:80:99:0,240,2070	0/0:89,0:89:99:0,165,1408	0/1:22,21:43:99:451,0,446	0/0:59,0:59:99:0,176,1339	0/0:77,0:77:99:0,231,2086	0/0:27,0:27:81:0,81,657	0/1:34,24:58:99:482,0,671	0/0:66,6:72:52:0,52,1540	0/0:57,0:57:99:0,171,1426	0/0:63,0:63:99:0,111,934	0/0:39,0:39:99:0,117,950	0/0:61,0:61:99:0,183,1631	0/0:48,1:49:99:0,120,1188	0/0:62,0:62:99:0,186,1532	0/0:59,0:59:99:0,177,1591	0/0:54,0:54:99:0,162,1388	0/0:60,0:60:99:0,180,1478	0/0:54,0:54:99:0,162,1432	0/0:60,0:60:99:0,180,1623	0/0:62,0:62:99:0,186,1679	0/0:47,0:47:99:0,141,1209	0/0:50,0:50:99:0,150,1258	0/0:69,0:69:99:0,207,1903	0/0:58,0:58:99:0,174,1499	0/0:62,0:62:99:0,186,1624	0/0:63,0:63:99:0,189,1599	0/0:46,0:46:99:0,138,1196	0/0:79,0:79:99:0,237,2022	0/0:63,1:64:99:0,165,1561	0/0:51,0:51:99:0,153,1297	0/0:41,0:41:99:0,123,1038	0/0:47,0:47:99:0,141,1209
chr1	12131	.	T	G	571.9	PASS	AC=5;AF=0.036;AN=138;BaseQRankSum=-6.669;DP=4356;Dels=0.00;ExcessHet=3.3357;FS=9.366;HaplotypeScore=2.4413;InbreedingCoeff=-0.0406;MLEAC=5;MLEAF=0.036;MQ=41.81;MQ0=0;MQRankSum=-30.345;QD=2.30;ReadPosRankSum=-25.490;SOR=8.789;VQSLOD=7.11;culprit=MQ	GT:AD:DP:GQ:PL	0/0:70,4:74:99:0,115,1796	0/0:66,0:66:99:0,198,1758	0/0:51,0:51:99:0,153,1308	0/0:81,0:81:99:0,242,1959	0/0:35,2:37:56:0,56,858	0/0:68,0:68:99:0,204,1710	0/0:72,0:72:99:0,216,1930	0/0:76,0:76:99:0,228,2117	0/0:83,0:83:99:0,249,2296	0/0:80,0:80:99:0,240,2211	0/1:75,10:85:30:30,0,1681	0/0:59,0:59:99:0,177,1607	0/1:41,12:53:99:125,0,860	0/0:65,0:65:99:0,195,1889	0/1:15,6:21:79:79,0,345	0/0:47,1:48:99:0,117,1227	0/0:71,0:71:99:0,213,1956	0/0:74,0:74:99:0,222,1974	0/0:91,0:91:99:0,273,2293	0/0:39,0:39:99:0,117,1016	0/0:59,0:59:99:0,177,1662	0/0:43,1:44:99:0,104,1130	0/0:54,0:54:99:0,162,1469	0/0:57,0:57:99:0,171,1631	0/0:44,6:50:2:0,2,1053	0/1:37,22:59:99:344,0,799	0/0:56,0:56:99:0,168,1576	0/0:72,0:72:99:0,216,2024	0/0:51,0:51:99:0,153,1439	0/0:43,0:43:99:0,129,1168	0/0:55,0:55:99:0,165,1467	0/0:62,0:62:99:0,186,1804	0/0:63,0:63:99:0,189,1713	0/0:72,0:72:99:0,216,1992	0/0:70,0:70:99:0,210,1899	0/0:48,0:48:99:0,144,1313	0/0:60,0:60:99:0,180,1622	0/0:52,0:52:99:0,156,1439	0/0:65,0:65:99:0,195,1798	0/0:40,0:40:99:0,120,1084	0/0:55,0:55:99:0,165,1527
chr1	12419	.	T	G	398.12	PASS	AC=4;AF=0.029;AN=138;BaseQRankSum=-4.688;DP=4447;Dels=0.00;ExcessHet=3.2041;FS=3.031;HaplotypeScore=3.5467;InbreedingCoeff=-0.0333;MLEAC=4;MLEAF=0.029;MQ=41.76;MQ0=0;MQRankSum=-26.194;QD=2.25;ReadPosRankSum=-28.077;SOR=8.473;VQSLOD=9.00;culprit=MQ	GT:AD:DP:GQ:PL	0/0:83,1:84:99:0,224,2223	0/0:72,0:72:99:0,216,1917	0/0:50,0:50:99:0,150,1284	0/0:71,0:71:99:0,213,1721	0/0:47,0:47:99:0,141,1207	0/0:69,0:69:99:0,207,1743	0/0:90,0:90:99:0,270,2362	0/0:89,0:89:99:0,267,2420	0/0:88,0:88:99:0,264,2434	0/0:69,0:69:99:0,207,1905	0/0:88,4:92:99:0,161,2155	0/0:53,0:53:99:0,159,1438	0/1:50,14:64:99:154,0,1057	0/0:68,0:68:99:0,204,1976	0/1:15,11:26:99:194,0,320	0/0:59,0:59:99:0,177,1575	0/0:62,0:62:99:0,186,1714	0/0:74,0:74:99:0,222,1974	0/0:78,0:78:99:0,234,1970	0/0:44,0:44:99:0,132,1131	0/0:59,0:59:99:0,177,1630	0/0:39,0:39:99:0,117,1028	0/0:53,0:53:99:0,159,1440	0/0:52,0:52:99:0,156,1489	0/1:47,10:57:86:86,0,1098	0/0:51,9:60:1:0,1,1135	0/0:48,0:48:99:0,144,1349	0/0:79,0:79:99:0,237,2181	0/0:66,0:66:99:0,198,1864	0/0:49,0:49:99:0,147,1307	0/0:46,0:46:99:0,138,1227	0/0:68,0:68:99:0,204,1986	0/0:48,0:48:99:0,144,1302	0/0:64,0:64:99:0,192,1770	0/0:64,0:64:99:0,192,1736	0/0:62,0:62:99:0,186,1655	0/0:56,0:56:99:0,168,1493	0/0:58,0:58:99:0,174,1604	0/0:72,0:72:99:0,216,1992	0/0:31,0:31:93:0,93,827	0/0:55,3:58:91:0,91,1430
chr1	12523	.	A	C	84.7	PASS	AC=2;AF=0.014;AN=138;BaseQRankSum=7.995;DP=4467;Dels=0.00;ExcessHet=3.0421;FS=3.351;HaplotypeScore=1.9590;InbreedingCoeff=-0.0149;MLEAC=2;MLEAF=0.014;MQ=41.79;MQ0=0;MQRankSum=-14.433;POSITIVE_TRAIN_SITE;QD=1.41;ReadPosRankSum=-1.155;SOR=6.439;VQSLOD=10.10;culprit=MQ	GT:AD:DP:GQ:PL	0/0:80,0:80:99:0,240,2213	0/0:78,0:78:99:0,234,2199	0/0:56,0:56:99:0,168,1438	0/0:70,1:71:99:0,184,1664	0/0:37,0:37:99:0,111,951	0/0:74,0:74:99:0,222,1865	0/0:91,0:91:99:0,273,2338	0/0:50,3:53:64:0,64,1242	0/0:84,0:84:99:0,252,2323	0/0:78,0:78:99:0,234,2236	0/0:100,0:100:99:0,300,2578	0/0:55,0:55:99:0,165,1467	0/0:62,0:62:99:0,186,1593	0/0:65,0:65:99:0,195,1963	0/0:30,0:30:90:0,90,811	0/0:69,0:69:99:0,207,1868	0/0:76,0:76:99:0,228,2101	0/0:81,0:81:99:0,243,2241	0/0:77,0:77:99:0,231,1945	0/0:44,0:44:99:0,132,1151	0/0:59,0:59:99:0,177,1631	0/0:33,2:35:46:0,46,790	0/0:48,0:48:99:0,144,1280	0/0:62,0:62:99:0,186,1742	0/1:24,5:29:56:56,0,600	0/0:45,2:47:84:0,84,1188	0/0:51,0:51:99:0,153,1461	0/0:75,0:75:99:0,225,2114	0/0:50,0:50:99:0,150,1383	0/0:45,0:45:99:0,135,1201	0/0:46,0:46:99:0,138,1227	0/0:71,0:71:99:0,213,2069	0/0:62,0:62:99:0,186,1654	0/0:58,0:58:99:0,174,1604	0/0:68,0:68:99:0,204,1839	0/0:35,1:36:78:0,78,936	0/0:65,0:65:99:0,195,1766	0/0:69,0:69:99:0,207,1940	0/0:63,0:63:99:0,189,1805	0/0:36,0:36:99:0,108,960	0/1:25,6:31:85:85,0,623
chr1	12887	.	A	C	123.83	PASS	AC=4;AF=0.029;AN=138;BaseQRankSum=-7.128;DP=4329;Dels=0.00;ExcessHet=3.2041;FS=0.000;HaplotypeScore=1.0899;InbreedingCoeff=-0.0265;MLEAC=3;MLEAF=0.022;MQ=41.83;MQ0=0;MQRankSum=-22.119;QD=0.63;ReadPosRankSum=-19.502;SOR=7.488;VQSLOD=12.49;culprit=MQ	GT:AD:DP:GQ:PL	0/0:83,0:83:99:0,249,2250	0/0:55,0:55:99:0,165,1488	0/0:42,0:42:99:0,126,1075	0/0:75,0:75:99:0,225,1961	0/0:35,0:35:99:0,105,916	0/0:75,0:75:99:0,225,1930	0/0:82,0:82:99:0,246,2303	0/0:87,0:87:99:0,261,2456	0/0:87,0:87:99:0,261,2450	0/0:78,0:78:99:0,234,2231	0/0:92,1:93:99:0,251,2510	0/0:62,0:62:99:0,186,1690	0/1:45,9:54:50:50,0,959	0/0:61,0:61:99:0,183,1718	0/1:11,7:18:99:119,0,243	0/0:68,0:68:99:0,204,1841	0/0:74,0:74:99:0,222,2044	0/0:71,0:71:99:0,213,1897	0/0:67,0:67:99:0,201,1754	0/0:31,0:31:93:0,93,827	0/0:55,0:55:99:0,165,1519	0/0:50,0:50:99:0,150,1334	0/0:48,0:48:99:0,144,1304	0/0:62,0:62:99:0,186,1744	0/1:45,6:51:1:1,0,1063	0/0:63,8:71:23:0,23,1396	0/0:50,0:50:99:0,150,1407	0/0:89,0:89:99:0,267,2461	0/0:66,0:66:99:0,198,1857	0/0:46,0:46:99:0,138,1231	0/0:51,0:51:99:0,153,1361	0/0:71,0:71:99:0,213,2102	0/0:73,0:73:99:0,219,1981	0/0:63,0:64:99:0,189,1743	0/0:70,0:70:99:0,210,1932	0/0:57,0:57:99:0,171,1523	0/0:59,0:59:99:0,177,1571	0/0:58,0:58:99:0,174,1659	0/0:66,0:66:99:0,198,1831	0/0:41,0:41:99:0,123,1094	0/0:51,1:52:99:0,129,1392
chr1	13183	.	G	A	352	PASS	AC=8;AF=0.058;AN=138;BaseQRankSum=-31.004;DP=12850;Dels=0.00;ExcessHet=4.2001;FS=0.000;HaplotypeScore=16.2487;InbreedingCoeff=-0.0614;MLEAC=7;MLEAF=0.051;MQ=38.20;MQ0=10;MQRankSum=-50.193;QD=0.20;ReadPosRankSum=-0.003;SOR=0.700;VQSLOD=8.38;culprit=MQ	GT:AD:DP:GQ:PL	0/0:230,19:250:99:0,192,5669	0/0:229,21:250:99:0,152,5516	0/0:235,14:250:99:0,333,5311	0/0:225,21:250:99:0,134,4768	0/0:182,12:194:99:0,258,4605	0/0:227,23:250:99:0,109,5112	0/0:53,2:57:99:0,112,1527	0/0:89,4:93:99:0,163,2498	0/0:232,18:250:99:0,133,5180	0/0:233,15:250:99:0,256,5838	0/0:207,12:220:99:0,302,5360	0/0:164,11:176:99:0,176,3899	0/1:117,16:133:45:45,0,2644	0/0:235,15:250:99:0,298,6271	0/0:55,6:61:30:0,30,1292	0/0:224,21:246:99:0,110,5300	0/1:224,26:250:18:18,0,5330	0/0:227,23:250:99:0,113,5539	0/0:227,18:250:99:0,237,5378	0/0:167,10:177:99:0,237,4047	0/1:222,28:250:60:60,0,5206	0/0:184,19:204:51:0,51,4186	0/0:185,13:200:99:0,209,4601	0/0:178,16:194:99:0,104,4391	0/0:164,15:180:99:0,118,4095	0/0:227,23:250:99:0,169,5414	0/0:224,22:246:70:0,70,5326	0/0:150,8:159:99:0,236,4108	0/0:85,7:93:80:0,80,2332	0/0:191,12:203:99:0,235,4482	0/0:169,20:189:22:0,22,3964	0/0:151,14:165:91:0,91,3978	0/1:198,27:225:99:122,0,4469	0/1:224,25:250:1:1,0,5079	0/1:224,26:250:10:10,0,5402	0/0:206,21:227:76:0,76,5165	0/0:196,18:214:99:0,124,4829	0/1:217,32:250:99:135,0,5154	0/0:202,19:221:99:0,152,5056	0/0:173,11:185:99:0,235,4342	0/1:162,22:184:71:71,0,4036
chr1	13197	.	T	C	934.56	PASS	AC=12;AF=0.087;AN=138;BaseQRankSum=14.259;DP=12850;Dels=0.00;ExcessHet=5.2793;FS=0.000;HaplotypeScore=9.0441;InbreedingCoeff=-0.0949;MLEAC=12;MLEAF=0.087;MQ=38.20;MQ0=10;MQRankSum=-7.056;QD=0.39;ReadPosRankSum=1.487;SOR=0.777;VQSLOD=8.36;culprit=MQ	GT:AD:DP:GQ:PL	0/1:225,25:250:67:67,0,5890	0/0:233,17:250:99:0,176,6106	0/0:229,21:250:66:0,66,5569	0/1:226,24:250:76:76,0,4820	0/0:184,10:194:99:0,265,4974	0/1:225,25:250:76:76,0,5409	0/1:51,6:57:33:33,0,1411	0/1:81,12:93:99:133,0,2271	0/1:227,23:250:99:116,0,5271	0/0:231,19:250:59:0,59,5729	0/0:220,0:220:99:0,625,6327	0/1:159,17:176:43:43,0,3889	0/0:126,7:133:99:0,168,3398	0/0:230,20:250:55:0,55,6220	0/0:59,2:61:99:0,105,1610	0/0:231,15:246:99:0,216,6235	0/1:228,22:250:14:14,0,5855	0/1:221,29:250:99:188,0,5667	0/1:224,26:250:99:112,0,5309	0/0:162,15:177:40:0,40,3975	0/0:249,1:250:99:0,684,7337	0/0:204,0:204:99:0,562,5747	0/0:200,0:200:99:0,574,5887	0/0:194,0:194:99:0,547,5676	0/0:180,0:180:99:0,508,5410	0/0:249,1:250:99:0,636,6982	0/0:246,0:246:99:0,680,7141	0/0:159,0:159:99:0,460,4859	0/0:93,0:93:99:0,274,2882	0/0:203,0:203:99:0,559,5725	0/0:188,1:189:99:0,526,5534	0/0:165,0:165:99:0,478,5094	0/0:225,0:225:99:0,625,6370	0/0:249,1:250:99:0,659,7091	0/0:250,0:250:99:0,710,7251	0/0:227,0:227:99:0,655,6688	0/0:214,0:214:99:0,613,6265	0/0:250,0:250:99:0,713,7265	0/0:221,0:221:99:0,622,6362	0/0:184,1:185:99:0,498,5206	0/0:184,0:184:99:0,538,5637
chr1	13205	.	G	A	1398.15	PASS	AC=16;AF=0.116;AN=138;BaseQRankSum=-57.458;DP=12850;Dels=0.00;ExcessHet=7.2760;FS=1.941;HaplotypeScore=45.4585;InbreedingCoeff=-0.1335;MLEAC=16;MLEAF=0.116;MQ=38.20;MQ0=10;MQRankSum=-11.288;QD=0.38;ReadPosRankSum=-1.122;SOR=0.841;VQSLOD=7.77;culprit=MQ	GT:AD:DP:GQ:PL	0/1:215,35:250:99:212,0,5573	0/0:224,26:250:21:0,21,5582	0/0:226,24:250:87:0,87,5322	0/0:228,22:250:99:0,321,5375	0/0:174,20:194:93:0,93,4442	0/0:225,25:250:93:0,93,5413	0/0:55,2:57:99:0,143,1656	0/0:89,4:93:99:0,173,2585	0/1:226,24:250:9:9,0,5082	0/0:229,20:250:99:0,129,5925	0/0:199,21:220:99:0,287,5365	0/0:161,15:176:99:0,101,3864	0/0:122,11:133:99:0,119,2947	0/1:224,26:250:47:47,0,5980	0/0:58,3:61:89:0,89,1451	0/0:221,25:246:54:0,54,5332	0/0:224,26:250:3:0,3,5646	0/0:226,24:250:99:0,106,5840	0/0:223,26:250:99:0,327,5812	0/0:166,11:177:99:0,227,4212	0/1:223,27:250:8:8,0,5479	0/1:177,27:204:99:133,0,4199	0/0:182,18:200:99:0,111,4631	0/0:175,19:194:38:0,38,4356	0/1:154,26:180:99:198,0,3761	0/1:219,31:250:99:165,0,5013	0/1:217,29:246:99:132,0,5355	0/0:143,16:159:31:0,31,3801	0/0:84,9:93:39:0,39,2251	0/1:180,23:203:39:39,0,4241	0/1:165,24:189:81:81,0,4172	0/0:151,14:165:99:0,105,4208	0/0:207,18:225:99:0,172,5120	0/1:224,26:250:24:24,0,5469	0/1:221,29:250:36:36,0,5538	0/0:203,24:227:27:0,27,5164	0/1:186,28:214:99:132,0,4563	0/0:225,25:250:70:0,70,5773	0/1:197,24:221:21:21,0,4997	0/0:166,19:185:58:0,58,4080	0/1:160,24:184:99:120,0,4136
chr1	13970	.	T	G	124.08	PASS	AC=4;AF=0.029;AN=138;BaseQRankSum=2.563;DP=4394;Dels=0.00;ExcessHet=3.2041;FS=3.694;HaplotypeScore=1.4021;InbreedingCoeff=-0.9261;MLEAC=4;MLEAF=0.029;MQ=41.79;MQ0=0;MQRankSum=-18.471;QD=0.80;ReadPosRankSum=0.000;SOR=7.327;VQSLOD=8.84;culprit=MQ	GT:AD:DP:GQ:PL	0/0:67,0:67:99:0,200,1647	0/0:67,0:67:99:0,201,1666	0/0:53,0:53:99:0,159,1279	0/0:86,0:86:99:0,135,1152	0/0:36,0:36:99:0,108,880	0/0:70,0:70:99:0,111,951	0/0:77,0:77:99:0,120,1105	0/0:78,0:78:99:0,234,2005	0/0:80,0:80:99:0,240,2065	0/0:74,0:74:99:0,222,1960	0/0:70,5:75:2:0,2,1094	0/0:56,0:56:99:0,168,1422	0/0:52,2:54:56:0,56,804	0/0:73,0:73:99:0,219,1997	0/1:25,4:29:45:45,0,328	0/0:64,3:67:99:0,118,1551	0/0:74,0:74:99:0,222,1924	0/0:69,0:69:99:0,207,1730	0/0:85,0:85:99:0,135,1156	0/0:39,0:39:99:0,117,993	0/0:62,0:62:99:0,186,1648	0/0:51,0:51:99:0,153,1302	0/0:60,0:60:99:0,180,1506	0/0:61,0:61:99:0,183,1616	0/1:45,8:53:47:47,0,1047	0/1:43,6:49:55:55,0,574	0/0:53,0:53:99:0,159,1422	0/0:84,0:84:99:0,252,2218	0/0:65,0:65:99:0,195,1724	0/0:56,0:56:99:0,168,1426	0/0:53,0:53:99:0,159,1345	0/0:70,0:70:99:0,210,1920	0/0:61,0:61:99:0,183,1540	0/0:56,0:56:99:0,168,1481	0/0:63,0:63:99:0,189,1616	0/0:59,0:59:99:0,177,1506	0/0:64,0:64:99:0,192,1615	0/0:62,0:62:99:0,186,1629	0/0:49,0:49:99:0,147,1256	0/0:41,0:41:99:0,123,1043	0/0:51,0:51:99:0,153,1340
chr1	14003	.	T	G	68.01	PASS	AC=3;AF=0.022;AN=138;BaseQRankSum=-10.482;DP=4394;Dels=0.00;ExcessHet=3.1065;FS=0.000;HaplotypeScore=1.5768;InbreedingCoeff=-1.7106;MLEAC=2;MLEAF=0.014;MQ=41.79;MQ0=0;MQRankSum=-21.791;QD=0.52;ReadPosRankSum=-28.536;SOR=6.508;VQSLOD=12.52;culprit=MQ	GT:AD:DP:GQ:PL	0/0:66,1:67:99:0,174,1765	0/0:67,0:67:99:0,201,1780	0/0:53,0:53:99:0,159,1359	0/0:86,0:86:99:0,257,2087	0/0:36,0:36:99:0,108,925	0/0:70,0:70:99:0,210,1774	0/0:77,0:77:99:0,231,2021	0/0:78,0:78:99:0,234,2126	0/0:80,0:80:99:0,240,2213	0/0:74,0:74:99:0,222,2044	0/0:71,4:75:99:0,114,1710	0/0:56,0:56:99:0,168,1494	0/1:43,11:54:77:77,0,879	0/0:73,0:73:99:0,219,2116	0/0:18,11:29:54:0,54,488	0/0:64,3:67:99:0,122,1626	0/0:74,0:74:99:0,222,2045	0/0:69,0:69:99:0,207,1843	0/0:85,0:85:99:0,255,2152	0/0:39,0:39:99:0,117,1005	0/0:62,0:62:99:0,186,1711	0/0:51,0:51:99:0,153,1347	0/0:60,0:60:99:0,180,1636	0/0:61,0:61:99:0,183,1744	0/1:43,10:53:9:9,0,983	0/0:39,10:49:99:0,117,1013	0/0:53,0:53:99:0,159,1483	0/0:84,0:84:99:0,252,2318	0/0:65,0:65:99:0,195,1801	0/0:56,0:56:99:0,168,1496	0/0:53,0:53:99:0,159,1414	0/0:70,0:70:99:0,210,2005	0/0:61,0:61:99:0,183,1628	0/0:56,0:56:99:0,168,1549	0/0:63,0:63:99:0,189,1712	0/0:59,0:59:99:0,177,1575	0/0:63,1:64:99:0,164,1651	0/0:61,1:62:99:0,159,1660	0/0:49,0:49:99:0,147,1356	0/0:41,0:41:99:0,123,1093	0/0:48,3:51:76:0,76,1240
chr1	14011	.	A	G	134.15	PASS	AC=3;AF=0.022;AN=138;BaseQRankSum=3.117;DP=6797;Dels=0.00;ExcessHet=3.1065;FS=0.000;HaplotypeScore=2.9498;InbreedingCoeff=-0.0222;MLEAC=3;MLEAF=0.022;MQ=31.52;MQ0=10;MQRankSum=8.690;QD=0.67;ReadPosRankSum=-0.000;SOR=1.130;VQSLOD=4.91;culprit=MQ	GT:AD:DP:GQ:PL	0/0:111,0:111:99:0,222,2086	0/0:117,0:117:99:0,231,2097	0/0:91,0:91:99:0,192,1683	0/0:107,0:107:99:0,201,1659	0/0:70,0:70:99:0,135,1205	0/0:98,0:98:99:0,204,1785	0/0:89,0:89:99:0,156,1367	0/0:116,0:116:99:0,222,2088	0/0:125,0:125:99:0,228,2194	0/0:126,0:126:99:0,225,2151	0/0:143,0:143:99:0,249,2183	0/1:64,8:72:43:43,0,1255	0/0:54,0:54:99:0,102,891	0/0:57,0:57:99:0,138,1390	0/0:10,0:10:30:0,30,283	0/1:92,12:105:99:106,0,1649	0/0:118,0:118:99:0,252,2366	0/0:127,0:127:99:0,240,2180	0/0:91,0:91:99:0,192,1617	0/0:62,0:62:99:0,129,1152	0/0:76,0:77:99:0,156,1469	0/0:96,0:96:99:0,192,1742	0/0:93,0:93:99:0,192,1770	0/0:89,0:89:99:0,174,1691	0/0:104,0:104:99:0,222,2159	0/0:87,0:87:99:0,180,1750	0/0:116,0:116:99:0,201,1949	0/0:102,0:102:99:0,195,1899	0/0:61,0:61:99:0,105,1003	0/0:62,0:62:99:0,147,1390	0/0:73,0:73:99:0,153,1389	0/0:98,0:98:99:0,177,1757	0/0:100,0:100:99:0,183,1690	0/0:110,0:110:99:0,237,2227	0/0:126,0:126:99:0,225,2114	0/0:82,0:82:99:0,177,1691	0/0:106,0:106:99:0,192,1781	0/0:120,0:120:99:0,222,2049	0/0:95,0:95:99:0,189,1775	0/0:68,0:68:99:0,144,1334	0/0:91,0:91:99:0,192,1874
chr1	14035	.	G	A	1859.15	PASS	AC=3;AF=0.022;AN=138;BaseQRankSum=-16.926;DP=6797;Dels=0.00;ExcessHet=3.1065;FS=0.000;HaplotypeScore=3.5147;InbreedingCoeff=-3.7023;MLEAC=3;MLEAF=0.022;MQ=31.52;MQ0=10;MQRankSum=17.727;QD=3.99;ReadPosRankSum=-3.694;SOR=0.777;VQSLOD=4.29;culprit=MQ	GT:AD:DP:GQ:PL	0/0:110,0:111:99:0,219,2116	0/0:115,2:117:99:0,203,2207	0/0:91,0:91:99:0,192,1730	0/0:107,0:107:99:0,201,1939	0/0:70,0:70:99:0,135,1282	0/0:97,0:98:99:0,201,1881	0/0:88,0:89:99:0,153,1547	0/0:114,0:116:99:0,219,2221	0/0:124,0:125:99:0,225,2204	0/0:126,0:126:99:0,225,2322	0/0:138,0:143:99:0,234,2262	0/0:72,0:72:99:0,180,1712	0/0:54,0:54:99:0,102,887	0/0:57,0:57:99:0,138,1393	0/0:10,0:10:30:0,30,261	0/0:105,0:105:99:0,240,2289	0/0:118,0:118:99:0,252,2484	0/0:125,0:127:99:0,237,2319	0/0:91,0:91:99:0,192,1885	0/0:62,0:62:99:0,129,1222	0/0:77,0:77:99:0,159,1538	0/0:95,0:96:99:0,192,1855	0/0:92,1:93:99:0,165,1809	0/0:89,0:89:99:0,174,1706	0/0:103,0:104:99:0,219,2065	0/0:87,0:87:99:0,180,1638	0/0:116,0:116:99:0,201,1987	0/0:102,0:102:99:0,195,1951	0/0:61,0:61:99:0,105,1052	0/0:62,0:62:99:0,147,1376	0/0:73,0:73:99:0,153,1432	0/0:95,1:98:99:0,174,1814	0/0:100,0:100:99:0,183,1770	0/0:110,0:110:99:0,237,2299	0/0:125,0:126:99:0,222,2186	0/0:82,0:82:99:0,177,1746	0/0:105,1:106:99:0,165,1766	0/0:119,0:120:99:0,219,2218	0/0:95,0:95:99:0,189,1916	0/0:68,0:68:99:0,144,1368	0/0:91,0:91:99:0,192,1835
chr1	14037	.	C	A	755.15	PASS	AC=3;AF=0.022;AN=138;BaseQRankSum=-11.040;DP=6797;Dels=0.00;ExcessHet=3.1065;FS=0.000;HaplotypeScore=3.4713;InbreedingCoeff=-0.0222;MLEAC=3;MLEAF=0.022;MQ=31.52;MQ0=10;MQRankSum=12.616;QD=3.78;ReadPosRankSum=-5.073;SOR=0.629;VQSLOD=4.33;culprit=MQ	GT:AD:DP:GQ:PL	0/0:111,0:111:99:0,222,2041	0/0:117,0:117:99:0,231,2197	0/0:91,0:91:99:0,192,1629	0/0:107,0:107:99:0,201,1910	0/0:70,0:70:99:0,135,1215	0/0:98,0:98:99:0,204,1843	0/0:89,0:89:99:0,156,1548	0/0:116,0:116:99:0,222,2213	0/0:125,0:125:99:0,228,2159	0/0:126,0:126:99:0,225,2253	0/0:142,1:143:99:0,226,2328	0/1:52,20:72:99:334,0,903	0/0:54,0:54:99:0,102,815	0/0:57,0:57:99:0,138,1306	0/0:10,0:10:30:0,30,247	0/1:83,22:105:99:321,0,1309	0/0:118,0:118:99:0,252,2362	0/0:127,0:127:99:0,240,2225	0/0:91,0:91:99:0,192,1855	0/0:62,0:62:99:0,129,1204	0/0:77,0:77:99:0,159,1435	0/0:96,0:96:99:0,192,1764	0/0:93,0:93:99:0,192,1772	0/0:89,0:89:99:0,174,1625	0/0:104,0:104:99:0,222,1921	0/0:87,0:87:99:0,180,1469	0/0:115,0:116:99:0,201,1888	0/0:102,0:102:99:0,195,1814	0/0:61,0:61:99:0,105,986	0/0:62,0:62:99:0,147,1321	0/0:73,0:73:99:0,153,1375	0/0:98,0:98:99:0,177,1737	0/0:100,0:100:99:0,183,1656	0/0:110,0:110:99:0,237,2222	0/0:126,0:126:99:0,225,2108	0/0:82,0:82:99:0,177,1631	0/0:106,0:106:99:0,192,1696	0/0:120,0:120:99:0,222,2152	0/0:95,0:95:99:0,189,1859	0/0:68,0:68:99:0,144,1301	0/0:91,0:91:99:0,192,1751
chr1	14222	.	A	C	158.7	PASS	AC=2;AF=0.014;AN=138;BaseQRankSum=-9.595;DP=4238;Dels=0.00;ExcessHet=3.0421;FS=0.000;HaplotypeScore=1.5881;InbreedingCoeff=-0.0147;MLEAC=2;MLEAF=0.014;MQ=41.86;MQ0=0;MQRankSum=-28.334;QD=1.98;ReadPosRankSum=0.000;SOR=7.611;VQSLOD=12.12;culprit=MQ	GT:AD:DP:GQ:PL	0/0:72,0:72:99:0,216,1952	0/0:66,0:66:99:0,198,1758	0/0:63,0:63:99:0,189,1618	0/0:81,0:81:99:0,243,1967	0/0:41,0:41:99:0,123,1053	0/0:65,0:65:99:0,195,1643	0/0:76,0:76:99:0,228,1998	0/0:76,0:76:99:0,228,2074	0/0:77,1:78:99:0,206,2101	0/0:76,0:76:99:0,228,2099	0/0:81,2:83:99:0,194,2032	0/0:37,0:37:99:0,111,987	0/1:38,11:49:92:92,0,782	0/0:65,0:65:99:0,195,1888	0/0:16,4:20:48:0,48,411	0/0:56,1:57:99:0,144,1467	0/0:72,0:72:99:0,216,1991	0/0:77,0:77:99:0,231,2054	0/0:73,0:73:99:0,219,1841	0/0:35,0:35:99:0,105,899	0/0:54,0:54:99:0,162,1490	0/0:35,0:35:99:0,105,920	0/0:58,0:58:99:0,174,1581	0/0:61,0:61:99:0,183,1744	0/0:56,6:63:50:0,50,1376	0/0:45,8:53:99:0,135,1165	0/0:49,0:49:99:0,147,1375	0/0:80,0:80:99:0,240,2209	0/0:57,0:57:99:0,171,1580	0/0:40,0:40:99:0,120,1067	0/0:44,0:44:99:0,132,1174	0/0:59,0:59:99:0,177,1690	0/0:60,0:60:99:0,180,1601	0/0:59,0:59:99:0,177,1632	0/0:60,0:60:99:0,180,1636	0/0:52,0:52:99:0,156,1387	0/0:65,0:66:99:0,195,1730	0/0:60,0:60:99:0,180,1660	0/0:73,0:73:99:0,219,2019	0/0:42,0:42:99:0,126,1118	0/0:47,2:49:96:0,96,1249
chr1	14435	.	T	G	543.5	PASS	AC=5;AF=0.036;AN=138;BaseQRankSum=-2.778;DP=4305;Dels=0.00;ExcessHet=3.3357;FS=12.263;HaplotypeScore=2.1779;InbreedingCoeff=-0.0352;MLEAC=4;MLEAF=0.029;MQ=41.78;MQ0=0;MQRankSum=-31.508;QD=1.99;ReadPosRankSum=-27.795;SOR=8.955;VQSLOD=5.97;culprit=MQ	GT:AD:DP:GQ:PL	0/0:78,8:86:31:0,31,1905	0/0:73,0:73:99:0,219,1946	0/0:43,0:43:99:0,129,1104	0/0:71,0:71:99:0,213,1722	0/0:39,3:42:40:0,40,915	0/0:63,0:63:99:0,189,1595	0/0:87,0:87:99:0,261,2280	0/0:70,0:70:99:0,210,1914	0/0:83,0:83:99:0,249,2297	0/0:88,0:88:99:0,264,2430	0/0:81,3:84:99:0,163,2003	0/0:67,0:67:99:0,201,1818	0/1:65,24:89:99:314,0,1357	0/0:77,0:77:99:0,231,2243	0/1:16,7:23:99:104,0,337	0/0:78,1:79:99:0,209,2054	0/0:85,0:85:99:0,255,2349	0/0:69,0:69:99:0,207,1841	0/0:58,1:59:99:0,147,1433	0/0:42,0:42:99:0,126,1080	0/0:56,0:56:99:0,168,1547	0/0:42,0:42:99:0,126,1106	0/0:42,0:42:99:0,126,1140	0/0:55,0:55:99:0,165,1573	0/1:33,12:45:99:170,0,781	0/0:48,6:54:35:0,35,1130	0/0:35,0:35:99:0,105,982	0/0:76,0:76:99:0,228,2102	0/0:46,0:46:99:0,138,1296	0/0:41,0:41:99:0,123,1094	0/0:35,0:35:99:0,105,933	0/0:65,0:65:99:0,195,1900	0/0:60,0:60:99:0,180,1630	0/0:70,0:70:99:0,210,1936	0/0:50,0:50:99:0,150,1353	0/0:50,0:50:99:0,150,1333	0/0:64,0:64:99:0,192,1706	0/0:54,0:54:99:0,162,1492	0/0:56,0:56:99:0,168,1549	0/0:31,0:31:93:0,93,826	0/0:46,5:51:15:0,15,1129
chr1	14904	.	C	A	512.05	PASS	AC=1;AF=7.246e-03;AN=138;BaseQRankSum=-2.520;DP=4087;Dels=0.00;ExcessHet=3.0103;FS=0.000;HaplotypeScore=0.7612;InbreedingCoeff=-0.0073;MLEAC=1;MLEAF=7.246e-03;MQ=41.92;MQ0=0;MQRankSum=-25.619;QD=6.24;ReadPosRankSum=-7.049;SOR=0.536;VQSLOD=10.91;culprit=MQ	GT:AD:DP:GQ:PL	0/0:86,0:86:99:0,258,2379	0/0:55,0:55:99:0,165,1542	0/0:45,0:45:99:0,135,1199	0/0:72,0:72:99:0,216,1972	0/0:47,0:47:99:0,141,1272	0/0:54,0:54:99:0,162,1472	0/0:64,0:64:99:0,192,1845	0/0:75,0:75:99:0,225,2207	0/0:75,0:75:99:0,225,2181	0/1:52,30:82:99:553,0,1261	0/0:73,0:73:99:0,219,2066	0/0:63,0:63:99:0,189,1766	0/0:59,0:59:99:0,177,1502	0/0:55,0:55:99:0,165,1594	0/0:33,0:33:99:0,99,891	0/0:63,0:63:99:0,189,1743	0/0:77,0:77:99:0,231,2187	0/0:62,0:62:99:0,186,1739	0/0:69,0:70:99:0,207,1878	0/0:52,0:52:99:0,156,1403	0/0:52,0:52:99:0,156,1456	0/0:53,0:53:99:0,159,1517	0/0:43,0:43:99:0,129,1201	0/0:56,0:56:99:0,168,1628	0/0:60,0:60:99:0,180,1626	0/0:67,0:67:99:0,201,1764	0/0:55,0:55:99:0,165,1593	0/0:70,0:70:99:0,210,2037	0/0:60,0:60:99:0,180,1764	0/0:39,0:39:99:0,117,1079	0/0:54,0:54:99:0,162,1494	0/0:77,0:78:99:0,231,2311	0/0:58,0:58:99:0,174,1620	0/0:61,0:61:99:0,183,1746	0/0:71,0:71:99:0,213,2001	0/0:49,0:49:99:0,147,1368	0/0:71,0:71:99:0,213,1990	0/0:62,0:62:99:0,186,1802	0/0:59,0:59:99:0,177,1711	0/0:51,0:51:99:0,153,1429	0/0:61,0:61:99:0,183,1728
chr1	15020	.	T	C	998.05	PASS	AC=1;AF=7.246e-03;AN=138;BaseQRankSum=11.662;DP=4269;Dels=0.00;ExcessHet=3.0103;FS=0.000;HaplotypeScore=1.7903;InbreedingCoeff=-1.8960;MLEAC=1;MLEAF=7.246e-03;MQ=41.85;MQ0=0;MQRankSum=-23.292;QD=8.53;ReadPosRankSum=0.000;SOR=0.566;VQSLOD=9.87;culprit=MQ	GT:AD:DP:GQ:PL	0/0:68,0:68:99:0,204,1947	0/0:70,0:70:99:0,210,1936	0/0:52,0:52:99:0,156,1386	0/0:69,0:69:99:0,207,1709	0/0:48,0:48:99:0,144,1262	0/0:69,0:69:99:0,207,1839	0/0:81,0:81:99:0,243,2171	0/0:75,0:75:99:0,225,2115	0/0:86,0:86:99:0,258,2506	0/1:72,45:117:99:1039,0,1736	0/0:82,0:82:99:0,246,2205	0/0:44,0:44:99:0,132,1215	0/0:52,0:52:99:0,156,1387	0/0:63,0:63:99:0,189,1892	0/0:24,0:24:72:0,72,678	0/0:54,0:54:99:0,162,1494	0/0:71,0:71:99:0,213,2033	0/0:75,0:75:99:0,225,2075	0/0:61,0:61:99:0,183,1598	0/0:46,0:46:99:0,138,1207	0/0:57,0:57:99:0,171,1600	0/0:47,0:47:99:0,141,1300	0/0:49,0:49:99:0,147,1356	0/0:54,0:54:99:0,162,1545	0/0:44,0:44:99:0,132,1303	0/0:58,0:58:99:0,174,1660	0/0:57,0:57:99:0,171,1680	0/0:80,0:80:99:0,240,2292	0/0:51,0:51:99:0,153,1461	0/0:50,0:50:99:0,150,1383	0/0:50,0:50:99:0,150,1382	0/0:69,1:70:99:0,180,2012	0/0:50,0:50:99:0,150,1381	0/0:77,0:77:99:0,231,2206	0/0:71,0:71:99:0,213,2001	0/0:59,0:59:99:0,177,1632	0/0:68,0:68:99:0,204,1880	0/0:56,0:56:99:0,168,1580	0/0:67,1:68:99:0,174,1888	0/0:31,0:31:93:0,93,827	0/0:59,0:59:99:0,177,1723
chr1	15130	.	C	T	434.7	PASS	AC=2;AF=0.014;AN=138;BaseQRankSum=-6.125;DP=4197;Dels=0.00;ExcessHet=3.0421;FS=0.000;HaplotypeScore=1.8315;InbreedingCoeff=-0.0147;MLEAC=2;MLEAF=0.014;MQ=41.86;MQ0=0;MQRankSum=-16.399;QD=7.63;ReadPosRankSum=0.000;SOR=1.046;VQSLOD=10.55;culprit=FS	GT:AD:DP:GQ:PL	0/0:75,0:75:99:0,225,2256	0/0:64,0:64:99:0,192,1898	0/0:40,0:40:99:0,120,1125	0/0:83,0:83:99:0,249,2325	0/0:39,0:39:99:0,117,1096	0/0:61,0:62:99:0,183,1734	0/0:87,0:87:99:0,262,2605	0/0:82,1:83:99:0,223,2512	0/0:85,0:85:99:0,256,2561	0/0:64,0:64:99:0,192,1985	0/0:84,0:84:99:0,252,2433	0/0:56,0:56:99:0,168,1655	0/0:45,0:45:99:0,135,1244	0/0:65,0:65:99:0,195,2049	0/1:16,13:29:99:291,0,378	0/0:57,0:57:99:0,171,1685	0/0:66,0:66:99:0,198,1978	0/0:67,0:67:99:0,201,1977	0/0:68,0:69:99:0,204,1968	0/0:31,0:32:93:0,93,870	0/0:65,0:65:99:0,195,1925	0/0:44,0:44:99:0,132,1277	0/0:41,0:41:99:0,123,1189	0/0:40,0:40:99:0,120,1222	0/0:44,0:44:99:0,132,1322	0/0:51,0:51:99:0,153,1499	0/0:56,0:56:99:0,168,1713	0/0:73,0:73:99:0,219,2195	0/0:55,0:55:99:0,165,1681	0/0:39,0:39:99:0,117,1160	0/0:44,0:44:99:0,132,1278	0/0:75,0:75:99:0,226,2402	0/0:74,0:74:99:0,222,2189	0/0:66,0:66:99:0,198,1978	0/0:65,0:65:99:0,195,1954	0/0:45,0:45:99:0,135,1349	0/0:64,0:64:99:0,192,1832	0/0:64,0:64:99:0,192,1921	0/0:58,0:58:99:0,174,1796	0/0:44,0:44:99:0,132,1258	0/0:51,0:51:99:0,153,1523
chr1	15299	.	T	G	180.78	PASS	AC=4;AF=0.029;AN=138;BaseQRankSum=-1.433;DP=4434;Dels=0.00;ExcessHet=3.2041;FS=2.867;HaplotypeScore=2.9699;InbreedingCoeff=-0.0287;MLEAC=3;MLEAF=0.022;MQ=41.73;MQ0=0;MQRankSum=-20.055;QD=1.30;ReadPosRankSum=-32.611;SOR=5.871;VQSLOD=9.38;culprit=MQ	GT:AD:DP:GQ:PL	0/0:70,1:71:99:0,184,1860	0/0:66,0:66:99:0,198,1757	0/0:61,0:61:99:0,183,1564	0/0:90,0:90:99:0,269,2192	0/0:29,0:29:87:0,87,745	0/0:54,0:54:99:0,162,1366	0/0:68,1:69:99:0,175,1761	0/0:75,0:75:99:0,225,2050	0/0:74,0:74:99:0,222,2049	0/0:65,0:65:99:0,195,1795	0/0:83,4:87:99:0,144,2030	0/0:36,0:36:99:0,108,982	0/1:26,9:35:99:117,0,527	0/0:65,0:65:99:0,195,1884	0/1:13,7:20:99:113,0,273	0/0:61,5:66:60:0,60,1489	0/0:59,0:59:99:0,177,1628	0/0:63,0:63:99:0,189,1681	0/0:80,0:80:99:0,240,2027	0/0:34,0:34:99:0,102,873	0/0:59,0:59:99:0,177,1630	0/0:48,0:48:99:0,144,1271	0/0:66,0:66:99:0,198,1799	0/0:62,0:62:99:0,186,1773	0/0:54,4:58:74:0,74,1354	0/1:52,8:60:18:18,0,1136	0/0:60,0:60:99:0,180,1680	0/0:84,0:84:99:0,252,2319	0/0:60,0:60:99:0,180,1698	0/0:46,0:46:99:0,138,1227	0/0:53,0:53:99:0,159,1414	0/0:76,0:76:99:0,228,2214	0/0:62,0:62:99:0,186,1686	0/0:77,0:77:99:0,231,2130	0/0:67,0:67:99:0,201,1820	0/0:59,0:59:99:0,177,1577	0/0:66,0:66:99:0,198,1760	0/0:74,0:74:99:0,222,2048	0/0:73,1:74:99:0,194,1991	0/0:55,0:55:99:0,165,1464	0/0:61,4:65:84:0,84,1565
chr1	15479	.	T	G	274.92	PASS	AC=4;AF=0.029;AN=138;BaseQRankSum=-4.481;DP=4332;Dels=0.00;ExcessHet=3.2041;FS=3.027;HaplotypeScore=1.6862;InbreedingCoeff=-0.0297;MLEAC=4;MLEAF=0.029;MQ=38.66;MQ0=1;MQRankSum=16.632;QD=1.88;ReadPosRankSum=-22.571;SOR=7.831;VQSLOD=7.12;culprit=MQ	GT:AD:DP:GQ:PL	0/0:73,2:75:99:0,168,1923	0/0:74,0:74:99:0,222,2009	0/0:55,0:55:99:0,165,1411	0/0:99,0:99:99:0,294,2420	0/0:29,0:29:87:0,87,745	0/0:68,0:68:99:0,201,1697	0/0:80,0:80:99:0,237,2117	0/0:80,0:80:99:0,237,2155	0/0:86,0:86:99:0,255,2350	0/0:80,0:80:99:0,240,2251	0/0:86,2:88:99:0,205,2201	0/0:49,0:49:99:0,144,1280	0/1:29,9:38:99:99,0,584	0/0:59,0:59:99:0,177,1714	0/1:20,4:24:23:23,0,442	0/0:64,2:66:99:0,143,1652	0/0:78,0:78:99:0,234,2155	0/0:82,0:82:99:0,243,2161	0/0:65,0:65:99:0,195,1639	0/0:30,0:30:90:0,90,791	0/0:62,0:62:99:0,186,1712	0/0:60,0:60:99:0,180,1576	0/0:38,0:38:99:0,111,987	0/0:51,0:51:99:0,153,1430	0/0:46,3:49:73:0,73,1166	0/1:46,17:63:99:214,0,1000	0/0:46,0:46:99:0,138,1294	0/0:92,0:92:99:0,276,2538	0/0:61,0:61:99:0,183,1689	0/0:40,0:40:99:0,120,1067	0/0:55,0:55:99:0,165,1467	0/0:63,0:63:99:0,189,1838	0/0:49,0:49:99:0,144,1280	0/0:67,0:67:99:0,201,1853	0/0:60,0:60:99:0,180,1629	0/0:46,0:46:99:0,138,1227	0/0:63,0:63:99:0,189,1679	0/0:58,0:58:99:0,171,1604	0/0:62,0:62:99:0,186,1715	0/0:26,0:26:78:0,78,694	0/0:47,1:48:99:0,116,1276
chr1	15578	.	G	C	7491.53	PASS	AC=18;AF=0.130;AN=138;BaseQRankSum=29.955;DP=4859;Dels=0.00;ExcessHet=3.1393;FS=1.012;HaplotypeScore=4.2631;InbreedingCoeff=-0.0222;MLEAC=18;MLEAF=0.130;MQ=41.60;MQ0=0;MQRankSum=-42.428;QD=5.78;ReadPosRankSum=1.545;SOR=0.798;VQSLOD=9.09;culprit=MQ	GT:AD:DP:GQ:PL	0/1:77,31:108:99:604,0,1837	0/0:72,6:78:54:0,54,1882	0/1:51,9:61:69:69,0,1156	0/0:108,0:109:99:0,324,2989	0/1:49,11:60:99:140,0,1151	0/0:86,3:91:99:0,181,2257	0/1:81,23:106:99:400,0,2048	1/1:0,55:55:99:1733,165,0	0/0:79,0:79:99:0,237,2263	0/1:65,28:93:99:604,0,1644	0/0:97,0:98:99:0,291,2722	0/0:52,0:52:99:0,156,1439	0/0:51,0:51:99:0,153,1276	0/1:45,24:69:99:542,0,1125	0/1:13,6:19:99:119,0,282	0/1:44,21:66:99:419,0,1021	0/1:70,27:98:99:522,0,1714	0/1:82,10:92:29:29,0,2074	0/0:81,0:82:99:0,243,2275	0/1:50,8:60:61:61,0,1209	0/0:42,0:42:99:0,126,1184	0/0:53,0:53:99:0,159,1488	0/0:51,0:51:99:0,153,1437	0/0:63,0:63:99:0,189,1805	0/0:41,0:41:99:0,123,1127	0/0:59,1:60:99:0,149,1529	0/0:66,0:66:99:0,198,1891	0/0:78,0:78:99:0,234,2234	0/0:60,0:60:99:0,180,1749	0/0:53,0:53:99:0,159,1489	0/0:50,0:50:99:0,150,1361	0/0:72,0:72:99:0,216,2168	0/0:58,0:58:99:0,174,1637	0/0:77,0:77:99:0,231,2279	0/0:69,0:70:99:0,207,1977	0/0:52,0:52:99:0,156,1489	0/0:74,0:74:99:0,222,2090	0/0:76,0:76:99:0,228,2250	0/0:67,0:67:99:0,201,1919	0/0:43,0:43:99:0,129,1189	0/0:42,0:42:99:0,126,1175
chr1	15623	.	T	G	191.2	PASS	AC=3;AF=0.022;AN=138;BaseQRankSum=-6.284;DP=4207;Dels=0.00;ExcessHet=3.1065;FS=6.919;HaplotypeScore=1.9309;InbreedingCoeff=-0.0235;MLEAC=3;MLEAF=0.022;MQ=41.85;MQ0=0;MQRankSum=-24.175;QD=1.63;ReadPosRankSum=-18.561;SOR=7.569;VQSLOD=8.00;culprit=MQ	GT:AD:DP:GQ:PL	0/0:78,0:78:99:0,234,2119	0/0:63,0:63:99:0,189,1706	0/0:54,0:54:99:0,162,1382	0/0:96,0:96:99:0,288,2362	0/0:33,0:33:99:0,99,848	0/0:69,0:70:99:0,207,1740	0/0:71,0:72:99:0,213,1890	0/0:91,0:91:99:0,273,2480	0/0:84,0:84:99:0,252,2324	0/0:73,0:73:99:0,219,2041	0/0:80,1:81:99:0,215,2077	0/0:55,0:55:99:0,165,1467	0/1:34,13:47:99:167,0,713	0/0:54,0:54:99:0,162,1574	0/0:23,3:26:7:0,7,525	0/0:59,0:59:99:0,177,1574	0/0:67,0:67:99:0,201,1852	0/0:67,0:67:99:0,201,1787	0/0:81,0:81:99:0,243,2041	0/0:46,0:46:99:0,138,1203	0/0:48,1:49:99:0,118,1297	0/0:48,0:48:99:0,144,1257	0/0:59,0:59:99:0,177,1574	0/0:49,0:49:99:0,147,1379	0/1:41,8:49:50:50,0,974	0/0:58,7:65:29:0,29,1310	0/0:60,0:60:99:0,180,1692	0/0:74,0:74:99:0,222,2046	0/0:58,0:58:99:0,174,1605	0/0:46,0:46:99:0,138,1227	0/0:46,0:46:99:0,138,1227	0/0:76,0:76:99:0,228,2207	0/0:57,0:57:99:0,171,1521	0/0:73,0:74:99:0,219,2019	0/0:62,0:62:99:0,186,1678	0/0:51,0:51:99:0,153,1363	0/0:64,0:64:99:0,192,1705	0/0:62,0:62:99:0,186,1746	0/0:65,0:65:99:0,195,1798	0/0:41,0:41:99:0,123,1092	0/0:50,1:51:99:0,125,1354
chr1	16058	.	T	G	127.16	PASS	AC=3;AF=0.022;AN=138;BaseQRankSum=-6.562;DP=4226;Dels=0.00;ExcessHet=3.1065;FS=0.000;HaplotypeScore=1.9198;InbreedingCoeff=-0.0222;MLEAC=3;MLEAF=0.022;MQ=41.82;MQ0=0;MQRankSum=-22.166;QD=0.84;ReadPosRankSum=0.000;SOR=7.433;VQSLOD=12.42;culprit=MQ	GT:AD:DP:GQ:PL	0/0:79,0:79:99:0,237,2145	0/0:62,0:62:99:0,186,1682	0/0:51,0:51:99:0,153,1309	0/0:86,0:86:99:0,258,2252	0/0:39,1:40:92:0,92,995	0/0:62,0:63:99:0,186,1594	0/0:65,0:65:99:0,195,1826	0/0:77,0:77:99:0,231,2171	0/0:68,0:68:99:0,204,1915	0/0:73,0:73:99:0,219,2088	0/0:87,3:90:99:0,184,2309	0/0:44,0:44:99:0,132,1195	0/1:34,7:41:43:43,0,719	0/0:49,0:49:99:0,147,1383	0/0:24,1:25:50:0,50,615	0/0:62,2:64:99:0,137,1621	0/0:77,0:77:99:0,231,2125	0/0:78,0:78:99:0,234,2085	0/0:83,0:83:99:0,249,2176	0/0:32,0:32:96:0,96,851	0/0:53,0:53:99:0,159,1465	0/0:47,0:47:99:0,141,1257	0/0:54,0:54:99:0,162,1468	0/0:60,0:60:99:0,180,1688	0/1:46,8:54:42:42,0,1073	0/1:45,12:57:99:112,0,967	0/0:56,0:56:99:0,168,1572	0/0:82,0:82:99:0,246,2264	0/0:58,0:58:99:0,174,1634	0/0:42,0:42:99:0,126,1123	0/0:43,0:43:99:0,129,1147	0/0:66,0:66:99:0,198,1954	0/0:53,0:53:99:0,159,1440	0/0:64,0:64:99:0,192,1770	0/0:63,0:63:99:0,189,1741	0/0:54,1:55:99:0,137,1415	0/0:73,0:73:99:0,219,1942	0/0:63,0:63:99:0,189,1805	0/0:60,1:61:99:0,154,1632	0/0:32,0:32:96:0,96,854	0/0:50,2:52:99:0,103,1330
chr1	16138	.	T	A	3829.69	PASS	AC=9;AF=0.065;AN=138;BaseQRankSum=3.720;DP=4314;Dels=0.00;ExcessHet=4.2185;FS=1.209;HaplotypeScore=1.8659;InbreedingCoeff=-0.0698;MLEAC=9;MLEAF=0.065;MQ=41.78;MQ0=0;MQRankSum=-44.380;POSITIVE_TRAIN_SITE;QD=6.01;ReadPosRankSum=0.000;SOR=0.948;VQSLOD=10.12;culprit=MQ	GT:AD:DP:GQ:PL	0/1:65,39:104:99:803,0,1550	0/1:49,35:84:99:735,0,1103	0/1:33,11:44:99:161,0,748	0/0:81,0:81:99:0,242,1877	0/1:23,12:35:99:209,0,496	0/1:58,30:88:99:536,0,1253	0/0:57,0:57:99:0,171,1453	0/0:66,0:66:99:0,198,1828	0/0:63,0:63:99:0,189,1805	0/0:58,0:58:99:0,174,1635	0/0:86,0:86:99:0,258,2165	0/0:53,0:53:99:0,159,1487	0/0:45,0:45:99:0,135,1218	0/0:65,0:65:99:0,195,2024	0/0:29,0:29:87:0,87,841	0/0:50,0:50:99:0,150,1404	0/1:57,28:86:99:545,0,1377	0/1:49,23:72:99:420,0,1139	0/0:53,0:53:99:0,159,1334	0/1:28,9:37:99:129,0,624	0/0:65,1:66:99:0,170,1865	0/0:58,0:58:99:0,174,1610	0/0:55,0:55:99:0,165,1490	0/0:57,0:57:99:0,171,1688	0/0:51,0:51:99:0,153,1532	0/0:72,0:72:99:0,216,2164	0/0:62,0:62:99:0,186,1837	0/0:64,0:64:99:0,192,1862	0/0:61,0:61:99:0,183,1779	0/0:54,0:54:99:0,162,1547	0/0:53,1:54:99:0,134,1439	0/0:70,0:70:99:0,210,2103	0/0:73,0:73:99:0,219,2054	0/0:61,0:61:99:0,183,1747	0/0:69,0:69:99:0,207,1937	0/0:72,0:72:99:0,216,2088	0/0:72,0:72:99:0,216,2029	0/0:62,0:62:99:0,186,1715	0/0:64,0:64:99:0,192,1833	0/0:40,0:40:99:0,120,1107	0/0:54,0:54:99:0,162,1600
chr1	16265	.	G	T	2379.87	PASS	AC=4;AF=0.029;AN=138;BaseQRankSum=-18.484;DP=4234;Dels=0.00;ExcessHet=3.2041;FS=0.000;HaplotypeScore=0.9341;InbreedingCoeff=-0.0299;MLEAC=4;MLEAF=0.029;MQ=41.84;MQ0=0;MQRankSum=-43.747;POSITIVE_TRAIN_SITE;QD=5.65;ReadPosRankSum=3.774;SOR=0.546;VQSLOD=12.21;culprit=MQ	GT:AD:DP:GQ:PL	0/0:69,0:69:99:0,207,2003	0/0:69,0:69:99:0,207,2006	0/0:42,1:43:99:0,102,1132	0/0:85,3:88:99:0,235,2328	0/0:41,0:41:99:0,123,1134	0/0:64,1:65:99:0,169,1800	0/0:69,0:69:99:0,207,2076	0/0:76,0:76:99:0,228,2288	0/1:61,59:120:99:1211,0,1474	0/1:71,16:87:99:165,0,1946	0/0:87,1:88:99:0,239,2452	0/0:42,0:42:99:0,126,1182	0/0:37,0:37:99:0,111,966	0/0:64,0:64:99:0,192,1987	0/0:30,0:30:90:0,90,788	0/0:51,1:52:99:0,129,1405	0/0:76,0:76:99:0,228,2283	0/0:68,0:68:99:0,204,1973	0/0:80,1:81:99:0,240,2286	0/0:39,0:39:99:0,117,1078	0/0:65,0:65:99:0,195,1897	0/0:56,0:56:99:0,168,1625	0/0:45,0:45:99:0,135,1289	0/0:45,0:45:99:0,135,1312	0/0:42,0:42:99:0,126,1168	0/0:66,0:66:99:0,198,1787	0/0:59,0:59:99:0,177,1771	0/0:83,0:83:99:0,249,2485	0/0:59,0:59:99:0,177,1774	0/0:42,0:42:99:0,126,1202	0/0:42,0:42:99:0,126,1203	0/0:60,0:60:99:0,180,1835	0/0:59,0:59:99:0,177,1688	0/0:66,0:66:99:0,198,1955	0/0:71,0:71:99:0,213,2099	0/0:53,0:53:99:0,159,1544	0/0:66,0:66:99:0,198,1918	0/0:58,0:58:99:0,174,1718	0/0:66,1:67:99:0,173,1954	0/0:34,0:34:99:0,102,954	0/0:54,0:54:99:0,162,1567
chr1	16418	.	A	C	484.18	PASS	AC=6;AF=0.043;AN=138;BaseQRankSum=-8.799;DP=4200;Dels=0.00;ExcessHet=3.5021;FS=6.070;HaplotypeScore=1.4996;InbreedingCoeff=-0.0455;MLEAC=6;MLEAF=0.043;MQ=41.84;MQ0=0;MQRankSum=-30.892;QD=1.73;ReadPosRankSum=0.000;SOR=8.573;VQSLOD=8.15;culprit=MQ	GT:AD:DP:GQ:PL	0/0:69,4:73:99:0,112,1764	0/0:64,0:64:99:0,192,1704	0/0:52,0:52:99:0,156,1332	0/0:79,0:79:99:0,237,1918	0/0:44,0:44:99:0,132,1153	0/0:60,0:60:99:0,180,1521	0/0:76,0:76:99:0,228,2034	0/0:89,0:89:99:0,267,2465	0/0:76,0:76:99:0,228,2102	0/0:80,0:80:99:0,240,2211	0/0:75,1:76:99:0,199,1909	0/0:46,0:46:99:0,138,1251	0/1:35,11:46:99:123,0,734	0/0:68,0:68:99:0,204,1976	0/1:20,8:28:99:106,0,434	0/0:60,1:61:99:0,156,1574	0/0:77,0:77:99:0,231,2127	0/0:64,0:64:99:0,192,1707	0/0:77,0:77:99:0,231,1943	0/0:42,0:42:99:0,126,1103	0/0:61,0:61:99:0,183,1714	0/0:47,0:47:99:0,141,1263	0/0:43,0:43:99:0,129,1168	0/0:54,0:54:99:0,162,1544	0/1:36,10:46:99:109,0,848	0/1:41,15:56:99:167,0,926	0/0:47,0:47:99:0,141,1322	0/0:87,0:87:99:0,261,2442	0/0:61,0:61:99:0,183,1720	0/0:41,0:41:99:0,123,1114	0/0:40,1:41:96:0,96,1040	0/0:66,0:66:99:0,198,1925	0/0:65,0:65:99:0,195,1769	0/0:63,0:63:99:0,189,1743	0/0:61,0:61:99:0,183,1665	0/0:53,0:53:99:0,159,1442	0/0:70,0:70:99:0,210,1902	0/0:60,0:60:99:0,180,1660	0/0:70,0:70:99:0,210,1936	0/0:30,0:30:90:0,90,816	0/0:45,4:49:40:0,40,1131
chr1	16513	.	G	A	44.99	PASS	AC=2;AF=0.014;AN=138;BaseQRankSum=3.779;DP=6511;Dels=0.00;ExcessHet=3.0421;FS=0.000;HaplotypeScore=9.0832;InbreedingCoeff=-0.0165;MLEAC=2;MLEAF=0.014;MQ=40.87;MQ0=0;MQRankSum=-25.367;QD=0.17;ReadPosRankSum=-3.014;SOR=1.095;VQSLOD=11.20;culprit=MQ	GT:AD:DP:GQ:PL	0/0:140,0:140:99:0,421,4059	0/0:100,0:100:99:0,301,2950	0/0:92,0:92:99:0,276,2539	0/0:113,0:113:99:0,339,3237	0/0:61,0:61:99:0,183,1743	0/0:114,1:115:99:0,318,3236	0/0:74,0:75:99:0,222,2270	0/0:93,0:95:99:0,280,2862	0/0:154,0:154:99:0,463,4670	0/0:130,0:130:99:0,391,4006	0/0:122,0:122:99:0,367,3566	0/0:74,6:80:74:0,74,1968	0/0:67,3:70:99:0,127,1690	0/1:122,16:138:28:28,0,3338	0/0:49,0:49:99:0,147,1302	0/0:86,8:95:86:0,86,2292	0/0:129,0:129:99:0,388,3861	0/0:109,0:109:99:0,328,3225	0/0:89,0:89:99:0,267,2550	0/0:60,1:61:99:0,156,1683	0/0:95,5:100:99:0,162,2672	0/0:87,4:92:99:0,163,2406	0/0:79,0:79:99:0,237,2335	0/0:96,8:104:91:0,91,2649	0/0:73,5:78:99:0,145,2007	0/1:107,21:128:73:73,0,2643	0/0:92,6:98:99:0,129,2589	0/0:106,0:106:99:0,319,3238	0/0:79,2:81:99:0,188,2379	0/0:90,3:93:99:0,196,2495	0/0:85,1:86:99:0,231,2404	0/0:99,8:107:99:0,100,2894	0/0:106,9:115:97:0,97,2885	0/0:107,7:114:99:0,149,2976	0/0:102,5:107:99:0,183,2909	0/0:92,11:103:5:0,5,2420	0/0:94,5:99:99:0,184,2612	0/0:118,8:126:99:0,182,3362	0/0:100,4:104:99:0,202,2943	0/0:64,1:65:99:0,168,1806	0/0:79,5:84:99:0,114,2166
chr1	16516	.	C	T	489.94	PASS	AC=3;AF=0.022;AN=138;BaseQRankSum=-16.594;DP=6511;Dels=0.00;ExcessHet=3.1065;FS=0.000;HaplotypeScore=9.6140;InbreedingCoeff=-0.0219;MLEAC=3;MLEAF=0.022;MQ=40.87;MQ0=0;MQRankSum=-14.014;QD=1.49;ReadPosRankSum=-2.363;SOR=0.962;VQSLOD=10.65;culprit=MQ	GT:AD:DP:GQ:PL	0/0:132,8:140:99:0,194,3851	0/0:97,3:100:99:0,219,2879	0/0:92,0:92:99:0,276,2664	0/0:113,0:113:99:0,340,3275	0/0:58,3:61:99:0,111,1602	0/0:107,7:115:99:0,159,2982	0/0:74,1:75:99:0,199,2302	0/1:79,16:95:99:153,0,2207	0/1:124,30:154:99:390,0,3449	0/0:123,7:130:99:0,198,3682	0/0:120,0:122:99:0,361,3655	0/1:70,9:80:14:14,0,1822	0/0:66,4:70:99:0,105,1782	0/0:127,11:138:80:0,80,3671	0/0:45,4:49:34:0,34,1219	0/0:95,0:95:99:0,283,2769	0/0:122,7:129:99:0,188,3645	0/0:107,2:109:99:0,274,3217	0/0:88,1:89:99:0,242,2547	0/0:59,1:61:99:0,158,1679	0/0:100,0:100:99:0,301,3011	0/0:92,0:92:99:0,276,2713	0/0:79,0:79:99:0,237,2364	0/0:104,0:104:99:0,313,3156	0/0:78,0:78:99:0,228,2316	0/0:128,0:128:99:0,370,3711	0/0:98,0:98:99:0,295,3039	0/0:106,0:106:99:0,319,3344	0/0:81,0:81:99:0,244,2542	0/0:93,0:93:99:0,280,2778	0/0:86,0:86:99:0,258,2544	0/0:106,0:107:99:0,319,3342	0/0:115,0:115:99:0,346,3422	0/0:114,0:114:99:0,343,3496	0/0:106,0:107:99:0,319,3225	0/0:102,1:103:99:0,284,3062	0/0:98,1:99:99:0,269,2930	0/0:126,0:126:99:0,376,3803	0/0:104,0:104:99:0,313,3258	0/0:65,0:65:99:0,195,1922	0/0:84,0:84:99:0,253,2551
chr1	16518	.	G	A	47.99	PASS	AC=2;AF=0.014;AN=138;BaseQRankSum=-4.467;DP=6511;Dels=0.00;ExcessHet=3.0421;FS=0.000;HaplotypeScore=7.1485;InbreedingCoeff=-0.0165;MLEAC=2;MLEAF=0.014;MQ=40.87;MQ0=0;MQRankSum=-25.350;QD=0.18;ReadPosRankSum=-3.038;SOR=1.081;VQSLOD=11.23;culprit=MQ	GT:AD:DP:GQ:PL	0/0:140,0:140:99:0,420,3924	0/0:100,0:100:99:0,300,2795	0/0:91,0:92:99:0,273,2366	0/0:113,0:113:99:0,339,3053	0/0:61,0:61:99:0,183,1687	0/0:113,1:115:99:0,317,3028	0/0:75,0:75:99:0,225,2239	0/0:95,0:95:99:0,286,2844	0/0:154,0:154:99:0,463,4520	0/0:130,0:130:99:0,391,3893	0/0:122,0:122:99:0,367,3540	0/0:74,6:80:74:0,74,1901	0/0:67,3:70:99:0,130,1728	0/1:122,16:138:28:28,0,3238	0/0:49,0:49:99:0,147,1366	0/0:87,8:95:89:0,89,2239	0/0:128,0:129:99:0,385,3712	0/0:109,0:109:99:0,327,3063	0/0:89,0:89:99:0,267,2460	0/0:60,1:61:99:0,156,1633	0/0:95,5:100:99:0,163,2519	0/0:88,4:92:99:0,170,2352	0/0:79,0:79:99:0,237,2208	0/0:96,8:104:91:0,91,2555	0/0:73,5:78:99:0,145,2034	0/1:106,21:128:76:76,0,2712	0/0:92,6:98:99:0,128,2500	0/0:106,0:106:99:0,319,3181	0/0:79,2:81:99:0,188,2306	0/0:90,3:93:99:0,198,2388	0/0:85,1:86:99:0,231,2271	0/0:99,8:107:99:0,100,2740	0/0:106,9:115:96:0,96,2718	0/0:107,7:114:99:0,149,2807	0/0:102,5:107:99:0,183,2811	0/0:92,11:103:5:0,5,2360	0/0:94,5:99:99:0,187,2557	0/0:117,8:126:99:0,179,3127	0/0:100,4:104:99:0,203,2786	0/0:64,1:65:99:0,169,1761	0/0:79,5:84:99:0,114,2144
chr1	16523	.	T	G	355.77	PASS	AC=4;AF=0.029;AN=138;BaseQRankSum=-9.572;DP=6511;Dels=0.00;ExcessHet=3.2041;FS=0.000;HaplotypeScore=4.8284;InbreedingCoeff=-0.0281;MLEAC=3;MLEAF=0.022;MQ=40.87;MQ0=0;MQRankSum=-12.253;QD=1.53;ReadPosRankSum=-39.767;SOR=7.851;VQSLOD=10.99;culprit=MQ	GT:AD:DP:GQ:PL	0/0:139,1:140:99:0,394,3715	0/0:100,0:100:99:0,300,2661	0/0:92,0:92:99:0,276,2360	0/0:113,0:113:99:0,338,2759	0/0:60,1:61:99:0,155,1549	0/0:115,0:115:99:0,345,2927	0/0:75,0:75:99:0,225,2038	0/0:95,0:95:99:0,285,2656	0/0:154,0:154:99:0,462,4260	0/0:130,0:130:99:0,390,3589	0/0:116,6:122:99:0,195,2817	0/0:80,0:80:99:0,240,2187	0/1:61,9:70:4:4,0,1278	0/0:138,0:138:99:0,415,3977	0/1:35,14:49:99:185,0,750	0/0:91,4:95:99:0,202,2343	0/0:129,0:129:99:0,387,3557	0/0:109,0:109:99:0,327,2908	0/0:89,0:89:99:0,267,2263	0/0:61,0:61:99:0,183,1613	0/0:100,0:100:99:0,300,2820	0/0:92,0:92:99:0,276,2495	0/0:79,0:79:99:0,237,2159	0/0:104,0:104:99:0,312,2964	0/1:65,13:78:40:40,0,1517	0/0:111,17:128:99:0,105,2618	0/0:98,0:98:99:0,294,2735	0/0:106,0:106:99:0,318,2993	0/0:81,0:81:99:0,243,2299	0/0:93,0:93:99:0,279,2537	0/0:86,0:86:99:0,258,2294	0/0:107,0:107:99:0,322,3123	0/0:115,0:115:99:0,345,3142	0/0:114,0:114:99:0,342,3154	0/0:107,0:107:99:0,321,2918	0/0:103,0:103:99:0,309,2814	0/0:97,1:99:99:0,267,2614	0/0:126,0:126:99:0,375,3455	0/0:104,0:104:99:0,312,2877	0/0:65,0:65:99:0,195,1770	0/0:78,6:84:92:0,92,1963
chr1	16651	.	G	C	3374.16	PASS	AC=6;AF=0.043;AN=138;BaseQRankSum=-11.173;DP=4290;Dels=0.00;ExcessHet=3.5021;FS=0.000;HaplotypeScore=1.8737;InbreedingCoeff=-0.0455;MLEAC=6;MLEAF=0.043;MQ=41.81;MQ0=0;MQRankSum=-40.562;POSITIVE_TRAIN_SITE;QD=8.19;ReadPosRankSum=0.139;SOR=0.871;VQSLOD=11.56;culprit=MQ	GT:AD:DP:GQ:PL	0/0:73,0:73:99:0,219,2262	0/0:78,0:78:99:0,235,2462	0/1:40,8:48:93:93,0,1048	0/1:67,51:118:99:1153,0,1656	0/0:41,0:41:99:0,123,1237	0/0:65,0:65:99:0,195,1983	0/1:57,42:99:99:987,0,1508	0/0:79,0:79:99:0,238,2487	0/0:71,0:71:99:0,214,2258	0/0:73,0:73:99:0,220,2374	0/0:91,0:91:99:0,274,2828	0/0:39,0:39:99:0,117,1188	0/0:57,0:57:99:0,171,1678	0/0:49,0:49:99:0,147,1628	0/0:16,1:17:21:0,21,453	0/0:50,0:50:99:0,150,1529	0/0:72,1:73:99:0,188,2319	0/0:75,0:75:99:0,226,2363	0/1:64,43:108:99:948,0,1631	0/0:39,0:40:99:0,117,1186	0/0:60,0:60:99:0,180,1885	0/0:38,0:38:99:0,114,1180	0/0:46,0:46:99:0,138,1405	0/0:58,0:58:99:0,174,1834	0/0:39,0:39:99:0,117,1247	0/0:63,0:63:99:0,189,2035	0/0:55,0:55:99:0,165,1782	0/0:76,1:77:99:0,200,2438	0/0:55,0:55:99:0,165,1758	0/0:43,0:43:99:0,129,1308	0/0:42,0:42:99:0,126,1287	0/0:56,0:56:99:0,168,1842	0/0:56,1:57:99:0,140,1735	0/0:62,0:62:99:0,186,1956	0/0:66,0:66:99:0,198,2072	0/0:54,0:54:99:0,162,1713	0/0:62,0:62:99:0,186,1928	0/0:64,0:64:99:0,192,1968	0/0:66,0:66:99:0,198,2083	0/0:25,0:25:75:0,75,762	0/0:43,0:43:99:0,129,1378
chr1	17174	.	G	T	2332.15	PASS	AC=6;AF=0.043;AN=138;BaseQRankSum=-15.156;DP=6431;Dels=0.00;ExcessHet=3.5021;FS=1.918;HaplotypeScore=4.2537;InbreedingCoeff=-0.0455;MLEAC=6;MLEAF=0.043;MQ=41.02;MQ0=3;MQRankSum=-15.101;QD=3.99;ReadPosRankSum=-0.000;SOR=0.468;VQSLOD=8.45;culprit=MQ	GT:AD:DP:GQ:PL	0/0:107,1:108:99:0,297,3009	0/0:99,0:99:99:0,297,2805	0/0:88,0:88:99:0,264,2377	0/0:133,0:134:99:0,400,3847	0/0:71,0:71:99:0,213,1981	0/0:96,0:96:99:0,288,2646	0/0:118,0:118:99:0,355,3626	0/0:108,0:108:99:0,325,3325	0/0:106,0:106:99:0,319,3078	0/0:109,0:109:99:0,328,3301	0/0:137,0:137:99:0,412,4028	0/0:57,0:57:99:0,171,1629	0/0:59,0:59:99:0,177,1467	0/0:80,0:80:99:0,240,2364	0/0:29,0:29:87:0,87,744	0/0:59,0:59:99:0,177,1647	0/0:93,0:93:99:0,279,2685	0/0:116,0:116:99:0,348,3270	0/0:97,0:97:99:0,291,2799	0/0:55,0:55:99:0,165,1539	0/0:92,0:92:99:0,276,2633	0/0:78,0:78:99:0,234,2189	0/0:66,0:66:99:0,198,1903	0/0:76,0:76:99:0,228,2247	0/0:71,0:72:99:0,213,1886	0/0:95,0:95:99:0,282,2352	0/0:88,0:88:99:0,264,2546	0/0:126,0:126:99:0,379,3649	0/0:88,0:88:99:0,264,2600	0/0:64,0:64:99:0,192,1786	0/0:67,0:67:99:0,201,1874	0/0:97,1:98:99:0,262,2945	0/0:83,0:83:99:0,249,2374	0/0:111,0:112:99:0,334,3212	0/0:96,0:96:99:0,288,2778	0/0:86,0:86:99:0,258,2407	0/0:88,0:88:99:0,264,2428	0/0:106,0:106:99:0,319,3170	0/0:86,0:86:99:0,255,2544	0/0:59,0:59:99:0,177,1651	0/0:73,0:73:99:0,219,2001
chr1	17246	.	A	C	178.25	PASS	AC=3;AF=0.022;AN=138;BaseQRankSum=-3.281;DP=4199;Dels=0.00;ExcessHet=3.1065;FS=3.025;HaplotypeScore=2.2143;InbreedingCoeff=-0.0245;MLEAC=3;MLEAF=0.022;MQ=41.81;MQ0=1;MQRankSum=-24.814;QD=1.52;ReadPosRankSum=0.000;SOR=7.890;VQSLOD=9.18;culprit=MQ	GT:AD:DP:GQ:PL	0/0:78,2:80:99:0,183,2062	0/0:69,0:69:99:0,207,1875	0/0:38,0:38:99:0,114,975	0/0:53,0:53:99:0,159,1318	0/0:30,0:30:90:0,90,770	0/0:58,0:58:99:0,174,1465	0/0:78,0:78:99:0,234,2102	0/0:83,0:83:99:0,249,2258	0/0:78,0:78:99:0,234,2158	0/0:72,0:72:99:0,216,2032	0/0:84,5:89:99:0,119,2060	0/0:47,0:47:99:0,141,1254	0/0:51,7:58:8:0,8,1105	0/0:56,0:56:99:0,168,1626	0/1:11,6:17:91:91,0,233	0/0:58,3:61:99:0,100,1464	0/0:68,0:68:99:0,204,1880	0/0:78,0:78:99:0,234,2081	0/0:52,1:53:99:0,129,1287	0/0:42,0:42:99:0,126,1099	0/0:54,0:54:99:0,162,1491	0/0:60,0:60:99:0,180,1576	0/0:60,0:60:99:0,180,1601	0/0:52,0:52:99:0,156,1462	0/1:38,7:45:38:38,0,879	0/1:43,12:55:99:119,0,938	0/0:45,0:45:99:0,135,1261	0/0:88,0:88:99:0,264,2431	0/0:54,0:54:99:0,162,1497	0/0:36,0:36:99:0,108,960	0/0:40,0:40:99:0,120,1067	0/0:69,0:69:99:0,207,2008	0/0:56,0:56:99:0,168,1494	0/0:67,0:67:99:0,201,1853	0/0:63,0:63:99:0,186,1683	0/0:54,0:54:99:0,162,1441	0/0:58,0:58:99:0,174,1546	0/0:58,0:58:99:0,174,1632	0/0:70,0:70:99:0,210,1937	0/0:35,0:35:99:0,105,934	0/0:50,2:52:99:0,101,1327
chr1	17426	.	T	G	202.9	PASS	AC=4;AF=0.029;AN=138;BaseQRankSum=-6.440;DP=4256;Dels=0.00;ExcessHet=3.2041;FS=6.727;HaplotypeScore=2.2328;InbreedingCoeff=-0.0297;MLEAC=4;MLEAF=0.029;MQ=41.80;MQ0=0;MQRankSum=-23.426;QD=1.13;ReadPosRankSum=0.000;SOR=8.015;VQSLOD=8.18;culprit=MQ	GT:AD:DP:GQ:PL	0/0:72,1:73:99:0,191,1924	0/0:72,0:72:99:0,216,1955	0/0:52,0:52:99:0,156,1331	0/0:103,0:103:99:0,309,2689	0/0:40,0:40:99:0,120,1049	0/0:65,0:65:99:0,195,1671	0/0:62,0:62:99:0,186,1741	0/0:69,0:69:99:0,207,1936	0/0:88,0:88:99:0,264,2478	0/0:72,0:72:99:0,216,2059	0/0:81,8:89:40:0,40,2004	0/0:50,0:50:99:0,150,1359	0/1:33,11:44:99:128,0,697	0/0:65,0:65:99:0,195,1834	0/1:17,6:23:79:79,0,380	0/0:57,0:57:99:0,171,1557	0/0:72,0:72:99:0,216,1986	0/0:68,0:68:99:0,204,1818	0/0:81,0:81:99:0,243,2116	0/0:38,0:38:99:0,114,1014	0/0:59,0:59:99:0,177,1628	0/0:42,0:42:99:0,126,1123	0/0:52,0:52:99:0,156,1410	0/0:56,0:56:99:0,168,1579	0/1:39,6:45:18:18,0,934	0/1:56,11:67:59:59,0,1228	0/0:52,0:52:99:0,156,1459	0/0:70,0:70:99:0,210,1933	0/0:59,0:59:99:0,177,1658	0/0:40,0:40:99:0,120,1071	0/0:51,0:51:99:0,153,1360	0/0:64,0:64:99:0,192,1890	0/0:60,0:60:99:0,180,1628	0/0:60,0:60:99:0,180,1660	0/0:61,0:61:99:0,183,1682	0/0:50,0:50:99:0,150,1336	0/0:61,0:61:99:0,183,1625	0/0:53,0:53:99:0,159,1516	0/0:66,0:66:99:0,198,1826	0/0:50,0:50:99:0,150,1334	0/0:42,4:46:31:0,31,1060
chr1	17786	.	A	C	64.31	PASS	AC=4;AF=0.029;AN=138;BaseQRankSum=-2.313;DP=4362;Dels=0.00;ExcessHet=3.2041;FS=6.683;HaplotypeScore=2.4210;InbreedingCoeff=-0.0340;MLEAC=4;MLEAF=0.029;MQ=41.73;MQ0=0;MQRankSum=-20.039;QD=0.36;ReadPosRankSum=0.000;SOR=6.555;VQSLOD=8.37;culprit=MQ	GT:AD:DP:GQ:PL	0/0:77,2:80:99:0,180,2032	0/0:64,1:66:99:0,165,1705	0/0:54,0:54:99:0,162,1384	0/0:84,0:84:99:0,252,2070	0/0:39,0:39:99:0,117,1003	0/0:57,0:57:99:0,171,1437	0/0:92,0:93:99:0,273,2428	0/0:87,0:87:99:0,261,2366	0/0:83,0:83:99:0,249,2296	0/0:80,0:80:99:0,240,2245	0/0:89,3:92:99:0,187,2248	0/0:52,0:52:99:0,156,1387	0/1:42,8:50:40:40,0,895	0/0:60,0:60:99:0,180,1744	0/0:24,3:27:10:0,10,552	0/0:49,0:49:99:0,147,1307	0/0:71,0:71:99:0,213,1963	0/0:62,0:62:99:0,186,1656	0/0:93,0:93:99:0,279,2338	0/0:45,0:45:99:0,135,1178	0/0:63,0:63:99:0,189,1741	0/0:41,0:41:99:0,123,1079	0/0:45,0:45:99:0,135,1200	0/0:39,0:39:99:0,117,1099	0/1:41,7:48:29:29,0,967	0/1:45,9:54:31:31,0,1014	0/0:50,0:50:99:0,150,1406	0/0:80,0:80:99:0,240,2209	0/0:55,0:55:99:0,165,1522	0/0:37,0:37:99:0,108,961	0/0:41,0:41:99:0,123,1094	0/0:64,0:64:99:0,192,1865	0/0:52,0:52:99:0,156,1387	0/0:64,0:64:99:0,192,1770	0/0:66,0:66:99:0,198,1794	0/0:47,0:47:99:0,141,1255	0/0:67,0:67:99:0,201,1785	0/0:66,0:66:99:0,198,1855	0/0:66,1:67:99:0,171,1795	0/0:35,0:35:99:0,105,934	0/0:49,3:52:73:0,73,1280
chr1	17966	.	A	C	16.46	PASS	AC=2;AF=0.014;AN=138;BaseQRankSum=-4.572;DP=4110;Dels=0.00;ExcessHet=3.0421;FS=3.054;HaplotypeScore=1.4407;InbreedingCoeff=-0.0129;MLEAC=1;MLEAF=7.246e-03;MQ=41.87;MQ0=0;MQRankSum=-23.338;QD=0.17;ReadPosRankSum=0.000;SOR=7.054;VQSLOD=9.47;culprit=MQ	GT:AD:DP:GQ:PL	0/0:83,1:84:99:0,224,2223	0/0:84,0:84:99:0,252,2239	0/0:63,0:63:99:0,189,1614	0/0:55,0:55:99:0,162,1311	0/0:48,0:48:99:0,144,1233	0/0:72,0:72:99:0,216,1813	0/0:96,0:96:99:0,288,2528	0/0:89,0:89:99:0,267,2427	0/0:75,0:75:99:0,225,2076	0/0:73,0:73:99:0,219,2015	0/0:74,3:77:99:0,142,1829	0/0:68,0:68:99:0,204,1845	0/0:68,6:74:74:0,74,1539	0/0:80,0:80:99:0,240,2323	0/1:42,6:48:4:4,0,941	0/0:82,0:82:99:0,246,2187	0/0:80,0:80:99:0,240,2209	0/0:81,0:81:99:0,243,2161	0/0:45,0:45:99:0,135,1139	0/0:53,0:53:99:0,159,1361	0/0:54,0:54:99:0,162,1491	0/0:41,0:41:99:0,123,1081	0/0:42,0:42:99:0,126,1138	0/0:48,0:48:99:0,144,1373	0/0:35,4:39:14:0,14,862	0/1:39,8:47:57:57,0,877	0/0:46,0:46:99:0,138,1289	0/0:70,0:70:99:0,210,1933	0/0:46,0:46:99:0,138,1297	0/0:32,0:32:96:0,96,854	0/0:29,0:29:87:0,87,774	0/0:57,0:58:99:0,171,1663	0/0:55,0:55:99:0,165,1496	0/0:58,0:58:99:0,174,1604	0/0:52,0:52:99:0,156,1415	0/0:48,0:48:99:0,144,1282	0/0:55,0:55:99:0,165,1462	0/0:53,0:53:99:0,159,1466	0/0:54,0:54:99:0,162,1494	0/0:32,0:32:96:0,96,853	0/0:36,2:38:59:0,59,932
chr1	18107	.	T	G	195.15	PASS	AC=3;AF=0.022;AN=138;BaseQRankSum=-7.823;DP=4307;Dels=0.00;ExcessHet=3.1065;FS=0.000;HaplotypeScore=2.6189;InbreedingCoeff=-0.0223;MLEAC=3;MLEAF=0.022;MQ=41.76;MQ0=0;MQRankSum=-17.100;QD=1.70;ReadPosRankSum=-27.611;SOR=7.639;VQSLOD=12.25;culprit=MQ	GT:AD:DP:GQ:PL	0/0:76,1:77:99:0,205,2038	0/0:58,0:58:99:0,174,1570	0/0:44,0:45:99:0,132,1124	0/0:100,0:100:99:0,300,2472	0/0:41,0:41:99:0,123,1053	0/0:59,0:59:99:0,177,1490	0/0:94,0:94:99:0,279,2493	0/0:74,0:74:99:0,222,2010	0/0:79,0:79:99:0,237,2185	0/0:62,0:62:99:0,186,1742	0/0:84,1:85:99:0,229,2168	0/0:35,0:35:99:0,105,934	0/0:41,8:49:19:0,19,885	0/0:54,0:54:99:0,162,1568	0/1:18,6:24:70:70,0,412	0/0:56,1:57:99:0,145,1467	0/0:69,0:69:99:0,207,1902	0/0:75,0:75:99:0,225,2004	0/0:85,0:85:99:0,255,2140	0/0:31,0:31:93:0,93,810	0/0:52,0:52:99:0,156,1437	0/0:44,0:44:99:0,132,1163	0/0:45,1:46:99:0,108,1171	0/0:46,0:46:99:0,138,1291	0/0:43,4:47:42:0,42,1068	0/1:47,15:62:99:149,0,1055	0/0:53,0:53:99:0,159,1492	0/0:87,0:87:99:0,261,2405	0/0:54,0:54:99:0,162,1497	0/0:40,0:40:99:0,120,1067	0/0:34,0:34:99:0,102,906	0/0:67,0:67:99:0,201,1952	0/0:55,0:55:99:0,165,1467	0/0:57,0:57:99:0,171,1577	0/0:71,0:71:99:0,213,1917	0/0:62,0:62:99:0,186,1654	0/0:65,0:65:99:0,195,1733	0/0:69,0:69:99:0,207,1935	0/0:68,0:68:99:0,204,1887	0/0:36,0:36:99:0,108,958	0/0:52,0:52:99:0,156,1431
chr1	18506	.	T	G	1483.17	PASS	AC=7;AF=0.051;AN=138;BaseQRankSum=-11.671;DP=4557;Dels=0.00;ExcessHet=3.7041;FS=17.554;HaplotypeScore=4.5912;InbreedingCoeff=-0.0625;MLEAC=7;MLEAF=0.051;MQ=41.65;MQ0=0;MQRankSum=-29.769;QD=2.42;ReadPosRankSum=0.000;SOR=9.886;VQSLOD=3.22;culprit=MQ	GT:AD:DP:GQ:PL	0/0:96,6:102:99:0,142,2429	0/0:100,0:100:99:0,300,2707	0/0:95,0:95:99:0,285,2438	0/0:80,0:80:99:0,240,2095	0/0:79,2:81:99:0,188,2019	0/0:90,0:90:99:0,270,2317	0/0:144,0:144:99:0,433,4056	0/0:44,0:44:99:0,132,1246	0/0:133,1:134:99:0,374,3719	0/0:112,0:112:99:0,336,3206	0/1:110,16:126:70:70,0,2660	0/0:89,0:89:99:0,267,2421	0/1:84,31:115:99:388,0,1754	0/0:86,0:86:99:0,258,2416	0/1:54,19:73:99:249,0,1194	0/0:86,5:91:99:0,135,2196	0/0:109,0:110:99:0,327,3010	0/0:93,0:93:99:0,279,2483	0/0:60,1:61:99:0,154,1547	0/0:83,0:83:99:0,249,2212	0/0:55,0:55:99:0,165,1520	0/0:62,1:63:99:0,161,1630	0/0:55,0:55:99:0,165,1495	0/0:67,0:67:99:0,201,1892	0/1:44,15:59:99:208,0,1027	0/1:44,26:70:99:385,0,937	0/0:70,0:70:99:0,210,1962	0/0:85,0:85:99:0,255,2348	0/0:80,0:80:99:0,240,2257	0/0:45,0:45:99:0,135,1202	0/0:51,2:53:99:0,104,1305	0/0:78,0:78:99:0,234,2304	0/0:64,0:64:99:0,192,1743	0/0:76,0:76:99:0,228,2102	0/0:79,0:79:99:0,237,2178	0/0:73,1:74:99:0,194,1927	0/0:78,1:79:99:0,209,2049	0/0:66,0:67:99:0,198,1888	0/0:73,1:74:99:0,193,1994	0/0:53,0:53:99:0,159,1414	0/0:50,4:54:55:0,55,1266
[truncated: 7,289 more rows]
[truncated: 22 more columns]

## Sheet: vcf_49samples_4941loci
VCF file including 49 individuals and 4,941 loci
##fileformat=VCFv4.2
##FILTER=<ID=LowQual,Description="Low quality">
##FILTER=<ID=VQSRTrancheSNP99.00to100.00+,Description="Truth sensitivity tranche level for SNP model at VQS Lod < -30.5326">
##FILTER=<ID=VQSRTrancheSNP99.00to100.00,Description="Truth sensitivity tranche level for SNP model at VQS Lod: -30.5326 <= x < 0.2902">
##FORMAT=<ID=AD,Number=R,Type=Integer,Description="Allelic depths for the ref and alt alleles in the order listed">
##FORMAT=<ID=DP,Number=1,Type=Integer,Description="Approximate read depth (reads with MQ=255 or with bad mates are filtered)">
##FORMAT=<ID=GQ,Number=1,Type=Integer,Description="Genotype Quality">
##FORMAT=<ID=GT,Number=1,Type=String,Description="Genotype">
##FORMAT=<ID=PL,Number=G,Type=Integer,Description="Normalized, Phred-scaled likelihoods for genotypes as defined in the VCF specification">
[truncated: 5,002 more rows]
[truncated: 8 more columns]

## Sheet: vcf_17samples_4941loci
VCF file including 17 individuals and 4,941 loci
##fileformat=VCFv4.2
##FILTER=<ID=LowQual,Description="Low quality">
##FILTER=<ID=VQSRTrancheSNP99.00to100.00+,Description="Truth sensitivity tranche level for SNP model at VQS Lod < -30.5326">
[truncated: 5,008 more rows]
